# Supplementary material for: Generative deep learning enables the discovery of a potent and selective RIPK1 inhibitor
Source: Nat Commun. 2022 Nov 12;13:6891. doi: 10.1038/s41467-022-34692-w (PMC9653409; doi:10.1038/s41467-022-34692-w)
Supplement: Supplementary file 4 — Supplementary Software [file 41467_2022_34692_MOESM4_ESM.zip]

Archive with 19 entries (17 files):
- Supplementary_Software/
- Supplementary_Software/Dataset/
- Supplementary_Software/Dataset/ZINC12_Purchasable_6_p0.smi
- Supplementary_Software/Dataset/ZINC12_Purchasable_6_p0_isomeric.smi
- Supplementary_Software/Dataset/ZINC12_Purchasable_6_p0_isomeric.tfrecord
- Supplementary_Software/FE_class.py
- Supplementary_Software/LICENSE
- Supplementary_Software/model_class.py
- Supplementary_Software/model_implementary.py
- Supplementary_Software/model_state_class.py
- Supplementary_Software/README
- Supplementary_Software/rnn_cells_class.py
- Supplementary_Software/RNN_class.py
- Supplementary_Software/SmilesVocab.py
- Supplementary_Software/smiles_convert_to_isomeric.py
- Supplementary_Software/smiles_import_from_tfrecord.py
- Supplementary_Software/smiles_save_to_tfrecord.py
- Supplementary_Software/TFRecordDataset.py
- Supplementary_Software/utility.py
