# Supplementary material for: Generative deep learning enables the discovery of a potent and selective RIPK1 inhibitor
Source: Nat Commun. 2022 Nov 12;13:6891. doi: 10.1038/s41467-022-34692-w (PMC9653409; doi:10.1038/s41467-022-34692-w)
Supplement: Supplementary file 4 — Supplementary Software [file 41467_2022_34692_MOESM4_ESM.zip › Supplementary_Software/Dataset/ZINC12_Purchasable_6_p0.smi]

CC(C)C(=O)Nc1cccc(NC(=O)c2ccc(-c3cccc(Cl)c3)o2)c1 ZINC01100108
NC(=O)C1CCN(C(=O)CN(Cc2ccc(F)cc2)S(=O)(=O)c2ccccc2)CC1 ZINC01100109
Cc1ccc(S(=O)(=O)N(CC(=O)N2CCC(C(N)=O)CC2)Cc2ccc(Cl)cc2Cl)cc1 ZINC01100111
CN(CC(=O)Nc1ccc(Cl)c(C(F)(F)F)c1)S(=O)(=O)c1ccc(Cl)cc1 ZINC01100113
CN(CC(=O)Nc1ccc(Cl)c(Cl)c1)S(=O)(=O)c1ccc(Br)cc1 ZINC01100115
NC(=O)c1ccc(NC(=O)CN(Cc2ccccc2F)S(=O)(=O)c2ccc(Cl)cc2)cc1 ZINC01100117
CN(CC(=O)Nc1ccccc1Cl)S(=O)(=O)c1ccc(Br)cc1 ZINC01100119
O=C(CN(Cc1ccccc1F)S(=O)(=O)c1ccc(Cl)cc1)N1CCCCC1 ZINC01100121
O=C(CN(Cc1ccccc1F)S(=O)(=O)c1ccc(Cl)cc1)N1CCCC1 ZINC01100123
O=C(Nc1ccccc1N1CCCCC1)c1ccc(Br)cc1 ZINC01100124
O=C(Nc1ccccc1N1CCCC1)c1cccc(I)c1 ZINC01100125
O=C(Nc1cc(C(F)(F)F)ccc1N1CCOCC1)c1ccc(OCc2ccccc2)cc1 ZINC01100126
CC[C@@H](C)c1ccccc1NC(=O)c1cccc(OCc2ccccc2)c1 ZINC01100127
CC[C@H](C)c1ccccc1NC(=O)c1cccc(OCc2ccccc2)c1 ZINC01100128
O=C(Nc1cc(C(F)(F)F)ccc1N1CCOCC1)c1cccc(OCc2ccccc2)c1 ZINC01100129
CCCn1nnc(NC(=O)c2cccc3c(Br)cccc23)n1 ZINC01100130
CCCn1nnc(NC(=O)c2cc(I)ccc2Cl)n1 ZINC01100131
CCCn1nnc(NC(=O)c2cccc(I)c2)n1 ZINC01100132
CCc1ccccc1NC(=O)c1ccc(OCc2ccc(Cl)cc2)c(OC)c1 ZINC01100134
Cc1cc(NC(=O)c2cccc(OCC(C)C)c2)ccc1NC(=O)c1ccco1 ZINC01100135
CCCn1nnc(NC(=O)CC(C)C)n1 ZINC01100136
CCCC(=O)Nc1cccc(NC(=O)c2ccc(OCC)c(Br)c2)c1 ZINC01100137
CCCn1nnc(NC(=O)c2cc(Cl)cc(Cl)c2OC)n1 ZINC01100138
O=C(CN(Cc1ccc(F)cc1)S(=O)(=O)c1ccc(Cl)cc1)NC1CCCCCC1 ZINC01100139
O=C(Nc1ccc(-c2cc3ccccc3oc2=O)cc1)c1cc2ccccc2o1 ZINC01100141
COc1ccc(/N=C2\SCC(=O)N2CCc2c[nH]c3ccccc23)cc1 ZINC01100143
Cc1c(Cl)cccc1N1C(=O)CC(=O)NC1=S ZINC01100144
O=C1CS/C(=N\c2ccccc2)N1CCc1c[nH]c2ccccc12 ZINC01100146
Cc1ccc(-c2ccc(Oc3cc(C#N)c(C#N)cc3[N+](=O)[O-])cc2)cc1 ZINC01100147
N#Cc1cc(Cl)c(N2CCCCC2)cc1C#N ZINC01100148
Cn1c(=O)n(C)c2cc(/C=N/c3sc4c(c3C#N)CCCC4)ccc21 ZINC01100151
N#Cc1c(/N=C/c2ccc(Br)c([N+](=O)[O-])c2)sc2c1CCCC2 ZINC01100153
CNC(=S)NNc1nc(N2CCCCC2)nc(N2CCCCC2)n1 ZINC01100159
S=C(NNc1nc(Nc2ccccc2)nc(N2CCOCC2)n1)Nc1ccccc1 ZINC01100160
COc1cc(/C=C2/SC(=O)NC2=O)ccc1OC(=O)c1ccccc1I ZINC01100161
CN(C)c1ccc(/C=C(\C#N)C(=O)NC[C@H]2CCCO2)cc1Br ZINC01100165
CN(C)c1ccc(/C=C(\C#N)C(=O)NC[C@@H]2CCCO2)cc1Br ZINC01100167
N#C/C(=C\c1cc(Cl)ccc1O)C(=O)NCc1ccco1 ZINC01100169
Cc1cccc(-n2c(C)ccc2C)c1 ZINC01100171
Cc1cc(/C=N/NC(=O)c2ccccc2Br)c(C)n1-c1ccc(F)cc1 ZINC01100172
Cc1cccc(Cn2cc(/C=C(\C#N)C(=O)NCc3ccccc3)c3ccccc32)c1 ZINC01100174
Cc1cccc(NC(=O)/C(C#N)=C/c2cccc(OCc3ccccc3)c2)c1 ZINC01100180
COc1ccc(N2C(=O)/C(=C/c3cc(OC)c(OC(C)=O)c(OC)c3)SC2=S)cc1 ZINC01100184
CCOC(=O)COc1cc(Br)c(C=C2C(=O)N(C)C(=O)N(C)C2=O)cc1OC ZINC01100186
COc1cc(/C=C2/SC(=O)N(c3ccccc3)C2=O)ccc1O ZINC01100187
NC(=S)N/N=C/c1cn(Cc2ccccc2)c2ccccc12 ZINC01100191
N#Cc1c(/N=C/c2cc3c(cc2Br)OCO3)sc2c1CCCC2 ZINC01100199
COC(=O)c1ccc(/C=C2\C(=O)NC(=S)N(c3ccccc3F)C2=O)cc1 ZINC01100201
COC(=O)c1ccc(-c2ccc(/C=N/NC(=O)c3cc4ccccc4o3)o2)cc1 ZINC01100203
C[C@]12CCCC[C@H]1[C@@H]2C(=O)N/N=C/c1ccc(OCC(=O)[O-])cc1 ZINC01100209
N#Cc1ccc(/C=C2\SC(=O)N(Cc3cccc([N+](=O)[O-])c3)C2=O)cc1 ZINC01100218
COc1cc(/C=C2/SC(=O)N(Cc3cccc([N+](=O)[O-])c3)C2=O)ccc1OCc1ccccc1C#N ZINC01100220
CN1C(=O)/C(=C/c2ccc(-c3ccccc3[N+](=O)[O-])o2)C([O-])=NC1=S ZINC01100222
CCN(CC)c1ccc(/C=C2\C(=O)NC(=S)N(c3ccc(F)cc3)C2=O)o1 ZINC01100224
CC(C)(C)c1ccc(-c2cc3ncc(C#N)c(N)n3n2)cc1 ZINC01100227
Cc1cccc(C)c1NS(=O)(=O)c1ccc(NC(=O)Nc2ccccc2)cc1 ZINC01100228
COc1ccc(OC)c(NS(=O)(=O)c2ccc(NC(=O)CSCc3ccc(Cl)cc3)cc2)c1 ZINC01100229
O=C(Cc1ccc([N+](=O)[O-])cc1)N1N=C(C2CCCCC2)C[C@]1(O)C(F)(F)F ZINC01100236
O=C(Cc1ccc([N+](=O)[O-])cc1)N1N=C(C2CCCCC2)C[C@@]1(O)C(F)(F)F ZINC01100237
Cc1ccc(Cl)c(/N=C\c2c(O)ccc3ccccc23)c1 ZINC01100238
Oc1c(/C=N\c2ccccc2F)ccc2ccccc12 ZINC01100240
CC(C)c1ccccc1/N=C\c1ccc2ccccc2c1O ZINC01100242
COc1ccc(/N=C\c2ccc3ccccc3c2O)c(OC)c1 ZINC01100244
C[C@]12CCCC[C@H]1[C@@H]2C(=O)N/N=C/c1ccc(OCc2ccccc2C#N)cc1 ZINC01100248
Cc1cc(/C=C(\C#N)C(=O)NCCc2c[nH]c3ccccc23)c(C)n1-c1ccc(O)cc1 ZINC01100250
CCC1=NN(C(=O)Cc2ccc([N+](=O)[O-])cc2)[C@@](O)(C(C)(C)C)C1 ZINC01100264
CCC1=NN(C(=O)Cc2ccc([N+](=O)[O-])cc2)[C@](O)(C(C)(C)C)C1 ZINC01100265
Cc1n[nH]c(C)c1/N=C/c1ccc(Br)cc1 ZINC01100280
Cc1ccc(S(=O)(=O)N[C@@H](CC(=O)Nc2nccs2)c2ccccc2)cc1 ZINC01100283
Cc1ccc(S(=O)(=O)N[C@H](CC(=O)Nc2nccs2)c2ccccc2)cc1 ZINC01100284
COc1ccc(/C=C2/SC(=O)NC2=O)cc1OCc1ccc([N+](=O)[O-])cc1 ZINC01100285
CCOc1cc(C=C2C(=O)NC(=O)NC2=O)ccc1OCc1ccccc1C#N ZINC01100287
COc1cc(/C=c2/sc3nc4ccccc4n3c2=O)ccc1OCc1ccccc1C#N ZINC01100288
Cc1ccccc1NC(=O)COc1ccc(/C=C(\C#N)C(=O)NC2CCCCC2)cc1 ZINC01100300
Cc1ccc(S(=O)(=O)N(C)c2nnc(C)s2)cc1 ZINC01100302
Clc1ccc(-n2nnnc2-c2cccc(-c3nnnn3-c3ccc(Cl)cc3)c2)cc1 ZINC01100311
c1ccc(-c2nnnn2-c2ccc(-n3nnnc3-c3ccccc3)cc2)cc1 ZINC01100312
Cn1c(=O)c2c(nc(SCc3ccccc3Br)n2C)n(C)c1=O ZINC01100313
C[C@H](Sc1ccc(Cl)cc1)C(=O)N1CCC(C(N)=O)CC1 ZINC01100319
C[C@@H](Sc1ccc(Cl)cc1)C(=O)N1CCC(C(N)=O)CC1 ZINC01100320
C[C@@H](C(=O)NCc1ccc(Cl)cc1)N(c1ccc(Oc2ccccc2)cc1)S(C)(=O)=O ZINC01100321
C[C@H](C(=O)NCc1ccc(Cl)cc1)N(c1ccc(Oc2ccccc2)cc1)S(C)(=O)=O ZINC01100322
COc1ccc(-c2cc(-c3ccc(Br)cc3)n3ncnc3n2)cc1 ZINC01100334
COc1c(Br)cc(C2C3=C(CCCC3=O)NC3=C2C(=O)CCC3)cc1Br ZINC01100337
COc1ccc(O)c(/C=N/NC(=O)Cc2ccc([N+](=O)[O-])cc2)c1 ZINC01100340
COc1ccc(-c2c3c(nc4sc(C(=O)Nc5ccc(F)cc5)c(N)c24)CC(C)(C)CC3=O)cc1 ZINC01100343
COc1ccc(-c2c3c(nc4sc(C(=O)NCc5ccc6c(c5)OCO6)c(N)c24)CC(C)(C)CC3=O)cc1 ZINC01100344
COc1ccc(-c2c3c(nc4sc(C(=O)Nc5ccccc5F)c(N)c24)CC(C)(C)CC3=O)cc1 ZINC01100345
CC1(C)CC(=O)c2c(nc3sc(C(=O)N4CCCCCC4)c(N)c3c2-c2ccccc2)C1 ZINC01100346
CCOc1ccc(NS(=O)(=O)c2ccc(Oc3ccccc3)cc2)cc1 ZINC01100347
CCOc1ccc(NS(=O)(=O)c2ccc(-c3ccc(OC)cc3)cc2)cc1 ZINC01100348
COc1ccc(NS(=O)(=O)c2ccc(-c3ccc(Cl)cc3)cc2)cc1 ZINC01100349
COc1ccc(NS(=O)(=O)c2ccc(-c3ccc(OC)cc3)cc2)cc1 ZINC01100350
COc1ccc(-c2ccc(S(=O)(=O)Nc3cccc(OC)c3)cc2)cc1 ZINC01100351
O=S(=O)(Nc1ccc(F)cc1)c1ccc(Oc2ccccc2Cl)cc1 ZINC01100352
COc1ccccc1Oc1ccc(S(=O)(=O)NCCc2ccccc2)cc1 ZINC01100353
Cc1ccccc1Oc1ccc(S(=O)(=O)NCc2ccc3c(c2)OCO3)cc1 ZINC01100354
O=S(=O)(NCc1ccc2c(c1)OCO2)c1c(Cl)cccc1Cl ZINC01100355
O=S(=O)(NCc1ccc2c(c1)OCO2)c1ccc(Oc2ccccc2)cc1 ZINC01100356
COc1ccccc1Oc1ccc(S(=O)(=O)Nc2ccc(Br)cc2F)cc1 ZINC01100357
COc1cccc(S(=O)(=O)N2C[C@H](C)C[C@@H](C)C2)c1 ZINC01100359
COc1cccc(S(=O)(=O)N2C[C@@H](C)C[C@H](C)C2)c1 ZINC01100360
O=S(=O)(c1cccc(C(F)(F)F)c1)N1CCC(Cc2ccccc2)CC1 ZINC01100362
O=S(=O)(c1c(Cl)cccc1Cl)N1CCC(Cc2ccccc2)CC1 ZINC01100363
Cc1ccccc1Oc1ccc(S(=O)(=O)N2C[C@@H](C)O[C@H](C)C2)cc1 ZINC01100365
Cc1ccccc1Oc1ccc(S(=O)(=O)N2C[C@H](C)O[C@@H](C)C2)cc1 ZINC01100366
O=S(=O)(c1ccc(Oc2ccccc2Cl)cc1)N1CCN(c2ccccc2)CC1 ZINC01100369
O=S(=O)(c1cccc(C(F)(F)F)c1)N1CCN(c2ccccc2)CC1 ZINC01100370
O=S(=O)(c1c(Cl)cccc1Cl)N1CCN(c2ccccc2)CC1 ZINC01100371
COc1ccccc1Oc1ccc(S(=O)(=O)N2CCN(c3ccccc3F)CC2)cc1 ZINC01100377
O=S(=O)(c1c(Cl)cccc1Cl)N1CCN(c2ccccc2F)CC1 ZINC01100378
COc1cccc(S(=O)(=O)N2CCN(c3ccccc3F)CC2)c1 ZINC01100379
O=S(=O)(c1cccc(C(F)(F)F)c1)N1CCN(c2ccc(Cl)c(Cl)c2)CC1 ZINC01100380
O=S(=O)(c1cccc(F)c1)N1CCN(c2ccc(Cl)c(Cl)c2)CC1 ZINC01100381
COc1ccc(N2CCN(S(=O)(=O)c3cccc(C(F)(F)F)c3)CC2)cc1 ZINC01100382
COc1ccc(N2CCN(S(=O)(=O)c3ccccc3F)CC2)cc1 ZINC01100383
COc1ccc(N2CCN(S(=O)(=O)c3cccc(Cl)c3)CC2)cc1 ZINC01100384
COc1ccc(N2CCN(S(=O)(=O)c3cccc(OC)c3)CC2)cc1 ZINC01100385
Cc1ccccc1Oc1ccc(S(=O)(=O)N2CCN(C(=O)c3ccco3)CC2)cc1 ZINC01100386
O=C(c1ccco1)N1CCN(S(=O)(=O)c2cccc(C(F)(F)F)c2)CC1 ZINC01100387
O=C(c1ccco1)N1CCN(S(=O)(=O)c2c(Cl)cccc2Cl)CC1 ZINC01100388
O=C(c1ccco1)N1CCN(S(=O)(=O)c2cccc(Cl)c2)CC1 ZINC01100389
O=C(c1ccco1)N1CCN(S(=O)(=O)c2ccc(Oc3ccccc3)cc2)CC1 ZINC01100390
COc1ccc(CCNS(=O)(=O)c2ccc(Oc3ccccc3OC)cc2)cc1OC ZINC01100391
COc1ccc(CCNS(=O)(=O)c2ccc(F)c(Cl)c2)cc1OC ZINC01100392
Cc1nc2cc(NS(=O)(=O)c3ccc(Oc4ccccc4Cl)cc3)ccc2s1 ZINC01100393
Cc1nc2cc(NS(=O)(=O)c3ccc(Oc4ccccc4)cc3)ccc2s1 ZINC01100394
O=S(=O)(Nc1cccnc1)c1ccc(Oc2ccccc2Cl)cc1 ZINC01100395
COc1ccccc1Oc1ccc(S(=O)(=O)[N-]c2cccnc2)cc1 ZINC01100396
O=S(=O)(NCc1ccccn1)c1ccc(Oc2ccccc2Cl)cc1 ZINC01100398
COc1ccccc1Oc1ccc(S(=O)(=O)Nc2ccc3c(c2)OCCO3)cc1 ZINC01100399
O=S(=O)(Nc1ccc2c(c1)OCCO2)c1c(Cl)cccc1Cl ZINC01100400
COc1ccc(-c2c(C#N)c(SCc3c(C)noc3C)nc3c2C(=O)CC(C)(C)C3)cc1 ZINC01100401
Cc1nnc(SCC(=O)Nc2ccc(-c3nc4ccccc4s3)cc2)s1 ZINC01100402
Cc1nnc(SCCC(=O)Nc2cccc(-c3nc4ccccc4s3)c2)s1 ZINC01100403
COc1cccc(NC(=O)CSc2nc3sc4c(c3c(=O)n2-c2ccccc2)CCC4)c1 ZINC01100404
COc1ccc(NC(=O)CCSc2nc3sc4c(c3c(=O)n2-c2ccccc2)CCC4)cc1 ZINC01100405
COc1ccc(NC(=O)CCSc2nc3sc4c(c3c(=O)n2-c2ccccc2)CCCC4)cc1 ZINC01100406
O=C(CSc1nc2sc3c(c2c(=O)n1-c1ccccc1)CCCCC3)NCc1ccco1 ZINC01100407
C=CCn1c(SCC(=O)Nc2cccc(OC)c2)nc2sc3c(c2c1=O)CCCCC3 ZINC01100408
C=CCn1c(SCC(=O)N2CCCCCC2)nc2sc3c(c2c1=O)CCCC3 ZINC01100409
C=CCn1c(SCC(=O)NCc2ccc3c(c2)OCO3)nc2sc3c(c2c1=O)CC[C@H](C)C3 ZINC01100410
C=CCn1c(SCC(=O)NCc2ccc3c(c2)OCO3)nc2sc3c(c2c1=O)CC[C@@H](C)C3 ZINC01100411
C=CCn1c(SCC(=O)NCc2ccco2)nc2sc3c(c2c1=O)CC[C@H](C)C3 ZINC01100412
C=CCn1c(SCC(=O)NCc2ccco2)nc2sc3c(c2c1=O)CC[C@@H](C)C3 ZINC01100413
C=CCn1c(SCC(=O)N2CCOCC2)nc2sc3c(c2c1=O)CC[C@H](C)C3 ZINC01100414
C=CCn1c(SCC(=O)N2CCOCC2)nc2sc3c(c2c1=O)CC[C@@H](C)C3 ZINC01100415
C=CCn1c(SCC(=O)NCc2ccco2)nc2scc(-c3ccc(Cl)cc3)c2c1=O ZINC01100416
C=CCn1c(SCC(=O)N2CCOCC2)nc2scc(-c3ccc(Cl)cc3)c2c1=O ZINC01100417
C=CCn1c(SCC(N)=O)nc2scc(-c3ccc(Cl)cc3)c2c1=O ZINC01100418
C=CCn1c(SCC(=O)Nc2ccc(OC)cc2)nc2scc(-c3ccc(OC)cc3)c2c1=O ZINC01100419
C=CCn1c(SCc2csc(C)n2)nc2scc(-c3ccc(OC)cc3)c2c1=O ZINC01100420
C=CCn1c(SCC(=O)N2CCOCC2)nc2scc(-c3ccc(C)cc3)c2c1=O ZINC01100421
C=CCn1c(SCCC(=O)Nc2ccc(F)cc2)nc2scc(-c3ccccc3)c2c1=O ZINC01100422
C=CCn1c(SCCC(=O)NCCc2ccccc2)nc2scc(-c3ccccc3)c2c1=O ZINC01100423
C=CCn1c(SCC(=O)NCCc2ccccc2)nc2scc(-c3ccc(C)o3)c2c1=O ZINC01100424
C=CCn1c(SCC(=O)Nc2cccc(C(C)=O)c2)nc2scc(-c3ccc(C)o3)c2c1=O ZINC01100425
C=CCn1c(SCCC(=O)Nc2ccc(C)cc2)nc2scc(-c3ccc(C)o3)c2c1=O ZINC01100426
C=CCn1c(SCC(N)=O)nc2scc(-c3ccc(C)o3)c2c1=O ZINC01100427
C=CCn1c(SCC(=O)NCc2ccc3c(c2)OCO3)nc2scc(-c3ccco3)c2c1=O ZINC01100428
C=CCn1c(SCC(=O)N2CCOCC2)nc2scc(-c3ccco3)c2c1=O ZINC01100429
COc1ccc(NC(=O)CSc2nc3scc(-c4ccco4)c3c(=O)n2-c2ccccc2)cc1 ZINC01100430
O=C(CSc1nc2scc(-c3ccco3)c2c(=O)n1-c1ccccc1)NCc1ccco1 ZINC01100431
Cc1ccc(-c2csc3nc(SCc4csc(C)n4)n(-c4ccccc4)c(=O)c23)o1 ZINC01100432
O=C(CSc1nc2scc(-c3ccccc3)c2c(=O)n1-c1ccccc1)NC[C@H]1CCCO1 ZINC01100433
O=C(CSc1nc2scc(-c3ccccc3)c2c(=O)n1-c1ccccc1)NC[C@@H]1CCCO1 ZINC01100434
O=C(CSc1ccc2ccccc2n1)NCc1ccc2c(c1)OCO2 ZINC01100435
Cc1cc(SCC(=O)Nc2ccc(S(N)(=O)=O)cc2)nc2ccccc12 ZINC01100436
O=C(CSc1nnc2ccccn12)Nc1nc(-c2ccccc2)ns1 ZINC01100437
CCOC(=O)c1c(-c2ccc(C)c(C)c2)csc1NC(=O)CSc1nnc2ccccn12 ZINC01100438
O=C(CCSc1nnc2ccccn12)Nc1cccc(-c2nc3ccccc3s2)c1 ZINC01100439
CCOC(=O)c1c(-c2ccc(C)cc2)csc1NC(=O)CCSc1nnc2ccccn12 ZINC01100440
Cc1cccc(NC(=O)CSc2nnc3c(C)cc4ccccc4n23)c1 ZINC01100441
COc1cccc(NC(=O)CSc2nnc3scc(-c4ccccc4)n23)c1 ZINC01100442
CC(C)(C)c1ccc(NC(=O)CSc2nnc3scc(-c4ccccc4)n23)cc1 ZINC01100443
O=C(CSc1nnc2scc(-c3ccccc3)n12)Nc1ccccc1F ZINC01100444
O=C(CSc1nnc2scc(-c3ccccc3)n12)Nc1ccc(F)c(Cl)c1 ZINC01100445
CCOc1ccc(NC(=O)CCSc2nnc3scc(-c4ccccc4)n23)cc1 ZINC01100446
COc1cccc(NC(=O)CCSc2nnc3scc(-c4ccccc4)n23)c1 ZINC01100447
O=C(CCSc1nnc2scc(-c3ccccc3)n12)NCc1ccc2c(c1)OCO2 ZINC01100448
NC(=O)CSc1nnc2scc(-c3ccccc3)n12 ZINC01100449
COc1ccc(NC(=O)CSc2nnc3scc(-c4ccc(Cl)cc4)n23)cc1 ZINC01100450
O=C(CSc1nnc2scc(-c3ccc(Cl)cc3)n12)Nc1ccccc1F ZINC01100451
O=C(CSc1nnc2scc(-c3ccc(Cl)cc3)n12)Nc1cccc(C(F)(F)F)c1 ZINC01100452
O=C(CSc1nnc2scc(-c3ccc(Cl)cc3)n12)Nc1ccc(F)c(Cl)c1 ZINC01100453
O=C(CCSc1nnc2scc(-c3ccc(Cl)cc3)n12)Nc1ccc(F)cc1 ZINC01100454
Cn1c2ccccc2c2cc(/C=N/c3sc4c(c3C#N)CC[NH+](C)C4)ccc21 ZINC01100460
Cc1ccc(C(=O)C2=C(N3CCOCC3)C(=O)N(c3ccccc3)[C@H]2c2ccccc2)cc1 ZINC01100462
Cc1ccc(C(=O)C2=C(N3CCOCC3)C(=O)N(c3ccccc3)[C@@H]2c2ccccc2)cc1 ZINC01100463
CCOC(=O)C1=C(Nc2ccccc2)C[C@@](C)(O)[C@@H](C(=O)OCC)[C@@H]1c1ccc(OC)cc1 ZINC01100474
CCOC(=O)c1c(C)n(CCOc2ccc(C)c(C)c2)c2c1cc(O)c1ccccc12 ZINC01100476
Cc1cc(-n2nc3ccccc3n2)c2oc(SCC(=O)NCc3ccccc3)nc2c1 ZINC01100477
O=C1CS[C@]2(C(=O)Nc3ccccc32)N1c1ccc2c(c1)oc1ccccc12 ZINC01100481
O=C1CS[C@]2(C(=O)Nc3ccccc32)N1c1ccc(F)c(Cl)c1 ZINC01100482
O=C1CS[C@@]2(C(=O)Nc3ccccc32)N1c1ccc(F)c(Cl)c1 ZINC01100483
CC1=C(C(=O)OC(C)C)C(c2ccc(-c3ccc(Cl)cc3)o2)C(C(=O)OC(C)C)=C(C)N1 ZINC01100484
COc1ccc(NC(=O)[C@H](C)Oc2ccccc2OC)cc1Cl ZINC01100495
COc1ccc(NC(=O)[C@@H](C)Oc2ccccc2OC)cc1Cl ZINC01100496
COc1ccc(C(=O)C2=C([O-])C(=O)N(CCCn3ccnc3)[C@H]2c2ccc(C(C)(C)C)cc2)cc1 ZINC01100497
COc1ccc(C(=O)C2=C([O-])C(=O)N(CCCn3ccnc3)[C@@H]2c2ccc(C(C)(C)C)cc2)cc1 ZINC01100498
O=C(C1=C([O-])C(=O)N(CCCn2cc[nH+]c2)[C@H]1c1ccccc1)c1ccco1 ZINC01100499
O=C(C1=C([O-])C(=O)N(CCCn2cc[nH+]c2)[C@@H]1c1ccccc1)c1ccco1 ZINC01100500
C[NH+](C)CCN1C(=O)C(O)=C(C(=O)c2cccs2)[C@@H]1c1ccncc1 ZINC01100503
C[NH+](C)CCN1C(=O)C(O)=C(C(=O)c2cccs2)[C@H]1c1ccncc1 ZINC01100504
Cc1ccc(-c2cc(C(F)(F)F)c(C#N)c(=S)[nH]2)cc1 ZINC01100510
O=C(C1=C(O)C(=O)N(Cc2ccco2)[C@H]1c1ccc(Oc2ccccc2)cc1)c1cccs1 ZINC01100524
O=C(C1=C(O)C(=O)N(Cc2ccco2)[C@@H]1c1ccc(Oc2ccccc2)cc1)c1cccs1 ZINC01100525
COc1ccc(NC(=O)[C@H](C)Oc2ccc(F)cc2)c(OC)c1 ZINC01100526
COc1ccc(NC(=O)[C@@H](C)Oc2ccc(F)cc2)c(OC)c1 ZINC01100527
C[C@@H](C(=O)Nc1ccc(S(N)(=O)=O)cc1)N1C(=O)c2ccccc2C1=O ZINC01100530
C[C@H](C(=O)Nc1ccc(S(N)(=O)=O)cc1)N1C(=O)c2ccccc2C1=O ZINC01100531
C[C@@H](C(=O)Nc1sc2c(c1C(=O)NC[C@H]1CCCO1)CCC2)N1C(=O)c2ccccc2C1=O ZINC01100532
C[C@H](C(=O)Nc1sc2c(c1C(=O)NC[C@H]1CCCO1)CCC2)N1C(=O)c2ccccc2C1=O ZINC01100533
C[C@@H](C(=O)Nc1sc2c(c1C(=O)NC[C@@H]1CCCO1)CCC2)N1C(=O)c2ccccc2C1=O ZINC01100534
C[C@H](C(=O)Nc1sc2c(c1C(=O)NC[C@@H]1CCCO1)CCC2)N1C(=O)c2ccccc2C1=O ZINC01100535
COc1ccc(N2CCN(C(=O)[C@H](C)Oc3ccc(C)c(C)c3)CC2)cc1 ZINC01100536
COc1ccc(N2CCN(C(=O)[C@@H](C)Oc3ccc(C)c(C)c3)CC2)cc1 ZINC01100537
COc1ccc(-c2csc(NC(=O)c3sc4ccccc4c3Cl)n2)cc1 ZINC01100538
COc1ccc(-c2csc(NC(=O)c3oc4ccccc4c3C)n2)cc1 ZINC01100539
CC[C@@H]1SC2=NC(C)=C(C(=O)OC)[C@H](c3ccc(C(C)(C)C)cc3)N2C1=O ZINC01100542
CC[C@H]1SC2=NC(C)=C(C(=O)OC)[C@H](c3ccc(C(C)(C)C)cc3)N2C1=O ZINC01100543
CC[C@@H]1SC2=NC(C)=C(C(=O)OC)[C@@H](c3ccc(C(C)(C)C)cc3)N2C1=O ZINC01100544
CC[C@H]1SC2=NC(C)=C(C(=O)OC)[C@@H](c3ccc(C(C)(C)C)cc3)N2C1=O ZINC01100545
COc1ccc(N2CCN(C(=O)CCCN3C(=O)c4ccccc4C3=O)CC2)cc1 ZINC01100547
O=C(C1=C(O)C(=O)N(Cc2ccccc2)[C@H]1c1ccc(OCc2ccccc2)cc1)c1cccs1 ZINC01100549
O=C(C1=C(O)C(=O)N(Cc2ccccc2)[C@@H]1c1ccc(OCc2ccccc2)cc1)c1cccs1 ZINC01100550
O=C(CCN1C(=O)c2ccccc2C1=O)Nc1sc2c(c1C(=O)NCc1ccco1)CCCC2 ZINC01100551
Cc1cc(C)c(OCC(=O)N2CCN(C(=O)COc3c(C)cc(C)cc3C)CC2)c(C)c1 ZINC01100553
Cc1ccc(C)c(C(=O)C2=C([O-])C(=O)N(CCCn3ccnc3)[C@H]2c2ccc(C(C)C)cc2)c1 ZINC01100556
Cc1ccc(C)c(C(=O)C2=C([O-])C(=O)N(CCCn3ccnc3)[C@@H]2c2ccc(C(C)C)cc2)c1 ZINC01100557
Cc1ccc(C)c(C(=O)C2=C([O-])C(=O)N(CCCn3ccnc3)[C@H]2c2ccc([N+](=O)[O-])cc2)c1 ZINC01100558
Cc1ccc(C)c(C(=O)C2=C([O-])C(=O)N(CCCn3ccnc3)[C@@H]2c2ccc([N+](=O)[O-])cc2)c1 ZINC01100559
CC(C)[C@@H](C(=O)Nc1ccc(S(=O)(=O)N2CCOCC2)cc1)N1C(=O)c2ccccc2C1=O ZINC01100560
CC(C)[C@H](C(=O)Nc1ccc(S(=O)(=O)N2CCOCC2)cc1)N1C(=O)c2ccccc2C1=O ZINC01100561
COC(=O)C1=C(C)N=C2S[C@@H](C)C(=O)N2[C@H]1c1ccc(C(C)(C)C)cc1 ZINC01100562
COC(=O)C1=C(C)N=C2S[C@H](C)C(=O)N2[C@H]1c1ccc(C(C)(C)C)cc1 ZINC01100563
COC(=O)C1=C(C)N=C2S[C@@H](C)C(=O)N2[C@@H]1c1ccc(C(C)(C)C)cc1 ZINC01100564
COC(=O)C1=C(C)N=C2S[C@H](C)C(=O)N2[C@@H]1c1ccc(C(C)(C)C)cc1 ZINC01100565
COc1cc([C@H]2NC(=S)NC(C)=C2C(=O)OCc2ccccc2)ccc1OCCC(C)C ZINC01100566
COc1cc([C@@H]2NC(=S)NC(C)=C2C(=O)OCc2ccccc2)ccc1OCCC(C)C ZINC01100567
CN(C)c1ccc(CN(C(=O)[C@@H]2COc3ccccc3O2)[C@H]2CCS(=O)(=O)C2)cc1 ZINC01100572
CN(C)c1ccc(CN(C(=O)[C@@H]2COc3ccccc3O2)[C@@H]2CCS(=O)(=O)C2)cc1 ZINC01100573
CCOc1cc([C@H]2C(C(=O)c3cc4ccccc4o3)=C(O)C(=O)N2Cc2ccccc2)ccc1O ZINC01100576
CCOc1cc([C@@H]2C(C(=O)c3cc4ccccc4o3)=C(O)C(=O)N2Cc2ccccc2)ccc1O ZINC01100577
CC[C@@H]1SC2=NC(C)=C(C(=O)OC)[C@H](c3ccc(C)cc3)N2C1=O ZINC01100579
CC[C@H]1SC2=NC(C)=C(C(=O)OC)[C@H](c3ccc(C)cc3)N2C1=O ZINC01100580
CC[C@@H]1SC2=NC(C)=C(C(=O)OC)[C@@H](c3ccc(C)cc3)N2C1=O ZINC01100581
CC[C@H]1SC2=NC(C)=C(C(=O)OC)[C@@H](c3ccc(C)cc3)N2C1=O ZINC01100582
CCOc1ccc([C@H]2C(c3nc4ccccc4s3)=C(O)C(=O)N2c2cc(C)on2)cc1OC ZINC01100583
CCOc1ccc([C@@H]2C(c3nc4ccccc4s3)=C(O)C(=O)N2c2cc(C)on2)cc1OC ZINC01100584
CCOc1cc(/C=C2\SC(=S)N(NC(=O)c3ccc(Br)cc3)C2=O)ccc1O ZINC01100587
O=C1/C(=C/c2ccc3c(c2)OCO3)SC(=S)N1c1ccc(Br)cc1 ZINC01100588
CC(=O)Nc1sc(/C(C#N)=C/C=C/c2ccccc2)nc1-c1cccs1 ZINC01100593
COc1ccc(/C=C/C(=O)N2c3ccccc3NC(=O)[C@H]2CC(=O)Nc2cccc(C(F)(F)F)c2)cc1 ZINC01100597
COc1ccc(/C=C/C(=O)N2c3ccccc3NC(=O)[C@@H]2CC(=O)Nc2cccc(C(F)(F)F)c2)cc1 ZINC01100599
Cn1c(=O)c2c(ncn2CC(=O)N/N=C/c2cccc(F)c2)n(C)c1=O ZINC01100601
Cn1cccc1/C=N/NC(=O)CSc1nnc(-c2ccc(Cl)cc2)n1-c1ccc(Cl)cc1 ZINC01100605
COc1ccc(-c2nc3n(c2-c2ccc(OC)cc2)CCC3)cc1 ZINC01100607
CC(C)(C)c1nn2cnnc2n(/N=C/c2ccc(F)cc2)c1=O ZINC01100608
CC(C)(C)c1nn2cnnc2n(/N=C/c2ccccc2O)c1=O ZINC01100610
CC(C)(C)c1nn2cnnc2n(/N=C/c2cccc3ccccc23)c1=O ZINC01100612
CCOC(=O)c1c(NC(=O)Cn2c(Cl)nc3c2c(=O)n(C)c(=O)n3C)sc2c1CCC2 ZINC01100614
CCOC(=O)c1c(NC(=O)Cn2c(Cl)nc3c2c(=O)n(C)c(=O)n3C)sc2c1CCCC2 ZINC01100615
COc1ccc(-[n+]2cc(-c3ccc(Br)cc3)n3c2CCC3)cc1 ZINC01100616
COc1ccc(/C=N/n2c(=O)c(C(C)(C)C)nn3cnnc23)cc1O ZINC01100617
CC(C)(C)c1nn2cnnc2n(/N=C/c2cc(Br)ccc2O)c1=O ZINC01100619
COc1ccccc1C(=O)Oc1ccccc1/C=N/n1c(=O)c(C(C)(C)C)nn2cnnc12 ZINC01100621
COc1cc(/C=N/n2c(=O)c(C(C)(C)C)nn3cnnc23)ccc1OC(=O)c1ccccc1OC ZINC01100623
CC(C)(C)c1nn2cnnc2n(/N=C/c2ccccc2OC(=O)c2ccc(Cl)cc2)c1=O ZINC01100625
CC(C)(C)c1nn2cnnc2n(/N=C/c2ccc(OC(F)F)cc2)c1=O ZINC01100627
Cc1nn2c(nc1=O)SC[C@]2(O)c1cccc([N+](=O)[O-])c1 ZINC01100629
Cc1nn2c(nc1=O)SC[C@@]2(O)c1cccc([N+](=O)[O-])c1 ZINC01100630
CCNc1nc(NCC)nc(NNC(=S)Nc2ccccc2C)n1 ZINC01100631
Cn1c(=O)c2c(nc(Cl)n2CC(=O)Nc2ccc(SC(F)F)cc2)n(C)c1=O ZINC01100634
c1ccc(-c2nn3cc(-c4ccc5c(c4)OCCO5)c4c3n2CCCC4)cc1 ZINC01100635
COc1ccc(-c2c[n+](-c3ccccc3OC)c3n2CCCCC3)cc1 ZINC01100636
O=C(Cc1coc2ccc3ccccc3c12)Nc1ccc2c(c1)OCCO2 ZINC01100641
Cc1ccc(NC(=O)C[C@H]2C(=O)Nc3ccccc3N2C(=O)c2ccc(Br)cc2)cc1C ZINC01100642
Cc1ccc(NC(=O)C[C@@H]2C(=O)Nc3ccccc3N2C(=O)c2ccc(Br)cc2)cc1C ZINC01100643
Cc1ccc(NC(=O)C[C@H]2C(=O)Nc3ccccc3N2C(=O)c2cccs2)cc1C ZINC01100644
Cc1ccc(NC(=O)C[C@@H]2C(=O)Nc3ccccc3N2C(=O)c2cccs2)cc1C ZINC01100645
O=C(C[C@@H]1C(=O)Nc2ccccc2N1C(=O)c1cccs1)Nc1ccc(Cl)c(Cl)c1 ZINC01100646
O=C(C[C@H]1C(=O)Nc2ccccc2N1C(=O)c1cccs1)Nc1ccc(Cl)c(Cl)c1 ZINC01100647
COc1ccc(/C=C/C(=O)N2c3ccccc3NC(=O)[C@H]2CC(=O)Nc2cccc(Br)c2)cc1 ZINC01100648
COc1ccc(/C=C/C(=O)N2c3ccccc3NC(=O)[C@@H]2CC(=O)Nc2cccc(Br)c2)cc1 ZINC01100650
COc1ccc([C@@H]2C(C(=O)c3ccc4c(c3)C[C@H](C)O4)=C(O)C(=O)N2C[C@H]2CCCO2)cc1OC ZINC01100653
O=C1/C(=C/c2c(NC[C@H]3CCCO3)nc3ccccn3c2=O)SC(=S)N1Cc1ccccc1Cl ZINC01100656
Cc1cc(OCC(=O)Nc2sc3c(c2C(=O)NC[C@H]2CCCO2)CCC3)cc(C)c1Cl ZINC01100660
Cc1cc(OCC(=O)Nc2sc3c(c2C(=O)NC[C@@H]2CCCO2)CCC3)cc(C)c1Cl ZINC01100661
Cc1ccc(OCC(=O)Nc2sc3c(c2C(=O)NC[C@H]2CCCO2)CCC3)cc1C ZINC01100662
Cc1ccc(OCC(=O)Nc2sc3c(c2C(=O)NC[C@@H]2CCCO2)CCC3)cc1C ZINC01100663
Cc1cccc(OCC(=O)Nc2sc3c(c2C(=O)NC[C@H]2CCCO2)CCC3)c1C ZINC01100664
Cc1cccc(OCC(=O)Nc2sc3c(c2C(=O)NC[C@@H]2CCCO2)CCC3)c1C ZINC01100665
COC(=O)Cc1c(C)c2ccc(OCC(=O)OCc3ccccc3)c(C)c2oc1=O ZINC01100666
CCOC(=O)c1c(C(=O)OCC)c2c3ccccc3cnn2c1C ZINC01100669
CCOC(=O)c1c(C(=O)OCC)c2c3ccccc3cnn2c1CC ZINC01100671
COC(=O)c1nn(-c2ccc(C)cc2C)c(I)c1C(=O)OC ZINC01100674
COC(=O)c1nn(-c2ccc(C)cc2C)c(Cl)c1C(=O)OC ZINC01100675
Cc1ccc(-c2ccc(=O)n(CC(=O)N3CCOCC3)n2)cc1 ZINC01100681
CCOC(=O)c1cc(C(=O)c2ccc([N+](=O)[O-])cc2)n2cnc(-c3ccc(C)cc3)cc12 ZINC01100686
CCOC(=O)c1cc(C(=O)c2ccccc2[N+](=O)[O-])n2cnc(-c3cccc(C)c3)cc12 ZINC01100687
CCOC(=O)c1cc(C(=O)c2cccc([N+](=O)[O-])c2)n2cnc(-c3cccc(C)c3)cc12 ZINC01100688
COC(=O)c1c(C(=O)OC)c2cc(-c3cccc(C)c3)ncn2c1C(=O)c1cccc([N+](=O)[O-])c1 ZINC01100689
CCOC(=O)c1c(C(=O)OCC)c2c3ccccc3ccn2c1C(=O)c1ccccc1 ZINC01100694
COc1cc(NS(=O)(=O)c2ccc(NC(=O)COc3cc(C)c(Cl)c(C)c3)cc2)nc(OC)n1 ZINC01100703
O=C(/C=C/c1ccc(F)cc1)N[C@H]1CCCC[C@@H]1NC(=O)/C=C/c1ccc(F)cc1 ZINC01100704
O=C(COc1ccc(Br)cc1Cl)NC(=S)N1CCOCC1 ZINC01100705
COc1cc(/C=N/NC(=O)COc2ccc(Cl)c(C)c2)ccc1OC(C)=O ZINC01100706
Cc1cc(OCC(=O)Nc2ccccc2NC(=O)COc2cc(C)c(Cl)c(C)c2)cc(C)c1Cl ZINC01100708
CC[C@@H](C)c1ccccc1OCC(=O)NNC(=O)c1ccc(C)c(Br)c1 ZINC01100712
CC[C@H](C)c1ccccc1OCC(=O)NNC(=O)c1ccc(C)c(Br)c1 ZINC01100713
O=S(=O)(c1cc(Cl)c(O)c(Cl)c1)c1cc(Cl)c(O)c(Cl)c1 ZINC01100714
CCOC(=O)c1c(-c2ccc(C)cc2)csc1NC(=O)Cn1nnc2ccccc21 ZINC01100718
COC(=O)c1ccc([C@@H]2[C@@H]3C(=O)N(c4cccc5ccccc45)C(=O)[C@H]3ON2c2ccc(Br)cc2)cc1 ZINC01100719
O=C(/C=C/c1cccs1)N[C@@H]1CCCC[C@H]1NC(=O)/C=C/c1cccs1 ZINC01100720
O=C1NC(=O)/C(=C\c2c[nH]c3ccc(Br)cc23)S1 ZINC01100723
O=C1S[C@@H]([C@@H]2SC(=O)N(Cc3cccc4ccccc34)C2=O)C(=O)N1Cc1cccc2ccccc12 ZINC01100726
O=C1S[C@H]([C@H]2SC(=O)N(Cc3cccc4ccccc34)C2=O)C(=O)N1Cc1cccc2ccccc12 ZINC01100727
O=C(Nc1ncc(Br)cc1Br)c1ccccc1I ZINC01100733
COc1ccc(N2C(=S)N(c3cccc(OC)c3)[C@@H]3CS(=O)(=O)C[C@@H]32)cc1 ZINC01100741
COc1ccc(N2C(=S)N(c3cccc(OC)c3)[C@H]3CS(=O)(=O)C[C@@H]32)cc1 ZINC01100742
COc1cccc(N2C(=S)N(c3ccc(Br)cc3)[C@@H]3CS(=O)(=O)C[C@@H]32)c1 ZINC01100745
COc1cccc(N2C(=S)N(c3ccc(Br)cc3)[C@H]3CS(=O)(=O)C[C@@H]32)c1 ZINC01100746
COc1ccc(N2C(=S)N(c3ccc(OC)cc3)[C@H]3CS(=O)(=O)C[C@@H]32)cc1 ZINC01100750
Cc1oc(-c2ccccc2)cc1C(=O)Nc1cccc(OC2CCCC2)c1 ZINC01100762
O=C(Nc1cccc(Cl)c1)c1cccc(NC(=O)c2ccccc2Br)c1 ZINC01100763
O=C(Cc1ccc(I)cc1)OCC(=O)c1ccccc1 ZINC01100766
O=C(Cc1ccc(I)cc1)OCC(=O)c1ccc(Br)cc1 ZINC01100767
Cc1ccc(C(=O)COC(=O)Cc2ccc(I)cc2)cc1 ZINC01100768
O=C(Cc1ccc(I)cc1)OCC(=O)c1ccc(Cl)cc1 ZINC01100769
Cc1cc(C(=O)Oc2ccc(C(=O)c3ccccc3)cc2)ccc1[N+](=O)[O-] ZINC01100771
Cc1cc(C(=O)Oc2ccc(I)cc2)ccc1[N+](=O)[O-] ZINC01100772
Cc1cc(C(=O)Oc2ccc(C(=O)OCC(C)C)cc2)ccc1[N+](=O)[O-] ZINC01100773
Cc1cc(C(=O)Oc2ccccc2C(=O)Oc2ccccc2)ccc1[N+](=O)[O-] ZINC01100774
Cc1ccc(C)n1-c1ccc(C(=O)OCC(=O)c2ccc([N+](=O)[O-])cc2)cc1 ZINC01100775
O=C([O-])[C@H]1[C@H]2CC[C@H](C2)[C@@H]1C(=O)c1ccccc1 ZINC01100776
CCOc1ccc2nc(SCC(=O)N3CCCc4ccccc43)sc2c1 ZINC01100779
CN(C)C(=O)CSc1nnc(N)s1 ZINC01100780
O=C(CSc1nnc(COc2ccccc2)n1-c1ccccc1)c1cccc([N+](=O)[O-])c1 ZINC01100781
Cc1cccc(C)c1NC(=O)CSCc1cccc(CSCC(=O)Nc2c(C)cccc2C)n1 ZINC01100782
c1ccc(-n2nnnc2SCSc2nnnn2-c2ccccc2)cc1 ZINC01100783
Cn1nnnc1SCSc1nnnn1C ZINC01100784
COc1ccc(C2=Nc3ccccc3N=C(C(F)(F)C(F)F)C2)cc1 ZINC01100785
O=C(CSc1c(-c2cccs2)[nH]c2ccccc12)NCc1ccccc1 ZINC01100788
Nc1nc(-n2cnnc2)nc(C(F)(F)F)n1 ZINC01100792
COc1ccc(OC)c(/C=N/c2c(C)n(C)n(-c3ccccc3)c2=O)c1 ZINC01100794
COc1ccc(/C=N/c2c(C)n(C)n(-c3ccccc3)c2=O)c(OC)c1 ZINC01100797
Cc1ccc(/N=C\c2cc(Br)cc(Br)c2O)cc1Cl ZINC01100799
Cc1c(/N=C/c2cccc(Cl)c2Cl)c(=O)n(-c2ccccc2)n1C ZINC01100801
CC(C)c1ccc(/N=C\c2c(O)ccc3ccccc23)cc1 ZINC01100806
Oc1ccc2ccccc2c1C[NH+](Cc1ccccc1)Cc1ccccc1 ZINC01100811
Cc1cc(OCC(=O)Nc2ccc(S(=O)(=O)N3CCC(C)CC3)cc2)cc(C)c1Cl ZINC01100813
C[C@@H]1C[C@@H](C)CN(S(=O)(=O)c2c(F)cccc2F)C1 ZINC01100835
C[C@H]1C[C@H](C)CN(S(=O)(=O)c2c(F)cccc2F)C1 ZINC01100836
C[C@@H]1CCC[C@@H](C)N1S(=O)(=O)c1c(F)cccc1F ZINC01100839
C[C@H]1CCC[C@H](C)N1S(=O)(=O)c1c(F)cccc1F ZINC01100840
C=CCn1c(SCC(=O)Nc2ccc3c(c2)OCCO3)nc2scc(-c3ccc(C)cc3)c2c1=O ZINC01100842
C=CCn1c(SCCC(=O)Nc2ccc(C(C)(C)C)cc2)nc2scc(-c3ccco3)c2c1=O ZINC01100843
O=C(CSc1nc2scc(-c3ccc(Cl)cc3)c2c(=O)n1-c1ccccc1)N1CCOCC1 ZINC01100844
Cc1cc2ccccc2n2c(SCC(=O)Nc3nsc(-c4ccccc4)n3)nnc12 ZINC01100845
O=C(CSc1ncnc2scc(-c3ccc(Cl)cc3)c12)NC[C@H]1CCCO1 ZINC01100846
O=C(CSc1ncnc2scc(-c3ccc(Cl)cc3)c12)NC[C@@H]1CCCO1 ZINC01100847
O=C(CSc1ccc2ccccc2n1)Nc1nsc(-c2ccc(Cl)cc2)n1 ZINC01100848
COc1cc2c(cc1OC)CN(C(=O)CSc1nnc3c(C)cc4ccccc4n13)CC2 ZINC01100849
Cc1cc(C(=O)CSc2nnc3scc(-c4ccccc4)n23)c(C)n1-c1cc(F)ccc1F ZINC01100850
C[C@@H]1C[C@@H](C)CN(S(=O)(=O)c2cccc3cccnc23)C1 ZINC01100852
C[C@H]1C[C@H](C)CN(S(=O)(=O)c2cccc3cccnc23)C1 ZINC01100853
O=S(=O)(c1cccc2cccnc12)N1CCC(Cc2ccccc2)CC1 ZINC01100855
O=S(=O)(c1cccc2cccnc12)N1CC[NH+](Cc2ccccc2)CC1 ZINC01100856
O=S(=O)(NCc1ccccn1)c1cccc2cccnc12 ZINC01100858
O=S(=O)(Nc1cccc(C(F)(F)F)c1)c1cccc2cccnc12 ZINC01100859
O=S(=O)(Nc1ccc(Cl)c(Cl)c1)c1cccc2cccnc12 ZINC01100860
O=S(=O)(Nc1ccc(F)c(Cl)c1)c1cccc2cccnc12 ZINC01100861
O=S(=O)(Nc1ccc(Cl)c(C(F)(F)F)c1)c1cccc2cccnc12 ZINC01100862
Cc1cc(C)c(C)c(S(=O)(=O)Nc2ccc3ncsc3c2)c1C ZINC01100879
c1ccc(-n2nnnc2N2CCOCC2)cc1 ZINC01100882
Clc1ccc(-c2csc3ncnc(SCc4ccc5c(c4)OCO5)c23)cc1 ZINC01100883
c1nc(SCc2ccc3c(c2)OCO3)c2c3c(sc2n1)CCCCC3 ZINC01100885
Cc1ccc(-c2c(C)sc3ncn4nnnc4c23)cc1 ZINC01100886
CC[NH+]1CCN(S(=O)(=O)c2cccc3cccnc23)CC1 ZINC01100889
Cc1ccc(-c2c(C)sc3ncnc(-n4nc(C)cc4N)c23)cc1 ZINC01100895
COc1ccc(NC(=O)CSc2nnc(-c3ccc(OC)cc3)c(-c3ccc(OC)cc3)n2)cc1 ZINC01100897
COc1ccc(-c2nnc(SCC(=O)NC(C)(C)C)nc2-c2ccc(OC)cc2)cc1 ZINC01100898
C[C@H]1CC2(CCCCC2)[N+]([O-])=C(Cc2ccccc2)c2ccccc21 ZINC01100901
C[C@@H]1CC2(CCCCC2)[N+]([O-])=C(Cc2ccccc2)c2ccccc21 ZINC01100902
c1coc([C@@H]2C[C@H]3C[C@H](c4cccs4)N2O3)c1 ZINC01100906
c1ccc([C@@H]2C[C@H]3CC4(CCCCCC4)N2O3)cc1 ZINC01100912
CC(C)(C)[C@H]1CCc2c(sc3nc(SCC(=O)c4ccccc4)nc(N)c23)C1 ZINC01100914
CC(C)(C)[C@@H]1CCc2c(sc3nc(SCC(=O)c4ccccc4)nc(N)c23)C1 ZINC01100915
CC[C@@]1(C)Cc2c(sc3nc(SCC(=O)c4ccccc4)nc(N)c23)CO1 ZINC01100916
CC[C@]1(C)Cc2c(sc3nc(SCC(=O)c4ccccc4)nc(N)c23)CO1 ZINC01100917
CCOC(=O)c1cc2c(nc1NC(=S)NC(=O)c1ccccc1)CC(C)(C)OC2 ZINC01100918
Fc1cc(N2CCCCC2)nc(N2CCCCC2)n1 ZINC01100929
COc1ccccc1Oc1cc(=O)[nH]c(N)n1 ZINC01100930
CC(=O)NN1C(=O)/C(=C/c2cccc(Br)c2)SC1=S ZINC01100935
Cc1ccc(S(=O)(=O)N(CC(=O)N/N=C2\C(=O)Nc3ccccc32)c2ccccc2F)cc1 ZINC01100938
Nc1ccc2oc(-c3cc(I)ccc3Br)nc2c1 ZINC01100941
Cc1cnc(NC(=O)CSc2nnc(COc3ccc4c(c3)CCCC4)o2)s1 ZINC01100942
O=C(COc1cccc2cccnc12)N/N=C/c1cc(Br)cc(Br)c1O ZINC01100943
O=C1c2ccccc2N[C@@]2(C(=O)N(Cc3ccccc3F)c3ccccc32)N1c1ccccc1 ZINC01100947
O=C1c2ccccc2N[C@]2(C(=O)N(Cc3ccccc3F)c3ccccc32)N1c1ccccc1 ZINC01100948
O=C1/C(=N\c2cccc(C(F)(F)F)c2)c2ccccc2N1C[NH+]1CCN(c2ccccc2)CC1 ZINC01100954
COc1ccc2c(c1)[C@]1(Nc3ccccc3C(=O)N1c1ccccc1)C(=O)N2 ZINC01100960
COc1ccc2c(c1)[C@@]1(Nc3ccccc3C(=O)N1c1ccccc1)C(=O)N2 ZINC01100961
O=C1N[C@@]2(Nc3ccccc31)C(=O)N(Cc1cccc3ccccc13)c1ccccc12 ZINC01100962
O=C1N[C@]2(Nc3ccccc31)C(=O)N(Cc1cccc3ccccc13)c1ccccc12 ZINC01100963
Clc1cccc2c1N[C@@H](c1ccc(OC3CSC3)cc1)[C@@H]1CC=C[C@H]21 ZINC01100968
O=C(COc1ccc([C@@H]2Nc3c(ccc4ccccc34)[C@H]3C=CC[C@H]32)cc1)N1CCCCC1 ZINC01100969
Cc1cc(/C=N/NC(=O)COc2cccc3cccnc23)c(C)n1-c1ccccc1 ZINC01100971
O=C1NC(=S)N(c2ccccc2)C(=O)[C@H]1/C=N/c1ccccc1Br ZINC01100974
Cc1cc(/C=C(\C#N)C(=O)Nc2ccccc2)c(C)n1-c1cccc2ccccc12 ZINC01100978
COC(=O)c1ccc([C@@H]2Nc3ccc(S(=O)(=O)Nc4ccc(F)cc4)cc3[C@@H]3C=CC[C@@H]32)cc1 ZINC01100980
Cc1cc(C)nc(SCC(=O)N/N=C/c2cc(C)n(-c3ccccc3F)c2C)n1 ZINC01100981
Cc1cc(C)nc(SCC(=O)N/N=C/c2c3ccccc3cc3ccccc23)n1 ZINC01100989
CC(=O)N/N=C/c1cc(Br)c(Sc2ccc(Cl)cc2)o1 ZINC01100991
Cc1cc(/C=C2/C(=O)NC(=O)N(c3ccc4c(c3)OCO4)C2=O)c(C)n1-c1sc2c(c1C#N)CCCC2 ZINC01100993
COc1ccc(Br)cc1/C=C1\C(=O)NC(=S)N(c2cccc(Cl)c2Cl)C1=O ZINC01100997
CCOc1cc(C=O)cc(I)c1OCc1ccc(F)cc1 ZINC01100999
N#C/C(=C\c1ccc(N2CCCC2)o1)C(=O)Nc1ccc(F)cc1 ZINC01101002
Cc1cc(Br)ccc1N1C(=O)/C(=C/c2ccc(N3CCCC3)o2)C([O-])=NC1=S ZINC01101004
O=C(N/N=C/c1ccc(N2CCCC2)cc1)C(O)(c1ccccc1)c1ccccc1 ZINC01101006
Cc1cc(C(=O)[O-])ccc1-n1c(C)cc(C=C2C(=O)N(C)C(=S)N(C)C2=O)c1C ZINC01101008
COc1cc(C=O)cc(I)c1OCc1cccc2ccccc12 ZINC01101009
O=C1/C(=C/c2ccc3c(c2)OCO3)C([O-])=NC(=S)N1c1ccccc1F ZINC01101010
CC/N=C1\S/C(=C\c2ccccc2OCc2ccc(F)cc2)C(=O)N1CC ZINC01101014
Cc1cc(/C=C(\C#N)C(=O)Nc2cccc(Cl)c2Cl)c(C)n1-c1ccc2c(c1)OCO2 ZINC01101017
Cc1cc(/C=C2\C(=O)NC(=O)N(c3ccc(F)cc3)C2=O)c(C)n1-c1ccc(C#N)cc1 ZINC01101019
CCOc1cc(/C=C2/C(=O)N(c3ccccc3)N=C2C)cc(Br)c1OCC ZINC01101021
CC1=NN(c2ccccc2)C(=O)/C1=C/c1ccc(N2CCCC2)c(C)c1 ZINC01101023
Cc1cc(C)nc(SCC(=O)N/N=C/c2cccn2-c2ccc(N(C)C)cc2)n1 ZINC01101026
Cc1cc(C)nc(SCC(=O)N/N=C/c2ccc(O)c(I)c2)n1 ZINC01101030
CC1=NN(c2ccccc2)C(=O)/C1=C\c1cc(C)n(-c2ccc3ncccc3c2)c1C ZINC01101034
CN1C(=O)NC(=O)/C(=C\c2ccc(-c3ccc(Cl)c(Cl)c3)o2)C1=O ZINC01101036
COc1cc(/C=N\n2cnnc2)c(Br)cc1OCc1ccccc1 ZINC01101038
COc1cc(/C=N/n2cnnc2)c(Br)cc1OCc1ccccc1 ZINC01101039
COc1cc(/C=N\n2cnnc2)c(Br)cc1OCc1ccc(F)cc1 ZINC01101040
COc1cc(/C=N/n2cnnc2)c(Br)cc1OCc1ccc(F)cc1 ZINC01101041
COc1cc(OC)c(/C=C(\C#N)C(=O)NC[C@H]2CCCO2)c(OC)c1 ZINC01101044
COc1cc(OC)c(/C=C(\C#N)C(=O)NC[C@@H]2CCCO2)c(OC)c1 ZINC01101046
COc1cccc(NC(=O)/C(C#N)=C/c2cn(Cc3ccccc3F)c3ccccc23)c1 ZINC01101048
Cc1cc(C)nc(SCC(=O)N/N=C/c2cccn2-c2ccc(O)cc2)n1 ZINC01101052
O=C(COc1cccc2cccnc12)N/N=C/c1ccc(-c2cccc(C(=O)[O-])c2)o1 ZINC01101054
Cc1ccc(N2C(=O)/C(=C/c3cccn3-c3ccc(O)cc3)C(=O)NC2=S)cc1C ZINC01101056
O=C(N/N=C/c1cccn1-c1ccc(F)cc1)C(O)(c1ccccc1)c1ccccc1 ZINC01101058
Cc1cc(C)nc(SCC(=O)N/N=C/c2cccn2-c2cccc(C(F)(F)F)c2)n1 ZINC01101060
COc1cc(/C=C2\C(=O)N(C3CCCCC3)C(=S)N2C)ccc1OCc1cccc(F)c1 ZINC01101066
O=C1/C(=C/c2ccccc2OCc2ccccc2F)SC(=S)N1Cc1ccco1 ZINC01101069
O=C1NC(=O)N(c2cccc(Cl)c2Cl)C(=O)/C1=C/c1cc(Br)cs1 ZINC01101070
Cc1c(/C=C2/NC(=O)N(c3ccccc3)C2=O)c2ccccc2n1Cc1ccccc1F ZINC01101078
COc1ccc(OC)c(NC(=O)c2ccc3c(c2)[C@H]2[C@@H]4CC[C@@H](C4)[C@H]2[C@@H](c2ccccc2)N3)c1 ZINC01101080
Cc1ccc(Sc2oc(/C=N\n3cnnc3)cc2Br)cc1 ZINC01101081
Cc1ccc(Sc2oc(/C=N/n3cnnc3)cc2Br)cc1 ZINC01101082
CCn1c(SCC(=O)N2c3ccccc3Sc3ccccc32)nnc1[C@@H](C)NC(=O)c1cccc(C)c1 ZINC01101083
CCn1c(SCC(=O)N2c3ccccc3Sc3ccccc32)nnc1[C@H](C)NC(=O)c1cccc(C)c1 ZINC01101084
O=S1(=O)c2ccccc2N[C@H](c2ccc3c4c(cccc24)CC3)N1Cc1ccccc1 ZINC01101085
O=S1(=O)c2ccccc2N[C@@H](c2ccc3c4c(cccc24)CC3)N1Cc1ccccc1 ZINC01101087
COC(=O)C1=C(N)OC2=C(C(=O)CCC2)[C@H]1c1ccc(OCc2ccccc2Cl)cc1 ZINC01101089
COC(=O)C1=C(N)OC2=C(C(=O)CCC2)[C@@H]1c1ccc(OCc2ccccc2Cl)cc1 ZINC01101090
Cc1cccc(C)c1OCc1nnc(SCC(=O)Nc2cccc3ccccc23)o1 ZINC01101093
O=C(CSc1nnc(-c2ccc(Br)cc2)o1)Nc1ccc2ccccc2c1 ZINC01101094
O=C(Nc1ccc2ccccc2c1)[C@H]1CC(=O)N(c2ccc(Br)cc2)C1 ZINC01101095
O=C(Nc1ccc2ccccc2c1)[C@@H]1CC(=O)N(c2ccc(Br)cc2)C1 ZINC01101096
O=C(CN1C(=O)S/C(=C/c2ccccc2F)C1=O)Nc1ccc2c(c1)OCO2 ZINC01101101
O=C(CN1C(=O)S/C(=C\c2c3ccccc3cc3ccccc23)C1=O)Nc1ccc2c(c1)OCO2 ZINC01101104
O=C(CSc1nnc(-c2ccc(Br)cc2)o1)Nc1ccc(Cl)cc1Cl ZINC01101105
O=C1NC(=S)N(c2ccc(Br)cc2)C(=O)/C1=C/C=C/c1ccco1 ZINC01101109
Cc1ccc(-n2c(C)cc(C=C3C(=O)c4ccccc4C3=O)c2C)nc1 ZINC01101115
CCOC(=O)c1c(NC(=O)CN2C(=O)c3ccccc3S2(=O)=O)sc2c1CCCC2 ZINC01101118
CC1=C(C#N)c2nc(N)c(C#N)c(C)c2/C1=C/c1cc(Cl)c(OCC(=O)[O-])c(Cl)c1 ZINC01101119
O=C1NC(=S)N(c2ccc(F)cc2)C(=O)/C1=C/c1cccn1-c1ccc(O)cc1 ZINC01101126
CCOC(=O)c1c(NC(=O)CN2C(=O)c3cccc4cccc2c34)sc2c1CCCC2 ZINC01101128
CCOC(=O)C1=C(NC(=O)c2ccc(OC)cc2)S/C(=C/c2ccc(F)cc2)C1=O ZINC01101131
O=C(c1ccc2c(c1)[C@@H]1[C@H]3CC[C@H](C3)[C@@H]1[C@H](c1ccccc1)N2)N1CCN(c2ccccc2F)CC1 ZINC01101133
COC(=O)C1=C(N)OC2=C(C(=O)CC(C)(C)C2)[C@H]1c1ccc(SC)cc1 ZINC01101134
COC(=O)C1=C(N)OC2=C(C(=O)CC(C)(C)C2)[C@@H]1c1ccc(SC)cc1 ZINC01101135
CCOc1cc([C@@H]2C(C#N)=C(N)Oc3c2ccc2ccccc32)cc(Br)c1OC ZINC01101137
CCOc1cc([C@H]2C(C#N)=C(N)Oc3c2ccc2ccccc32)cc(Br)c1OC ZINC01101138
Cc1cc(C)nc(SCC(=O)N/N=C/c2ccccc2Br)n1 ZINC01101139
CC(=O)NN1C(=O)/C(=C/c2ccc(F)cc2)SC1=S ZINC01101141
CC(C)(C)C(=O)COC(=O)c1ccccc1Sc1c(Cl)cccc1[N+](=O)[O-] ZINC01101144
O=C1NC(=S)N(c2ccc(C(=O)[O-])cc2)C(=O)/C1=C/c1cccn1-c1ccc(Br)cc1 ZINC01101145
CC1(CC(=O)N/N=C/c2cn(-c3ccccc3)nc2-c2cccs2)OCCO1 ZINC01101153
O=C(Nc1ccc2oc(-c3ccncc3)nc2c1)c1ccc(Br)cc1 ZINC01101155
O=C(CN1C(=O)S/C(=C/c2cccc(O)c2)C1=O)N1CCOCC1 ZINC01101156
O=C1S/C(=C/c2coc3ccccc3c2=O)C(=O)N1Cc1ccc(Br)cc1 ZINC01101158
O=C1S/C(=C\c2coc3ccccc3c2=O)C(=O)N1Cc1ccc(Br)cc1 ZINC01101159
O=C1S/C(=C/c2coc3ccccc3c2=O)C(=O)N1Cc1ccc(Cl)c(Cl)c1 ZINC01101160
CC1(CC(=O)N/N=C/c2cn(Cc3cccc4ccccc34)c3ccccc23)OCCO1 ZINC01101162
COc1cc(C=O)ccc1Oc1nc2c(c(=O)n(C)c(=O)n2C)n1Cc1ccc(Cl)cc1Cl ZINC01101168
COc1ccc(O)c(C=C2C(=O)N(c3ccccc3)N(c3ccccc3)C2=O)c1 ZINC01101169
O=C(NC(=S)Nc1nc(-c2ccc(Br)cc2)cs1)c1ccco1 ZINC01101173
Cc1ccc(C)n1N1C(=O)/C(=C/c2ccc(-c3cccc(C(F)(F)F)c3)o2)SC1=S ZINC01101174
COc1ccc2c(c1)O[C@@H](C)C/C2=N/OC(=O)c1ccco1 ZINC01101198
Cc1cc(NC(=O)CSc2nnc(N)s2)ccc1Br ZINC01101206
Fc1ccc(CSc2nnc(C[NH+]3CCOCC3)n2-c2ccccc2)cc1 ZINC01101207
CNC(=S)NNc1nc(N2CCCC2)nc(N2CCCC2)n1 ZINC01101209
COc1cc(/C=C(\C#N)c2ccc(Br)cc2)ccc1Oc1ccc([N+](=O)[O-])cn1 ZINC01101210
COc1cc(/C=C2\SC(=O)N(c3ccc(Cl)c(Cl)c3)C2=O)cc(OC)c1OC(C)=O ZINC01101216
COC(=O)CN1C(=O)/C(=C\c2ccc(OC)cc2)SC1=S ZINC01101218
COC(=O)CN1C(=O)/C(=C/c2ccc(OC)cc2)SC1=S ZINC01101219
Cc1cc(/C=C(\C#N)c2ccc(F)cc2)c(C)n1-c1cccc([N+](=O)[O-])c1 ZINC01101220
Cc1c(/C=C(\C#N)C(=O)Nc2ccccc2F)c2ccccc2n1Cc1ccccc1F ZINC01101226
Cc1cc(C(=O)[O-])ccc1/N=C/c1cccn1-c1ccc(Br)cc1 ZINC01101231
N#Cc1ccc(/C=C2\C(=O)NC(=S)N(c3ccccc3F)C2=O)cc1 ZINC01101233
Brc1ccc(-n2cccc2/C=N/c2ccc(N3CCOCC3)cc2)cc1 ZINC01101237
O=C1NC(=O)/C(=C\c2cc(Cl)c(OCc3ccc(C(=O)[O-])cc3)c(Cl)c2)N1 ZINC01101252
O=C(N/N=C/c1cc(Br)c(N2CCOCC2)o1)c1cc2ccccc2o1 ZINC01101254
S=C(N/N=C/c1cc(Br)c(Br)o1)Nc1ccccc1 ZINC01101260
N#C/C(=C\c1ccc(N2CCCC2)cc1)c1ccc(Br)cc1 ZINC01101262
N#C/C(=C/c1ccc(N2CCCC2)cc1)c1ccc(Br)cc1 ZINC01101263
Cc1cc(/C=N/NC(=O)c2ccc(C#N)cc2F)c(C)n1-c1cccc([N+](=O)[O-])c1 ZINC01101268
COC(=O)c1cccc(-n2c(C)cc(/C=N/NC(=O)c3ccc(C#N)cc3F)c2C)c1C ZINC01101270
N#Cc1ccc(C(=O)N/N=C/c2ccc(-c3ccc(C(=O)[O-])c(Cl)c3)o2)c(F)c1 ZINC01101272
N#Cc1ccc(C(=O)N/N=C/c2ccc(Sc3nc4ccccc4[nH]3)o2)c(F)c1 ZINC01101276
N#Cc1ccc(C(=O)N/N=C/c2cccn2-c2ccc(Cl)cc2)c(F)c1 ZINC01101278
N#Cc1ccc(C(=O)N/N=C/c2cccn2-c2ccc([N+](=O)[O-])cc2)c(F)c1 ZINC01101280
Cc1ccc(NC(=O)COc2ccc(/C=N/NC(=O)c3ccc(C#N)cc3F)cc2Cl)cc1 ZINC01101281
Cc1ccc(NC(=O)COc2ccccc2/C=N/NC(=O)c2ccc(C#N)cc2F)cc1 ZINC01101283
COc1cccc(/C=N/NC(=O)c2ccc(C#N)cc2F)c1OCC(=O)Nc1ccccc1 ZINC01101285
N#Cc1ccc(C(=O)N/N=C/c2ccc(Oc3ccc([N+](=O)[O-])cn3)cc2)c(F)c1 ZINC01101287
Cc1cc(/C=N/NC(=O)c2ccc(C#N)cc2F)c(C)n1Cc1ccccc1 ZINC01101289
COc1cc(C(=O)N/N=C/c2ccc(-c3ccc(C#N)cc3)o2)ccc1I ZINC01101304
[O-]c1c(Br)cc(Br)c(/C=N/c2ccc(N3CCOCC3)cc2)c1Br ZINC01101306
CN1C(=O)CSC1=O ZINC01101310
O=C(COc1cccc2ccccc12)Nc1ccc(N2CCCC2)cc1 ZINC01101315
COc1cc(NC(=O)c2ccc(-c3ccc(Cl)cc3)o2)ccc1NC(=O)C(C)C ZINC01101327
COc1cc(NC(=O)c2ccc(-c3cccc([N+](=O)[O-])c3)o2)ccc1NC(=O)C(C)C ZINC01101328
CC(=O)c1ccc(N2C(=O)C[C@H](Sc3ccccc3C(=O)[O-])C2=O)cc1 ZINC01101337
O=C(Nc1ccc2oc(-c3ccc4ccccc4c3)nc2c1)c1cccs1 ZINC01101342
O=C(Nc1cc2nn(-c3ccccc3)nc2cc1Cl)c1cc2ccccc2o1 ZINC01101343
O=C(CSc1nnc(-c2ccccc2Br)o1)c1cc2ccccc2oc1=O ZINC01101344
O=C(CSc1nnc(-c2cccnc2)o1)c1cc2ccccc2oc1=O ZINC01101345
O=C(CSc1nc2cc(Cl)ccc2o1)c1cc2ccccc2oc1=O ZINC01101346
O=C(CSc1nc2ccccc2n1S(=O)(=O)c1ccccc1)c1cc2ccccc2oc1=O ZINC01101347
O=C(CSc1nc2ccccc2n1Cc1ccccc1)c1cc2ccccc2oc1=O ZINC01101352
O=C(Nc1ccc(N2CCCCC2)cc1)c1ccc(-c2ccc(Cl)cc2)o1 ZINC01101353
CCOC(=O)c1ccc(N2C(=O)[C@H]3CS[C@@H](c4ccc(F)cc4)N3C2=S)cc1 ZINC01101354
CCOC(=O)c1ccc(N2C(=O)[C@H]3CS[C@H](c4ccc(F)cc4)N3C2=S)cc1 ZINC01101355
CCOC(=O)c1ccc(N2C(=O)[C@@H]3CS[C@@H](c4ccc(F)cc4)N3C2=S)cc1 ZINC01101356
CCOC(=O)c1ccc(N2C(=O)[C@@H]3CS[C@H](c4ccc(F)cc4)N3C2=S)cc1 ZINC01101357
C=CCN1C(=O)C[C@@H](C(=O)Nc2ccc(F)cc2)S/C1=N\c1cccc(OC)c1 ZINC01101359
C=CCN1C(=O)C[C@H](C(=O)Nc2ccc(F)cc2)S/C1=N\c1cccc(OC)c1 ZINC01101361
Cc1cc2ncn([C@H]3CC(=O)N(c4ccc(F)cc4)C3=O)c2cc1C ZINC01101363
O=C(Nc1ccc(F)cc1)[C@@H]1CC(=O)N(c2ccccc2)/C(=N/c2ccccc2)S1 ZINC01101365
O=C(Nc1ccc(F)cc1)[C@H]1CC(=O)N(c2ccccc2)/C(=N/c2ccccc2)S1 ZINC01101367
O=C(Nc1ccc(F)cc1)[C@H]1CC(=O)N2CCN=C2S1 ZINC01101368
O=C(Nc1ccc(F)cc1)[C@@H]1CC(=O)N2CCN=C2S1 ZINC01101369
O=C(C[C@H]1C(=O)N(c2ccc(Cl)cc2)C(=S)N1Cc1cccs1)Nc1ccc(F)cc1 ZINC01101372
O=C(C[C@@H]1C(=O)N(c2ccc(Cl)cc2)C(=S)N1Cc1cccs1)Nc1ccc(F)cc1 ZINC01101373
O=C1C[C@@H]([NH+]2CCC(O)(c3ccc(Cl)cc3)CC2)C(=O)N1c1ccc(F)cc1 ZINC01101379
O=C1[C@H]2CS[C@@H](c3ccc(Br)cc3)N2C(=S)N1c1ccc(Cl)cc1 ZINC01101382
O=C1[C@H]2CS[C@H](c3ccc(Br)cc3)N2C(=S)N1c1ccc(Cl)cc1 ZINC01101383
O=C1[C@@H]2CS[C@@H](c3ccc(Br)cc3)N2C(=S)N1c1ccc(Cl)c(Cl)c1 ZINC01101384
O=C1[C@@H]2CS[C@H](c3ccc(Br)cc3)N2C(=S)N1c1ccc(Cl)c(Cl)c1 ZINC01101385
O=C1[C@H]2CS[C@@H](c3ccc(Br)cc3)N2C(=S)N1c1ccc(Cl)c(Cl)c1 ZINC01101386
O=C1[C@H]2CS[C@H](c3ccc(Br)cc3)N2C(=S)N1c1ccc(Cl)c(Cl)c1 ZINC01101387
COc1ccc([C@@H]2SC[C@H]3C(=O)N(c4ccc(Cl)cc4)C(=S)N23)cc1OC ZINC01101393
COc1ccc([C@H]2SC[C@H]3C(=O)N(c4ccc(Cl)cc4)C(=S)N32)cc1OC ZINC01101394
COc1ccc([C@@H]2SC[C@@H]3C(=O)N(c4ccc(Cl)cc4)C(=S)N32)cc1OC ZINC01101395
COc1ccc([C@H]2SC[C@@H]3C(=O)N(c4ccc(Cl)cc4)C(=S)N32)cc1OC ZINC01101396
CCOC(=O)c1ccc(NC(=O)C2=CC(=O)N3CCCN=C3S2)cc1 ZINC01101402
CCOC(=O)c1ccc(NC(=O)[C@H]2CC(=O)N3CCCN=C3S2)cc1 ZINC01101403
CCOC(=O)c1ccc(NC(=O)[C@@H]2CC(=O)N3CCCN=C3S2)cc1 ZINC01101404
COc1ccccc1NC(=O)[C@H]1CC(=O)N(Cc2cccs2)/C(=N/c2ccc(F)cc2)S1 ZINC01101405
COc1ccccc1NC(=O)[C@@H]1CC(=O)N(Cc2cccs2)/C(=N/c2ccc(F)cc2)S1 ZINC01101407
O=C(Nc1ccccc1Cl)[C@H]1CC(=O)N(Cc2ccc3c(c2)OCO3)/C(=N/c2ccc(F)cc2)S1 ZINC01101409
O=C(Nc1ccccc1Cl)[C@@H]1CC(=O)N(Cc2ccc3c(c2)OCO3)/C(=N/c2ccc(F)cc2)S1 ZINC01101410
O=C(Nc1ccccc1F)[C@@H]1CC(=O)N(CCO)/C(=N/c2ccccc2)S1 ZINC01101413
O=C(Nc1ccccc1F)[C@H]1CC(=O)N(CCO)/C(=N/c2ccccc2)S1 ZINC01101415
COc1ccc(N2C(=O)C[C@@H](SC3=[NH+]CCN3)C2=O)cc1 ZINC01101417
COc1ccc(NC(=O)C[C@H]2C(=O)N(Cc3ccccc3)C(=S)N2Cc2ccc3c(c2)OCO3)cc1 ZINC01101418
COc1ccc(NC(=O)C[C@@H]2C(=O)N(Cc3ccccc3)C(=S)N2Cc2ccc3c(c2)OCO3)cc1 ZINC01101419
O=C(NN[C@@H]1CC(=O)N(c2cc(Cl)cc(Cl)c2)C1=O)c1cncc(Br)c1 ZINC01101421
O=C(Nc1cccc(Cl)c1)C1=CC(=O)N2CCCN=C2S1 ZINC01101422
Cc1cccc(NC(=O)[C@H]2CC(=O)N(Cc3ccc4c(c3)OCO4)/C(=N/c3ccc(F)cc3)S2)c1 ZINC01101423
Cc1cccc(NC(=O)[C@@H]2CC(=O)N(Cc3ccc4c(c3)OCO4)/C(=N/c3ccc(F)cc3)S2)c1 ZINC01101424
Cc1cc2ncn([C@@H]3CC(=O)N(c4ccc(C(=O)[O-])cc4)C3=O)c2cc1C ZINC01101436
OC(c1ccccc1)(c1ccccc1)C1CCN(C(=S)Nc2ccccc2)CC1 ZINC01101445
Cc1onc(C(=O)N2CCN(c3ccccc3F)CC2)c1-c1ccccc1Cl ZINC01101454
Cc1onc(C(=O)N2CCN(c3ccccc3)CC2)c1-c1ccccc1Cl ZINC01101455
S=C(Nc1ccc(Cl)cc1)N1CCS[C@H]1c1ccc(Br)cc1 ZINC01101456
S=C(Nc1ccc(Cl)cc1)N1CCS[C@@H]1c1ccc(Br)cc1 ZINC01101457
COc1ccc(NC(=S)N2CCS[C@H]2c2ccc(Br)cc2)cc1 ZINC01101458
COc1ccc(NC(=S)N2CCS[C@@H]2c2ccc(Br)cc2)cc1 ZINC01101459
COc1ccc(NC(=S)N2CCS[C@H]2c2ccc(Br)cc2)cc1Cl ZINC01101460
COc1ccc(NC(=S)N2CCS[C@@H]2c2ccc(Br)cc2)cc1Cl ZINC01101461
CCOC(=O)c1ccc(NC(=S)N2CCS[C@H]2c2ccc(Cl)cc2)cc1 ZINC01101462
CCOC(=O)c1ccc(NC(=S)N2CCS[C@@H]2c2ccc(Cl)cc2)cc1 ZINC01101463
COc1ccc(NC(=S)N2CCS[C@H]2c2ccc(Cl)cc2Cl)cc1 ZINC01101464
COc1ccc(NC(=S)N2CCS[C@@H]2c2ccc(Cl)cc2Cl)cc1 ZINC01101465
COc1ccc(NC(=S)N2CCS[C@H]2c2ccc(C#CC(C)(C)O)cc2)cc1 ZINC01101466
COc1ccc(NC(=S)N2CCS[C@@H]2c2ccc(C#CC(C)(C)O)cc2)cc1 ZINC01101467
CCOc1ccc(NC(=S)N2CCS[C@H]2c2ccc(C#CC(C)(C)O)cc2)cc1 ZINC01101468
CCOc1ccc(NC(=S)N2CCS[C@@H]2c2ccc(C#CC(C)(C)O)cc2)cc1 ZINC01101469
CC(C)(O)C#Cc1ccc([C@@H]2SCCN2C(=S)Nc2ccccc2)cc1 ZINC01101470
CC(C)(O)C#Cc1ccc([C@H]2SCCN2C(=S)Nc2ccccc2)cc1 ZINC01101471
CCOC(=O)c1ccc(NC(=S)N2CCS[C@H]2c2cccs2)cc1 ZINC01101472
CCOC(=O)c1ccc(NC(=S)N2CCS[C@@H]2c2cccs2)cc1 ZINC01101473
CCOC(=O)c1ccc(NC(=S)N2CCS[C@H]2c2c(F)cc(F)cc2F)cc1 ZINC01101474
CCOC(=O)c1ccc(NC(=S)N2CCS[C@@H]2c2c(F)cc(F)cc2F)cc1 ZINC01101475
COc1ccc(N2C(=O)[C@@H]3CS[C@@H](c4ccc(C#CC(C)(C)O)cc4)N3C2=S)cc1 ZINC01101476
COc1ccc(N2C(=O)[C@@H]3CS[C@H](c4ccc(C#CC(C)(C)O)cc4)N3C2=S)cc1 ZINC01101477
COc1ccc(N2C(=O)[C@H]3CS[C@@H](c4ccc(C#CC(C)(C)O)cc4)N3C2=S)cc1 ZINC01101478
COc1ccc(N2C(=O)[C@H]3CS[C@H](c4ccc(C#CC(C)(C)O)cc4)N3C2=S)cc1 ZINC01101479
Cc1onc(C(=O)NCCc2ccc(S(N)(=O)=O)cc2)c1-c1ccccc1Cl ZINC01101480
C=c1c(C(=O)OC)c([O-])/c(=C\c2sccc2C)n1-c1cc(C)cc(C)c1 ZINC01101485
COC(=O)C1=C(C)N(c2cc(C)cc(C)c2)/C(=C\c2sccc2C)C1=O ZINC01101486
COc1ccc2cc(/C=N/NC(=O)COc3ccc(Cl)cc3)c(Cl)nc2c1 ZINC01101489
Cn1c(=O)c2c(nc(Cl)n2Cc2c(Cl)cccc2Cl)n(C)c1=O ZINC01101491
Cc1ccc2[nH]c(Sc3nc4c(c(=O)n(C)c(=O)n4C)n3C)nc2c1C ZINC01101492
Cn1ccnc1Sc1nc2c(c(=O)n(C)c(=O)n2C)n1Cc1ccc(Cl)c(Cl)c1 ZINC01101493
Cn1c(=O)c2c(nc3n(-c4ccc5c(c4)OCCO5)c(-c4ccccc4)cn23)n(C)c1=O ZINC01101494
Cc1ccc(S(=O)(=O)N(CC(=O)NC[C@H]2CCCO2)c2cccc(Cl)c2)cc1 ZINC01101496
Cc1ccc(S(=O)(=O)N(CC(=O)NC[C@@H]2CCCO2)c2cccc(Cl)c2)cc1 ZINC01101498
O=C(NOCc1ccccc1)[C@H]1COc2ccccc2O1 ZINC01101499
O=C(NOCc1ccccc1)[C@@H]1COc2ccccc2O1 ZINC01101500
Cc1ccc(N2C(=O)NC(=O)/C(=C\c3ccc(N4CCCC4)o3)C2=O)cc1C ZINC01101501
O=C(CSc1ncccn1)N/N=C/c1cccc(OC2CSC2)c1 ZINC01101503
CCOC(=O)Cn1c(C)c(/C=N/NC(=O)[C@H]2[C@@H]3CCCC[C@@]32C)c2ccccc21 ZINC01101506
Cc1cc(C)nc(SCC(=O)N/N=C/c2ccc(-c3ccc(Cl)cc3Cl)o2)n1 ZINC01101507
Cc1c([O-])nc(SCC(=O)NC2CCCCC2)n(-c2ccccc2)c1=O ZINC01101509
FC(F)(F)c1cccc(CSc2nnnn2-c2ccc3c(c2)OCO3)c1 ZINC01101511
Cc1cccc(C)c1NC(=O)CSc1nc([O-])c(C)c(=O)n1-c1ccc(F)cc1 ZINC01101512
COc1ccc(-n2nnnc2SCc2ccc(Cl)cc2Cl)cc1 ZINC01101513
COc1cccc(NC(=O)CSc2nc([O-])cc(=O)n2-c2ccc(C)cc2)c1 ZINC01101514
CC(C)(C)c1cc(C(F)(F)F)n2nc(-c3ccc(Cl)cc3)cc2n1 ZINC01101515
Cc1cc(/C=N\n2cnnc2)c(C)n1-c1ccc(OCc2ccc(Cl)cc2)cc1 ZINC01101516
Cc1cc(/C=N/n2cnnc2)c(C)n1-c1ccc(OCc2ccc(Cl)cc2)cc1 ZINC01101517
Cc1cc(/C=C(/C#N)C(=O)Nc2ccc3ccccc3c2)c(C)n1-c1cccc2ccccc12 ZINC01101519
O=C1NC(=S)N(c2ccc(F)cc2)C(=O)/C1=C/c1ccc(N2CCCCC2)o1 ZINC01101522
CCOc1ccc(Cl)cc1/C=N/NC(=O)CC1(C)OCCO1 ZINC01101528
COc1ccc(-c2oc(/N=C/c3cccs3)c(C#N)c2-c2ccc(OC)cc2)cc1 ZINC01101531
CC(=O)OC(OC(C)=O)[C@@]12C=C[C@@H](O1)[C@H]1C(=O)N(c3ccc(Cl)cc3Cl)C(=O)[C@H]12 ZINC01101533
CC1(CC(=O)N/N=C/c2cn(Cc3ccccc3)c3ccccc23)OCCO1 ZINC01101534
CC1(CC(=O)N/N=C/c2ccccc2OCc2cccc3ccccc23)OCCO1 ZINC01101536
COc1ccc(C(=O)NC(=S)Nc2ccc3nn(-c4cccc5ccccc45)nc3c2)cc1OC ZINC01101545
COc1cc(C(=O)Nc2ccc3oc(-c4ccccc4Cl)nc3c2)cc(OC)c1OC ZINC01101546
O=C(NC(=S)Nc1cccc(-c2nc3ncccc3o2)c1)c1ccccc1F ZINC01101547
CC1(C)CC(=O)C=C(NNC(=O)c2ccc(F)cc2)C1 ZINC01101548
COc1ccc(CC(=O)N2N=C(C3CCCCC3)C[C@]2(O)C(F)(F)F)cc1 ZINC01101549
COc1ccc(CC(=O)N2N=C(C3CCCCC3)C[C@@]2(O)C(F)(F)F)cc1 ZINC01101550
O=C(CCCc1ccccc1)N1N=C(C2CCCCC2)C[C@]1(O)C(F)(F)F ZINC01101551
O=C(CCCc1ccccc1)N1N=C(C2CCCCC2)C[C@@]1(O)C(F)(F)F ZINC01101552
O=C(COc1ccc(Cl)cc1Cl)N1N=C(C2CCCCC2)C[C@]1(O)C(F)(F)F ZINC01101553
O=C(COc1ccc(Cl)cc1Cl)N1N=C(C2CCCCC2)C[C@@]1(O)C(F)(F)F ZINC01101554
O=C(c1ccco1)N1N=C(c2ccc(Cl)cc2)C[C@]1(O)C(F)(F)F ZINC01101555
O=C(c1ccco1)N1N=C(c2ccc(Cl)cc2)C[C@@]1(O)C(F)(F)F ZINC01101556
O=C(C1CC1)N1N=C(c2ccc(Br)cc2)C[C@]1(O)C(F)(F)F ZINC01101557
O=C(C1CC1)N1N=C(c2ccc(Br)cc2)C[C@@]1(O)C(F)(F)F ZINC01101558
O=C(NC(=S)Nc1ccc2[nH]c(=O)[nH]c2c1)c1cc2ccccc2o1 ZINC01101559
CC(=O)C12c3ccccc3C(c3ccccc31)[C@@H]1C(=O)N(c3cccc(Br)c3)C(=O)[C@H]12 ZINC01101560
CC(=O)C12c3ccccc3C(c3ccccc31)[C@H]1C(=O)N(c3cccc(Br)c3)C(=O)[C@H]12 ZINC01101561
CC(=O)C12c3ccccc3C(c3ccccc31)[C@@H]1C(=O)N(c3cccc(Br)c3)C(=O)[C@@H]12 ZINC01101562
CC(=O)C12c3ccccc3C(c3ccccc31)[C@H]1C(=O)N(c3cccc(Br)c3)C(=O)[C@@H]12 ZINC01101563
Cc1ccc(C(C)C)c(OCC(=O)N2N=C3CCCCC[C@@H]3[C@]2(O)C(F)(F)F)c1 ZINC01101564
Cc1ccc(C(C)C)c(OCC(=O)N2N=C3CCCCC[C@H]3[C@]2(O)C(F)(F)F)c1 ZINC01101565
Cc1ccc(C(C)C)c(OCC(=O)N2N=C3CCCCC[C@@H]3[C@@]2(O)C(F)(F)F)c1 ZINC01101566
Cc1ccc(C(C)C)c(OCC(=O)N2N=C3CCCCC[C@H]3[C@@]2(O)C(F)(F)F)c1 ZINC01101567
Ic1ccccc1Nc1nc2nonc2nc1N1CCOCC1 ZINC01101568
CC(=O)OC(OC(C)=O)[C@]12C=C[C@H](O1)[C@H]1C(=O)N(c3ccc(I)cc3)C(=O)[C@H]12 ZINC01101576
CC1=CC(C)(C)N(C(=O)Nc2ccccc2)c2ccc(OC(=O)Nc3ccccc3)cc21 ZINC01101577
C[C@H]1C[C@@H](N(C(=O)Nc2ccccc2)c2ccccc2)c2ccccc2N1C(=O)Nc1ccccc1 ZINC01101578
C[C@@H]1C[C@@H](N(C(=O)Nc2ccccc2)c2ccccc2)c2ccccc2N1C(=O)Nc1ccccc1 ZINC01101579
C[C@H]1C[C@H](N(C(=O)Nc2ccccc2)c2ccccc2)c2ccccc2N1C(=O)Nc1ccccc1 ZINC01101580
C[C@@H]1C[C@H](N(C(=O)Nc2ccccc2)c2ccccc2)c2ccccc2N1C(=O)Nc1ccccc1 ZINC01101581
CC1(C)C[C@H]2C[C@](C)(CN2C(=O)Nc2ccc3nc(-c4ccccn4)c(-c4ccccn4)nc3c2)C1 ZINC01101582
CC1(C)C[C@@H]2C[C@@](C)(CN2C(=O)Nc2ccc3nc(-c4ccccn4)c(-c4ccccn4)nc3c2)C1 ZINC01101583
S=C(Nc1ccc2nc(-c3ccco3)c(-c3ccco3)nc2c1)NC1CC1 ZINC01101584
O=C(Nc1ccc2snnc2c1)Nc1cccc2ccccc12 ZINC01101585
CC(=O)C12c3ccccc3C(c3ccccc31)[C@@H]1C(=O)N(c3ccc(-c4ccccc4)cc3)C(=O)[C@H]12 ZINC01101586
CC(=O)C12c3ccccc3C(c3ccccc31)[C@H]1C(=O)N(c3ccc(-c4ccccc4)cc3)C(=O)[C@H]12 ZINC01101587
CC(=O)C12c3ccccc3C(c3ccccc31)[C@@H]1C(=O)N(c3ccc(-c4ccccc4)cc3)C(=O)[C@@H]12 ZINC01101588
CC(=O)C12c3ccccc3C(c3ccccc31)[C@H]1C(=O)N(c3ccc(-c4ccccc4)cc3)C(=O)[C@@H]12 ZINC01101589
Cc1ccc(NC(=O)[C@H]2CC(=O)N(c3ccc(Cl)c(Cl)c3)C2)cc1 ZINC01101595
Cc1ccc(NC(=O)[C@@H]2CC(=O)N(c3ccc(Cl)c(Cl)c3)C2)cc1 ZINC01101596
O=C([O-])CSc1nc2sc3c(c2c(=O)n1-c1ccccc1)CCCC3 ZINC01101600
O=C(OCc1ccccc1)[C@H]1CCCN1c1nc(-c2cccc([N+](=O)[O-])c2)cs1 ZINC01101603
O=C(OCc1ccccc1)[C@@H]1CCCN1c1nc(-c2cccc([N+](=O)[O-])c2)cs1 ZINC01101604
COc1ccc(-c2csc(N3CCSCC3)n2)cc1OC ZINC01101607
O=C(CS[C@@H]1CC(=O)N(c2ccccc2)C1=O)Nc1ccc2ccccc2c1 ZINC01101609
COC(=O)c1ccc([C@@H]2Nc3c(ccc(Cl)c3Cl)[C@H]3C=CC[C@H]32)cc1 ZINC01101610
Fc1ccccc1[C@@H]1Nc2ccc(I)cc2[C@@H]2C=CC[C@@H]21 ZINC01101611
Fc1ccc([C@@H]2Nc3c(ccc4ccccc34)[C@H]3C=CC[C@H]32)cc1 ZINC01101612
Cc1cccc(NS(=O)(=O)c2ccc3c(c2)[C@@H]2C=CC[C@@H]2[C@@H](c2ccc(Cl)c(Cl)c2)N3)c1 ZINC01101613
S=C(N/N=C/c1cccc(OC2CSC2)c1)Nc1ccccc1 ZINC01101620
CC(=O)NN1C(=O)/C(=C/c2ccccc2)SC1=S ZINC01101624
Cc1cc(/C=C2/SC(=O)N(C)C2=O)c(C)n1-c1cccc(C(F)(F)F)c1 ZINC01101627
O=C1C(Cl)=C(N2CCN(C(=O)c3ccc(F)cc3)CC2)C(=O)c2ccccc21 ZINC01101629
O=C1C(Cl)=C(N2CCN(C(=O)c3ccccc3Br)CC2)C(=O)c2ccccc21 ZINC01101632
O=C1C(Cl)=C(N2CCN(C(=O)c3ccc(Cl)c(Cl)c3)CC2)C(=O)c2ccccc21 ZINC01101633
O=C(CN1C(=O)S/C(=C/c2ccc(O)c(Br)c2)C1=O)N1CCCC1 ZINC01101636
O=C(CN1C(=O)S/C(=C/c2c3ccccc3cc3ccccc23)C1=O)N1CCCC1 ZINC01101638
O=C(CN1C(=O)S/C(=C\c2c3ccccc3cc3ccccc23)C1=O)N1CCCC1 ZINC01101639
O=C(CN1C(=O)S/C(=C/c2ccc(O)c(O)c2)C1=O)N1CCCC1 ZINC01101640
O=C(CN1C(=O)S/C(=C/c2cc(Cl)c(O)c(Cl)c2)C1=O)N1CCCC1 ZINC01101642
CC(C)c1ccc(OCc2nnc(SCC(=O)Nc3ccc(Cl)c(Cl)c3)o2)cc1 ZINC01101644
O=S(=O)(c1ccc(Br)s1)N1CCc2ccccc2C1 ZINC01101645
O=C(CN1C(=O)c2cccc3cccc1c23)Nc1ccc(CSc2ccccc2)cc1 ZINC01101648
Cc1ccc(S(=O)(=O)N(C)c2ccc(C(=O)N[C@@H]3C[C@H]4CC[C@@H]3C4)cc2)cc1 ZINC01101649
O=C(COc1ccc(Cl)cc1)N[C@@H]1C[C@@H]2CC[C@H]1C2 ZINC01101650
O=C(Nc1ccc2c(c1)OCCO2)c1ccc2c(c1)[C@@H]1[C@H]3CC[C@H](C3)[C@@H]1[C@H](c1ccccc1)N2 ZINC01101651
COC(=O)C1=C(N)OC2=C(C(=O)CC(C)(C)C2)[C@H]1c1ccc2c(c1)OCO2 ZINC01101652
COC(=O)C1=C(N)OC2=C(C(=O)CC(C)(C)C2)[C@@H]1c1ccc2c(c1)OCO2 ZINC01101653
O=C1Nc2ccccc2/C1=C1/SC(=S)N(c2ccc(F)c(Cl)c2)C1=O ZINC01101663
CC1=NN(C(=O)CSCc2ccccc2Cl)[C@@](O)(c2ccc(Cl)cc2)C1 ZINC01101664
CC1=NN(C(=O)CSCc2ccccc2Cl)[C@](O)(c2ccc(Cl)cc2)C1 ZINC01101665
COc1ccc(Nc2nc(N3CCCCC3)[nH+]c3ccccc23)c(OC)c1 ZINC01101669
C[C@H]1CCc2c(sc(NC(=S)NC(=O)c3cccc(F)c3)c2C(N)=O)C1 ZINC01101670
C[C@@H]1CCc2c(sc(NC(=S)NC(=O)c3cccc(F)c3)c2C(N)=O)C1 ZINC01101671
O=C(Nc1ccccc1-c1nc2ccccc2s1)c1cc2ccccc2o1 ZINC01101672
Cc1cc(NC(=S)NC(=O)c2cc3ccccc3o2)cc(-c2nc3ccccc3s2)c1O ZINC01101673
CC(C)n1cc(/C=C2/C(=O)NC(=S)N(c3ccc(C(=O)[O-])cc3)C2=O)c2ccccc21 ZINC01101677
Cc1cc(C=C2C(=O)c3ccccc3C2=O)c(C)n1NC(=O)c1ccccc1 ZINC01101678
Cc1cc(/C=N/NC(=O)c2cc3ccccc3o2)c(C)n1NC(=O)c1ccccc1 ZINC01101679
O=C(NC(=S)Nc1ccc2c(c1)Cc1ccccc1-2)c1cc2ccccc2o1 ZINC01101681
O=C(NC(=S)Nc1ccc(O)c(-c2nc3cc(Cl)ccc3o2)c1)c1ccco1 ZINC01101682
Cc1cc(C)nc(SCC(=O)N/N=C/c2cc(C)n(NC(=O)c3ccccc3)c2C)n1 ZINC01101683
N#C/C(=C\c1cn(CC(=O)Nc2ccccc2)c2ccccc12)c1ccc(Br)cc1 ZINC01101689
Cc1ccc(S(=O)(=O)N/N=C/c2cn(Cc3ccccc3C#N)c3ccccc23)cc1 ZINC01101693
C=CCn1c(C)c(/C=N/NS(=O)(=O)c2ccc(C)cc2)c2ccccc21 ZINC01101695
N#C/C(=C\c1cc(Br)c(N2CCOCC2)o1)c1ccc(F)cc1 ZINC01101697
CC(=O)c1ccc(/N=C\c2cccn2-c2ccc(Br)cc2)cc1 ZINC01101699
Cc1ccc(S(=O)(=O)N/N=C/c2cccn2-c2ccc(Br)cc2)cc1 ZINC01101701
Brc1ccc(-n2cccc2/C=N/c2ccc3ncccc3c2)cc1 ZINC01101703
COc1cc(/C=N/c2ccc(C)cc2Br)ccc1OCc1cccc(C(=O)[O-])c1 ZINC01101705
COc1ccc(/N=C/c2cccn2-c2ccc(Br)cc2)cc1Cl ZINC01101707
Cc1cc(C(=O)[O-])ccc1-n1c(C)cc(/C=N/c2ccc(Cl)cc2O)c1C ZINC01101711
COC(=O)c1ccc(-c2ccc(/C=N/c3oc(C)c(C)c3C#N)o2)cc1 ZINC01101715
Cc1cc(C(=O)[O-])ccc1-c1ccc(/C=N/c2cccc(Cl)c2Cl)o1 ZINC01101717
CCOc1cc(/C=N/NC(=O)c2cc3cc(Cl)ccc3o2)cc(Cl)c1O ZINC01101721
COc1ccc(/N=C2\S/C(=C\c3ccc(-c4ccc(C#N)cc4)o3)C(=O)N2C)cc1 ZINC01101723
O=C(N/N=C/c1ccc(-c2ccc(C(=O)[O-])c(Cl)c2)o1)c1cc2cc(Cl)ccc2o1 ZINC01101727
CCCc1sc(NC(=O)c2cccc(F)c2)nc1-c1ccc(Br)cc1 ZINC01101731
COc1ccc(-c2nc(NC(=O)c3cccnc3)sc2C)cc1OC ZINC01101732
CCCc1sc(NC(=O)c2ccc(C)cc2)nc1-c1cc(C)ccc1C ZINC01101733
CCCc1sc(NC(=O)c2ccc([N+](=O)[O-])cc2)nc1-c1ccc(Br)cc1 ZINC01101734
O=C(NCCc1ccccc1)C1CCN(C(=O)c2ccc(F)cc2)CC1 ZINC01101739
Cc1ccccc1C(=O)N1CCC(C(=O)N2CCc3ccccc3C2)CC1 ZINC01101740
O=C(Nc1cccc([N+](=O)[O-])c1)C1CCN(C(=O)Cc2ccccc2)CC1 ZINC01101742
CC(C)(C)c1ccc(C(=O)N2CCC(C(=O)N3CCC(C(N)=O)CC3)CC2)cc1 ZINC01101745
COC(=O)c1ccccc1NC(=O)C1CCN(C(=O)c2ccc([N+](=O)[O-])cc2)CC1 ZINC01101746
COC(=O)C1=C(C)N(CCC2=CCCCC2)C(=O)/C1=C\c1ccccc1O ZINC01101751
CCOc1cc(/C=C2/C(=O)N(CCC3=CCCCC3)C(C)=C2C(=O)OC)ccc1O ZINC01101757
COC(=O)C1=C(C)N(CCC2=CCCCC2)C(=O)/C1=C/c1cc(C)n(-c2ccc(F)cc2)c1C ZINC01101759
COC(=O)C1=C(C)N(CCC2=CCCCC2)C(=O)/C1=C\c1ccc(N(C)C)cc1 ZINC01101761
CCOc1ccccc1NC(=O)COc1ccc(S(=O)(=O)NC(C)C)cc1 ZINC01101772
CCS(=O)(=O)N(CC(=O)Nc1ccc(Br)cc1)c1ccc(OC)cc1 ZINC01101781
CCOC(=O)c1ccc(NC(=O)CN(c2ccc(OC)cc2)S(=O)(=O)CC)cc1 ZINC01101783
CCS(=O)(=O)N(CC(=O)Nc1cccc(Br)c1)c1ccc(OC)cc1 ZINC01101785
Brc1cc(/C=N\c2ccc(N3CCOCC3)cc2)oc1N1CCOCC1 ZINC01101787
CC(=O)[C@H](CC(=O)c1c(O)c2ccccc2n(-c2ccccc2)c1=O)Nc1ccc(O)c(C)c1 ZINC01101789
CC(=O)[C@@H](CC(=O)c1c(O)c2ccccc2n(-c2ccccc2)c1=O)Nc1ccc(O)c(C)c1 ZINC01101790
Cc1ccc(C)c([C@H]2CC(c3cc4ccccc4oc3=O)=NN2)c1 ZINC01101793
Cc1ccc(C)c([C@@H]2CC(c3cc4ccccc4oc3=O)=NN2)c1 ZINC01101794
O=C(NNC(=S)NC1CCCCC1)c1cnccn1 ZINC01101797
Nc1nnc2n1C[C@@H](O)CS2 ZINC01101801
Nc1nnc2n1C[C@H](O)CS2 ZINC01101802
CC(C)CN(CC(C)C)C(=O)CSc1nc2ccccc2[nH]1 ZINC01101809
O[C@H]1CSc2nc(Cc3ccccc3)nn2C1 ZINC01101814
O[C@@H]1CSc2nc(Cc3ccccc3)nn2C1 ZINC01101815
Cn1nc(-c2cnccn2)sc1=S ZINC01101817
CSC(=S)N/N=C/c1ccc(Cl)cc1 ZINC01101821
CCOC(=O)/C(C#N)=C(\N)c1cnccn1 ZINC01101823
CS(=O)(=O)n1c(Cc2ccccc2)nc2ccccc21 ZINC01101826
Cc1ccc(NC(=S)[C@@H](C#N)c2nc3ccccc3[nH]2)cc1 ZINC01101827
Cc1ccc(NC(=S)[C@H](C#N)c2nc3ccccc3[nH]2)cc1 ZINC01101828
NC(=S)Cn1cnc2ccccc21 ZINC01101829
C/C(=N/NC(=O)c1ccco1)c1cccnc1 ZINC01101855
O=[N+]([O-])c1ccc(/C=N/NC(=S)c2ccc(Cl)cc2)o1 ZINC01101861
N#C/C(=C\c1ccc(Cl)cc1)C(=O)N1CCN(c2ccccc2)CC1 ZINC01101876
NNC(=O)Cc1nc2cccnc2[nH]1 ZINC01101880
O=c1oc2ccccc2cc1-c1nc2cccnc2[nH]1 ZINC01101881
COc1cc(C(=O)NNS(C)(=O)=O)cc(OC)c1OC ZINC01101887
CS(=O)(=O)NNC(=O)c1ccc(Cl)cc1 ZINC01101888
Cc1ccc(S(=O)(=O)NNC(=O)c2cnccn2)cc1 ZINC01101889
Cc1ccc(S(=O)(=O)NNC(=O)c2ccc(Cl)cc2Cl)cc1 ZINC01101890
N#Cn1c(-c2ccco2)nc2ccccc21 ZINC01101891
CC(=O)NNC(=O)c1cnccn1 ZINC01101893
c1cnc(-c2nnc3n2CCCN3)cn1 ZINC01101894
CC1(C)CNc2nnc(-c3cnccn3)n2C1 ZINC01101895
CC1(C)CNc2nnc(-c3ccccc3)n2C1 ZINC01101896
O[C@H]1CNc2nnc(-c3ccccc3)n2C1 ZINC01101897
O[C@@H]1CNc2nnc(-c3ccccc3)n2C1 ZINC01101898
CC(=O)N1CCCn2c(-c3cnccn3)nnc21 ZINC01101899
CC(=O)N1CC(C)(C)Cn2c(-c3cnccn3)nnc21 ZINC01101900
CC(=O)N1CC(C)(C)Cn2c(-c3ccccc3)nnc21 ZINC01101901
CC1(C)CN(CO)c2nnc(-c3cnccn3)n2C1 ZINC01101902
CSC(=NNC(=O)c1ccccc1[N+](=O)[O-])SC ZINC01101909
CSC(=NNC(=O)c1ccc([N+](=O)[O-])cc1)SC ZINC01101910
COc1cc(C(=O)NN=C(SC)SC)cc(OC)c1OC ZINC01101911
CSC(=NNC(=O)c1ccc(Cl)c(Cl)c1)SC ZINC01101912
CSC(=NNC(=O)c1ccccc1Cl)SC ZINC01101913
COc1ccc(CC(=O)NN=C(SC)SC)cc1OC ZINC01101914
CSC(=S)NNC(=O)c1ccccc1O ZINC01101915
CSC(=NNC(=O)c1cccc(O)c1)SC ZINC01101916
NC(=S)c1cncc(Cl)n1 ZINC01101917
NC(=S)c1cncc(N2CCCCC2)n1 ZINC01101918
NC(=S)c1cncc(N2CCOCC2)n1 ZINC01101919
NC(=S)c1cncc(N2CCCC2)n1 ZINC01101920
NC(=O)c1cncc(Cl)n1 ZINC01101987
Nc1cncc(Cl)n1 ZINC01101988
Nc1nccnc1Cl ZINC01101989
COC(=O)c1nccnc1C(=O)OC ZINC01101990
CCN(CC)c1cncc(C#N)n1 ZINC01101991
CCN(CC)c1cncc(C(=O)[O-])n1 ZINC01101992
CCN(CC)c1cncc(C(N)=O)n1 ZINC01101993
CCN(CC)c1cncc(C(=O)NO)n1 ZINC01101994
CCN(CC)c1cncc(C(N)=S)n1 ZINC01101995
CN(C)c1cncc(C(=O)[O-])n1 ZINC01101996
CN(C)c1cncc(C(N)=O)n1 ZINC01101997
CN(C)c1cncc(C(=O)NO)n1 ZINC01101998
O=C(NO)c1cncc(N2CCCC2)n1 ZINC01101999
O=C([O-])c1cncc(N2CCCCC2)n1 ZINC01102000
NC(=O)c1cncc(N2CCCCC2)n1 ZINC01102001
Cc1cc(O)c(C(=O)CSc2ccccc2)cc1Br ZINC01102002
O=C(CSc1ccccc1)c1cc(Br)cc(Br)c1O ZINC01102003
Cc1c(Br)cc(C(=O)CSc2ccccc2)c(O)c1Br ZINC01102004
O=C(CBr)c1cc(Br)cc(Br)c1O ZINC01102014
Cc1cc(O)c(C(=O)CSc2ccc(Cl)cc2)cc1Br ZINC01102031
O[C@@H]1c2cc(Br)cc(Br)c2OC[C@@]1(CN1CCCC1)C[NH+]1CCCC1 ZINC01102035
O[C@H]1c2cc(Br)cc(Br)c2OC[C@]1(CN1CCCC1)C[NH+]1CCCC1 ZINC01102036
Cn1c(=O)c2c(n(C)c1=O)n1c(-c3ccccc3)nnc1n2C ZINC01102049
Cn1c(=O)c2c(n(C)c1=O)n1c(-c3ccc(Br)cc3)nnc1n2C ZINC01102050
FC(F)(F)c1nnc([S-])n1/N=C\c1ccc(Cl)cc1 ZINC01102055
FC(F)(F)c1nnc([S-])n1/N=C/c1ccc(Cl)cc1 ZINC01102056
FC(F)(F)c1nnc([S-])n1/N=C\c1ccc2c(c1)OCO2 ZINC01102057
FC(F)(F)c1nnc([S-])n1/N=C/c1ccc2c(c1)OCO2 ZINC01102058
Cc1ccc(-n2cnc3c(sc4nc(C)cc(C)c43)c2=O)cc1 ZINC01102065
COc1ccc(NC(=O)CSc2nc3c(sc4nc(C)cc(C)c43)c(=O)n2-c2ccccc2)cc1 ZINC01102067
Cc1cc(C)c2c(-n3cccc3)c(NC(=O)OC(C)C)sc2n1 ZINC01102069
O=C(NC[C@@H]1CCC[NH+]2CCCC[C@@H]12)c1ccccc1C(=O)c1ccccc1 ZINC01102070
Cc1ccc(-c2[nH]c3ccccc3c2C=O)cc1 ZINC01102073
[O-]c1cc([O-])n2nc(-c3ccccc3)cc2n1 ZINC01102074
COc1ccc(OC)c(C2=Nc3nnnn3[C@H](c3ccccc3)C2)c1 ZINC01102083
COc1ccc(OC)c(C2=Nc3nnnn3[C@@H](c3ccccc3)C2)c1 ZINC01102084
COc1ccc(OC)c(C2=Nc3ncnn3[C@H](c3ccccc3)C2)c1 ZINC01102085
COc1ccc(OC)c(C2=Nc3ncnn3[C@@H](c3ccccc3)C2)c1 ZINC01102086
Cc1ccccc1-n1c(SCC(=O)NNC(=S)Nc2ccccc2)nc2ccccc2c1=O ZINC01102087
Cc1c(/N=C(\[S-])N/N=C/c2c([O-])n(C)c3ccccc3c2=O)c(=O)n(-c2ccccc2)n1C ZINC01102088
Cc1cc(C)c(NC(=O)c2sc3nc4c(cc3c2N)C(=O)CCC4)c(C)c1 ZINC01102090
COc1cccc(NC(=O)c2sc3nc4c(cc3c2N)C(=O)CC(C)(C)C4)c1 ZINC01102091
Cc1c(NC(=O)c2sc3nc4c(cc3c2N)C(=O)CC(C)(C)C4)c(=O)n(-c2ccccc2)n1C ZINC01102096
N#Cc1c([S-])nc(-c2ccccc2)c(C#N)c1-c1ccccc1Cl ZINC01102101
Cc1c(NC(=O)c2sc3nc4c(cc3c2N)C(=O)CCC4)c(=O)n(-c2ccccc2)n1C ZINC01102102
CC(C)(C)[C@H]1CCc2[nH+]c3sc(C(=O)NCc4ccccc4)c(N)c3cc2C1 ZINC01102103
CC(C)(C)[C@@H]1CCc2nc3sc(C(=O)NCc4ccccc4)c(N)c3cc2C1 ZINC01102104
O=C1OC2(CCCCC2)OC(=O)C1=CNc1nc(-c2ccccc2)cs1 ZINC01102106
O=C(CCC(=O)Nc1nnc(C(F)(F)F)s1)NCc1cccs1 ZINC01102107
Nc1c(C(=O)N(c2ccccc2)c2ccccc2)sc2nc3c(cc12)C(=O)CCC3 ZINC01102108
COc1ccc(NC(=O)c2sc3nc4c(cc3c2N)C(=O)CCC4)c(OC)c1 ZINC01102109
CC[C@H](Nc1ccc(Br)cc1)C(=O)N/N=C/c1cccc(OC)c1O ZINC01102110
CC[C@@H](Nc1ccc(Br)cc1)C(=O)N/N=C/c1cccc(OC)c1O ZINC01102112
Cc1ccc(/C=N/NC(=O)CSc2nnc(-c3ccc(Cl)cc3)n2C)cc1 ZINC01102131
O=C(CSc1ccccn1)NNC(=S)Nc1ccccc1 ZINC01102144
C/C(=N\NC(=O)CSc1nc2ccccc2s1)c1ccc(F)cc1 ZINC01102145
COc1cc(OC)c(/C=N/NC(=O)c2cc(Br)ccc2O)cc1Br ZINC01102147
Cn1c(SCC(=O)N/N=C/c2ccco2)nnc1-c1ccc(Cl)cc1 ZINC01102153
O=S(=O)(NC[C@@H]1CCCO1)c1ccc2oc3ccc(S(=O)(=O)NC[C@@H]4CCCO4)cc3c2c1 ZINC01102161
CC(C)(C)C(=O)c1sc(Nc2ccccc2)c(C#N)c1N ZINC01102162
CC(C)(C)C(=O)CSc1nc2c(c(-c3cccs3)c1C#N)CCC2 ZINC01102165
O=c1[nH]c([O-])nc2c1sc1nc(-c3cccs3)cc(C(F)(F)F)c12 ZINC01102168
CC1(C)CC(=O)C2=C(C1)OC(N)=C(C#N)C21CCN(C(=O)OCc2ccccc2)CC1 ZINC01102178
C[NH+]1CCc2nc3sc(C(=O)Nc4ccc(F)cc4)c(N)c3cc2C1 ZINC01102184
COc1ccc(-c2ccc3c(N)c(C(=O)Nc4nc(C)cs4)sc3n2)cc1 ZINC01102188
Nc1c(C(=O)OCc2ccccc2)sc2nc3c(cc12)CCCCC3 ZINC01102189
Cc1nn(-c2ccccc2)c(Cl)c1[C@@H]1C(C#N)=C(N)Oc2c1c(C)nn2-c1ccccc1 ZINC01102192
Cc1nn(-c2ccccc2)c(Cl)c1[C@H]1C(C#N)=C(N)Oc2c1c(C)nn2-c1ccccc1 ZINC01102193
COC(=O)[C@@]1(C#N)[C@H](c2ccsc2)[C@@H](C(N)=O)N2C=C(C(C)=O)C=C[C@@H]21 ZINC01102194
Nc1nc(Nc2ccccc2)sc1C(=O)c1ccc(Br)s1 ZINC01102195
Cc1cc2c(c(=O)o1)[C@@H](c1cccc(C(F)(F)F)c1)C(C(=O)OCc1ccccc1)=C(N)O2 ZINC01102197
Cc1cc2c(c(=O)o1)[C@H](c1cccc(C(F)(F)F)c1)C(C(=O)OCc1ccccc1)=C(N)O2 ZINC01102198
CC1=C(C(=O)OCc2ccccc2)[C@@]2(C(=O)Nc3ccc(Br)cc32)C(C(=O)OC(C)(C)C)=C(N)O1 ZINC01102213
CC1=C(C(=O)OCc2ccccc2)[C@]2(C(=O)Nc3ccc(Br)cc32)C(C(=O)OC(C)(C)C)=C(N)O1 ZINC01102214
CCOC(=O)C1=C(N)Oc2c(oc(CO)cc2=O)[C@H]1c1cccnc1 ZINC01102223
CCOC(=O)C1=C(N)Oc2c(oc(CO)cc2=O)[C@@H]1c1cccnc1 ZINC01102224
COc1ccc(-c2ccc3c(n2)sc2c4c(c(=O)[nH]c23)[C@@H](c2ccc(F)cc2)C(C#N)=C(N)O4)cc1 ZINC01102226
COc1ccc(-c2ccc3c(n2)sc2c4c(c(=O)[nH]c23)[C@H](c2ccc(F)cc2)C(C#N)=C(N)O4)cc1 ZINC01102227
Cn1cnc2c1c(=O)n(Cc1ccc(Br)cc1)c(=O)n2C ZINC01102240
O=C(Cc1cccc2ccccc12)N/N=C/c1cc(Br)c(Br)o1 ZINC01102241
O=C(N/N=C/c1cc(Br)c(I)o1)c1ccccc1-n1cccc1 ZINC01102243
Brc1cc(/C=N/n2cnnc2)oc1I ZINC01102246
O=C(N/N=C/c1cc(Br)c(I)o1)c1ccco1 ZINC01102247
O=C(N/N=C/c1ccc(N2CCCC2)cc1)c1ccccc1-n1cccc1 ZINC01102249
Cc1cc(C)nc(SCC(=O)N/N=C/c2cn(CC(=O)N3CCOCC3)c3ccccc23)n1 ZINC01102253
O=C(COc1cc(Cl)cc(Cl)c1Cl)N/N=C/c1ccsc1 ZINC01102255
Ic1ccc(-n2cccc2/C=N/n2cnnc2)cc1 ZINC01102258
O=C(CN1C(=O)S/C(=C/c2ccc(N3CCCCCC3)o2)C1=O)N1CCOCC1 ZINC01102259
CCOc1cc(CO)c(Br)cc1OCc1ccccc1F ZINC01102261
O=C(CN1C(=O)S/C(=C\c2ccc(O)c(O)c2)C1=O)Nc1ccc(N2CCOCC2)cc1 ZINC01102262
O=C(CN1C(=O)S/C(=C2/C(=O)Nc3ccccc32)C1=O)Nc1ccc2c(c1)OCO2 ZINC01102266
O=C(CN1C(=O)S/C(=C2\C(=O)Nc3ccccc32)C1=O)Nc1ccc2c(c1)OCO2 ZINC01102267
NC(=O)C1CCN(C(=O)CN2C(=O)c3ccccc3S2(=O)=O)CC1 ZINC01102271
O=C1C(=Cc2ccc(OCc3cccc(F)c3)c(Cl)c2)C(=O)c2ccccc21 ZINC01102276
COc1ccc([C@H]2N(C(C)=O)CCN2S(=O)(=O)c2ccc(C)cc2)cc1 ZINC01102277
O=C(Cn1c(=O)n(-c2ccccc2)c(=O)n1CC(=O)N1CCCCC1)N1CCCCC1 ZINC01102279
O=C1N[C@@H](c2ccccc2)C(C(=O)c2ccccc2)=C1Nc1ccc(Br)cc1 ZINC01102280
O=C1N[C@H](c2ccccc2)C(C(=O)c2ccccc2)=C1Nc1ccc(Br)cc1 ZINC01102281
CC(=O)C1=C(O)C(=O)N(CC[NH+]2CCOCC2)[C@H]1c1ccc(N(C)C)cc1 ZINC01102282
CC(=O)C1=C(O)C(=O)N(CC[NH+]2CCOCC2)[C@@H]1c1ccc(N(C)C)cc1 ZINC01102283
COc1ccc([C@@H]2SCCN2C(=O)c2c(-c3ccccc3Cl)noc2C)cc1 ZINC01102292
COc1ccc([C@H]2SCCN2C(=O)c2c(-c3ccccc3Cl)noc2C)cc1 ZINC01102293
CC1=C(C(=O)Nc2ccccc2C)[C@H](c2cccs2)C(C#N)=C(SCC(=O)Nc2cccc(C)c2C)N1 ZINC01102294
CC1=C(C(=O)Nc2ccccc2C)[C@@H](c2cccs2)C(C#N)=C(SCC(=O)Nc2cccc(C)c2C)N1 ZINC01102295
CC1=C(C(=O)Nc2ccccc2C)[C@H](c2cccs2)C(C#N)=C(SCC(=O)Nc2cc(C)ccc2C)N1 ZINC01102296
CC1=C(C(=O)Nc2ccccc2C)[C@@H](c2cccs2)C(C#N)=C(SCC(=O)Nc2cc(C)ccc2C)N1 ZINC01102297
COc1ccccc1NC(=O)C1=C(C)NC(SCC(=O)Nc2ccc(C)c(Cl)c2)=C(C#N)[C@H]1c1ccccc1 ZINC01102298
COc1ccccc1NC(=O)C1=C(C)NC(SCC(=O)Nc2ccc(C)c(Cl)c2)=C(C#N)[C@@H]1c1ccccc1 ZINC01102299
CC1=C(C(=O)Nc2ccccc2C)[C@H](c2cccs2)C(C#N)=C(SCC(=O)Nc2ccc(C)c(Cl)c2)N1 ZINC01102300
CC1=C(C(=O)Nc2ccccc2C)[C@@H](c2cccs2)C(C#N)=C(SCC(=O)Nc2ccc(C)c(Cl)c2)N1 ZINC01102301
CC1=C(C(=O)Nc2ccccc2)[C@H](c2cccs2)C(C#N)=C(SCC(=O)Nc2ccc(C)c(Cl)c2)N1 ZINC01102302
CC1=C(C(=O)Nc2ccccc2)[C@@H](c2cccs2)C(C#N)=C(SCC(=O)Nc2ccc(C)c(Cl)c2)N1 ZINC01102303
C[C@@H]1C[C@@H](C)CN(c2nc3nonc3nc2Nc2ccc3c(c2)OCO3)C1 ZINC01102304
C[C@H]1C[C@H](C)CN(c2nc3nonc3nc2Nc2ccc3c(c2)OCO3)C1 ZINC01102305
CCSC1=C(C#N)[C@@H](c2ccc(OC)c(OCc3ccccc3)c2)CC(=O)N1 ZINC01102316
CCSC1=C(C#N)[C@H](c2ccc(OC)c(OCc3ccccc3)c2)CC(=O)N1 ZINC01102317
Cc1ccc(C(=O)N/C(=C/c2cccs2)C(=O)N2CCCCCC2)cc1 ZINC01102318
O=C(Nc1ccc(Cl)c([N+](=O)[O-])c1)[C@H]1CC(=O)N(c2ccc(F)cc2)C1 ZINC01102320
O=C(Nc1ccc(Cl)c([N+](=O)[O-])c1)[C@@H]1CC(=O)N(c2ccc(F)cc2)C1 ZINC01102321
CCOc1ccccc1NC(=O)[C@H]1CC(=O)N(c2ccc(C(C)C)cc2)C1 ZINC01102322
CCOc1ccccc1NC(=O)[C@@H]1CC(=O)N(c2ccc(C(C)C)cc2)C1 ZINC01102323
COc1cc([C@H]2CC(=O)NC(SCC(=O)Nc3ccccc3C)=C2C#N)ccc1O ZINC01102324
Cc1ccc(S(=O)(=O)N2CCOCC2)cc1C(=O)OCc1cccs1 ZINC01102327
COc1cc(/C=C2\C(=O)Oc3ccc4c(C)cc(=O)oc4c32)cc(OC)c1OC ZINC01102328
COc1ccc([C@@H]2CC(=O)C3=C(C2)c2c(ccc4ccccc24)N[C@@H]3c2ccc(OC)c(OC)c2)cc1 ZINC01102333
COc1ccc([C@H]2CC(=O)C3=C(C2)c2c(ccc4ccccc24)N[C@@H]3c2ccc(OC)c(OC)c2)cc1 ZINC01102334
COc1ccc([C@@H]2CC(=O)C3=C(C2)c2c(ccc4ccccc24)N[C@H]3c2ccc(OC)c(OC)c2)cc1 ZINC01102335
COc1ccc([C@H]2CC(=O)C3=C(C2)c2c(ccc4ccccc24)N[C@H]3c2ccc(OC)c(OC)c2)cc1 ZINC01102336
O=C(c1cc(S(=O)(=O)N2CCOCC2)c(Cl)cc1Cl)N1CCOCC1 ZINC01102337
Cc1nnn(-c2nonc2N)c1C(=O)[O-] ZINC01102338
Cn1c2ccccc2c2nnc(SCC(=O)N3CCc4ccccc43)nc21 ZINC01102339
CC(C)(C)Nc1nc(-n2c(C(F)(F)F)nc3ccccc32)nc(-n2c(C(F)(F)F)nc3ccccc32)n1 ZINC01102340
O=[N+]([O-])c1cccc(S(=O)(=O)c2cccc(S(=O)(=O)N3CCOCC3)c2)c1 ZINC01102341
O=C(CN(CC(=O)N1CCOCC1)S(=O)(=O)c1ccccc1)N1CCOCC1 ZINC01102342
COc1ccccc1NC(=O)CSCc1nc2ccccc2c(=O)n1-c1ccccc1Cl ZINC01102343
O=C([C@H]1CC(=O)N(c2ccc(OCc3ccccc3Cl)cc2)C1)N1CCOCC1 ZINC01102344
O=C([C@@H]1CC(=O)N(c2ccc(OCc3ccccc3Cl)cc2)C1)N1CCOCC1 ZINC01102345
CC1(C)CC(=O)C2=C(C1)c1c(ccc3ncccc13)N[C@@H]2c1ccc(Cl)cc1 ZINC01102346
CC1(C)CC(=O)C2=C(C1)c1c(ccc3ncccc13)N[C@H]2c1ccc(Cl)cc1 ZINC01102347
CC1(C)CC(=O)C2=C(C1)c1c(ccc3ncccc13)N[C@@H]2c1cccc([N+](=O)[O-])c1 ZINC01102348
CC1(C)CC(=O)C2=C(C1)c1c(ccc3ncccc13)N[C@H]2c1cccc([N+](=O)[O-])c1 ZINC01102349
O=C(c1ccccn1)N(Cc1ccco1)C1(C(=O)Nc2ccc(Br)cc2)CCCCC1 ZINC01102350
O=C(NC1(C(=O)Nc2ccc(Br)cc2)CCCCC1)c1ccc(O)cc1 ZINC01102351
Cc1cccc(N(C(=O)c2ccccn2)C2(C(=O)Nc3c(C)cccc3C)CCCC2)c1 ZINC01102352
CCOc1ccccc1[C@H]1C(C#N)=C(SCC(N)=O)NC(C)=C1C(=O)Nc1ccccc1 ZINC01102353
CCOc1ccccc1[C@@H]1C(C#N)=C(SCC(N)=O)NC(C)=C1C(=O)Nc1ccccc1 ZINC01102354
COc1cc([C@H]2CC(=O)NC(SCC(=O)Nc3ccc(Br)cc3)=C2C#N)ccc1OCc1ccccc1 ZINC01102355
COc1cc([C@@H]2CC(=O)NC(SCC(=O)Nc3ccc(Br)cc3)=C2C#N)ccc1OCc1ccccc1 ZINC01102356
COc1ccc([C@H]2CC(=O)NC(SCC(=O)OCc3ccccc3)=C2C#N)cc1 ZINC01102357
COc1ccc([C@@H]2CC(=O)NC(SCC(=O)OCc3ccccc3)=C2C#N)cc1 ZINC01102358
CCOC(=O)c1c(NC(=O)c2cccc(S(=O)(=O)N3CCCCC3)c2)sc2c1CCCC2 ZINC01102361
COC(=O)c1cc(S(=O)(=O)N2CCN(S(=O)(=O)c3ccc(Cl)c(C(=O)OC)c3)CC2)ccc1Cl ZINC01102362
Cc1ccc(NC(=O)[C@H]2CC(=O)N(c3ccc(OC(C)C)cc3)C2)cc1 ZINC01102363
Cc1ccc(NC(=O)[C@@H]2CC(=O)N(c3ccc(OC(C)C)cc3)C2)cc1 ZINC01102364
COc1cccc(NC(=O)[C@H]2CC(=O)N(c3ccc(OC(C)C)cc3)C2)c1 ZINC01102365
COc1cccc(NC(=O)[C@@H]2CC(=O)N(c3ccc(OC(C)C)cc3)C2)c1 ZINC01102366
O=C(Nc1ccc(Oc2ccccc2)cc1)[C@H]1CC(=O)N(c2ccccc2Cl)C1 ZINC01102367
O=C(Nc1ccc(Oc2ccccc2)cc1)[C@@H]1CC(=O)N(c2ccccc2Cl)C1 ZINC01102368
Cc1nc(SCC(=O)c2ccc(O)c(O)c2)c(C#N)c(-c2ccc(Br)cc2)c1C#N ZINC01102371
CCCC(=O)Oc1ccc([C@H]2C(C#N)=C(N)OC3=C2C(=O)CC(C)(C)C3)cc1 ZINC01102372
CCCC(=O)Oc1ccc([C@@H]2C(C#N)=C(N)OC3=C2C(=O)CC(C)(C)C3)cc1 ZINC01102373
O=C(C1=C([O-])C(=O)N(c2ccc(F)cc2)[C@H]1c1ccc2c(c1)OCO2)c1ccccc1 ZINC01102376
O=C(C1=C([O-])C(=O)N(c2ccc(F)cc2)[C@@H]1c1ccc2c(c1)OCO2)c1ccccc1 ZINC01102377
Cc1ccc(N2C[C@@H](C(=O)Nc3ccc(N(C)C)cc3)CC2=O)cc1C ZINC01102382
Cc1ccc(N2C[C@H](C(=O)Nc3ccc(N(C)C)cc3)CC2=O)cc1C ZINC01102383
COc1ccc(NC(=O)C[C@]2(C)NN=C(c3ccccc3)S2)c(OC)c1 ZINC01102384
COc1ccc(NC(=O)C[C@@]2(C)NN=C(c3ccccc3)S2)c(OC)c1 ZINC01102385
CCOc1ccc(/C=C2/SC(N3CCOCC3)=NC2=O)c(OCC)c1 ZINC01102391
CCOc1ccc(/C=C2/SC(N3CCC[C@@H](C)C3)=NC2=O)c(OCC)c1 ZINC01102393
CCOc1ccc(/C=C2/SC(N3CCC[C@H](C)C3)=NC2=O)c(OCC)c1 ZINC01102395
CCOc1ccc(/C=C2/SC(N3CCCCC3)=NC2=O)c(OCC)c1 ZINC01102397
CCC(=O)c1ccc(N2CCN(C(=O)c3ccc(F)c(F)c3)CC2)c(F)c1 ZINC01102405
CCC(=O)c1ccc(N2CCN(C(=O)c3ccc(Br)cc3)CC2)c(F)c1 ZINC01102406
CCC(=O)c1ccc(N2CCN(C(=O)c3cc(F)c(F)cc3Cl)CC2)c(F)c1 ZINC01102407
CC1=C(C(=O)Nc2ccccc2C)[C@H](c2ccco2)C(C#N)=C(SCC(=O)Nc2cccc(Cl)c2C)N1 ZINC01102419
CC1=C(C(=O)Nc2ccccc2C)[C@@H](c2ccco2)C(C#N)=C(SCC(=O)Nc2cccc(Cl)c2C)N1 ZINC01102420
CCOc1ccc(NC(=O)CSC2=C(C#N)[C@@H](c3ccco3)C(C(=O)Nc3ccc(Cl)cc3)=C(C)N2)cc1 ZINC01102423
CCOc1ccc(NC(=O)CSC2=C(C#N)[C@H](c3ccco3)C(C(=O)Nc3ccc(Cl)cc3)=C(C)N2)cc1 ZINC01102424
CC1=C(C(=O)Nc2ccccc2)[C@H](c2ccccc2)C(C#N)=C(SCC(=O)Nc2ccc(C)cc2C)N1 ZINC01102425
CC1=C(C(=O)Nc2ccccc2)[C@@H](c2ccccc2)C(C#N)=C(SCC(=O)Nc2ccc(C)cc2C)N1 ZINC01102426
COc1ccccc1NC(=O)C1=C(C)NC(SCC(=O)Nc2cc(C)ccc2C)=C(C#N)[C@H]1c1ccc(C)o1 ZINC01102427
COc1ccccc1NC(=O)C1=C(C)NC(SCC(=O)Nc2cc(C)ccc2C)=C(C#N)[C@@H]1c1ccc(C)o1 ZINC01102428
Cc1ccccc1NC(=O)CSc1nc([O-])c(Cc2ccccc2)c(=O)n1-c1ccccc1 ZINC01102429
CS(=O)(=O)N1CCc2cc(S(=O)(=O)Nc3ccc(F)c(Cl)c3)ccc21 ZINC01102430
Cn1cnnc1-c1cccc(NC(=O)C(c2ccccc2)c2ccccc2)c1 ZINC01102432
COc1ccccc1N1C(=O)c2ccccc2N[C@@H]1c1c(C)[nH]n(-c2ccccc2)c1=O ZINC01102433
COc1ccccc1N1C(=O)c2ccccc2N[C@H]1c1c(C)[nH]n(-c2ccccc2)c1=O ZINC01102434
Cc1ccccc1NC(=O)C(C)(C)N(Cc1ccco1)C(=O)[C@@H](C)Oc1cc(Cl)c(Cl)cc1Cl ZINC01102435
Cc1ccccc1NC(=O)C(C)(C)N(Cc1ccco1)C(=O)[C@H](C)Oc1cc(Cl)c(Cl)cc1Cl ZINC01102436
COc1ccc(N2C[C@@H](C(=O)NCCc3ccc(Cl)cc3)CC2=O)cc1 ZINC01102441
COc1ccc(N2C[C@H](C(=O)NCCc3ccc(Cl)cc3)CC2=O)cc1 ZINC01102442
Cc1cc(C)nc(NS(=O)(=O)c2ccc(NC(=O)CSc3cccc4cccnc34)cc2)n1 ZINC01102443
CCOC(=O)c1c(NC(=O)COc2ccc(Cl)cc2Br)sc(C(C)=O)c1C ZINC01102444
CCOC(=O)c1c(NC(=O)COc2ccc(F)cc2)sc2c1CC[C@H](C)C2 ZINC01102445
CCOC(=O)c1c(NC(=O)COc2ccc(F)cc2)sc2c1CC[C@@H](C)C2 ZINC01102446
CCOC(=O)c1c(NC(=O)COc2cccc(C(F)(F)F)c2)sc2c1CC[C@H](C)C2 ZINC01102454
CCOC(=O)c1c(NC(=O)COc2cccc(C(F)(F)F)c2)sc2c1CC[C@@H](C)C2 ZINC01102455
COC(=O)c1c(NC(=O)COc2ccc(Cl)cc2Br)sc(C)c1C ZINC01102456
COC(=O)c1c(NC(=O)c2ccc(OCc3cccc(F)c3)c(OC)c2)sc(C)c1C ZINC01102457
CCOC(=O)c1c(NC(=O)c2cc(Cl)ccc2OC)sc2c1CC[C@H](C)C2 ZINC01102458
CCOC(=O)c1c(NC(=O)c2cc(Cl)ccc2OC)sc2c1CC[C@@H](C)C2 ZINC01102459
COC(=O)c1c(NC(=O)COc2cc(C)c(Cl)c(C)c2)sc(C)c1C ZINC01102460
CCOC(=O)c1c(NC(=O)COc2ccc([N+](=O)[O-])c(C)c2)sc2c1CC[C@H](C)C2 ZINC01102461
CCOC(=O)c1c(NC(=O)COc2ccc([N+](=O)[O-])c(C)c2)sc2c1CC[C@@H](C)C2 ZINC01102462
CCOC(=O)c1c(NC(=O)c2cccc(Br)c2)sc2c1CC[C@H](C)C2 ZINC01102463
CCOC(=O)c1c(NC(=O)c2cccc(Br)c2)sc2c1CC[C@@H](C)C2 ZINC01102464
COC(=O)c1c(NC(=O)c2cc(Cl)ccc2OC)sc2c1CCCC2 ZINC01102465
CCOC(=O)c1c(NC(=O)c2cccc(OC)c2)sc2c1CC[C@H](CC)C2 ZINC01102466
CCOC(=O)c1c(NC(=O)c2cccc(OC)c2)sc2c1CC[C@@H](CC)C2 ZINC01102467
CCOC(=O)c1c(NC(=O)COc2ccc(F)cc2F)sc(C(C)=O)c1C ZINC01102469
COC(=O)c1c(NC(=O)COc2ccc([N+](=O)[O-])c(C)c2)sc2c1CCCC2 ZINC01102470
CCOC(=O)c1c(NC(=O)COc2ccc([N+](=O)[O-])c(C)c2)sc2c1CC[C@H](CC)C2 ZINC01102471
CCOC(=O)c1c(NC(=O)COc2ccc([N+](=O)[O-])c(C)c2)sc2c1CC[C@@H](CC)C2 ZINC01102472
C[C@H](Oc1ccccc1Br)C(=O)Nc1sc2c(c1C#N)CCC2 ZINC01102473
C[C@@H](Oc1ccccc1Br)C(=O)Nc1sc2c(c1C#N)CCC2 ZINC01102474
COc1ccc(Cl)cc1C(=O)Nc1sc2c(c1C(=O)OC(C)C)CCCC2 ZINC01102476
CCOC(=O)c1c(NC(=O)c2ccc(Cl)c([N+](=O)[O-])c2)sc2c1CCCCC2 ZINC01102477
CCOC(=O)c1c(NC(=O)COc2ccc(F)cc2)sc(C(C)=O)c1C ZINC01102478
CCOC(=O)c1c(NC(=O)c2cccc(Cl)c2)sc2c1CCCCC2 ZINC01102479
COC(=O)c1c(NC(=O)COc2cccc(Br)c2)sc(C)c1C ZINC01102480
Cc1cc(OCC(=O)Nc2sc3c(c2C(=O)OC(C)C)CCCC3)ccc1[N+](=O)[O-] ZINC01102481
CCOC(=O)c1c(NC(=O)c2ccc(OC)c(OC)c2)sc2c1CC[C@H](C)C2 ZINC01102482
CCOC(=O)c1c(NC(=O)c2ccc(OC)c(OC)c2)sc2c1CC[C@@H](C)C2 ZINC01102483
COC(=O)c1c(NC(=O)[C@@H](C)Oc2ccccc2Br)sc(C)c1C ZINC01102484
COC(=O)c1c(NC(=O)[C@H](C)Oc2ccccc2Br)sc(C)c1C ZINC01102485
Cc1cc(Cl)ccc1OCC(=O)Nc1ccc(Br)cn1 ZINC01102486
Cc1cccc(NC(=O)COc2ccc(Cl)cc2Br)n1 ZINC01102487
CCOC(=O)c1c(NC(=O)[C@@H](C)Oc2ccc(F)cc2)sc(C(C)=O)c1C ZINC01102488
CCOC(=O)c1c(NC(=O)[C@H](C)Oc2ccc(F)cc2)sc(C(C)=O)c1C ZINC01102489
CCOC(=O)c1c(NC(=O)c2ccc(C)cc2)sc2c1CC[C@H](CC)C2 ZINC01102490
CCOC(=O)c1c(NC(=O)c2ccc(C)cc2)sc2c1CC[C@@H](CC)C2 ZINC01102491
O=C(Nc1ccc(F)cc1F)c1cc([N+](=O)[O-])nn1Cc1ccccc1 ZINC01102492
CCOC(=O)c1c(NC(=O)COc2ccccc2C)sc2c1CC[C@H](CC)C2 ZINC01102493
CCOC(=O)c1c(NC(=O)COc2ccccc2C)sc2c1CC[C@@H](CC)C2 ZINC01102494
CCOC(=O)c1c(NC(=O)[C@@H](C)Oc2ccc(Cl)c(C)c2)sc(C)c1C ZINC01102495
CCOC(=O)c1c(NC(=O)[C@H](C)Oc2ccc(Cl)c(C)c2)sc(C)c1C ZINC01102496
COC(=O)c1c(NC(=O)COc2ccc([N+](=O)[O-])cc2)sc(C)c1C ZINC01102497
COC(=O)c1c(NC(=O)c2cc([N+](=O)[O-])nn2Cc2ccccc2)sc(C)c1C ZINC01102498
CC(C)OC(=O)c1c(NC(=O)COc2ccc([N+](=O)[O-])cc2)sc2c1CCCC2 ZINC01102499
COC(=O)c1c(NC(=O)COc2ccc(Cl)cc2C)sc(C)c1C ZINC01102500
COc1ccc([C@H]2Nc3ccccc3C(=O)N2c2ccc(NC(C)=O)cc2)cc1 ZINC01102503
COc1ccc([C@@H]2Nc3ccccc3C(=O)N2c2ccc(NC(C)=O)cc2)cc1 ZINC01102504
O=C(Nc1ccc(Cl)cc1C(F)(F)F)[C@H]1CC(=O)N(c2ccccc2)C1 ZINC01102505
O=C(Nc1ccc(Cl)cc1C(F)(F)F)[C@@H]1CC(=O)N(c2ccccc2)C1 ZINC01102506
Nc1cccc2c1N[C@@H](c1ccc(Cl)cc1)[C@@H]1CCC[C@H]21 ZINC01102507
Cn1nccc1-c1nc(-c2nonc2N)no1 ZINC01102509
O=S(=O)(NC[C@@H](Nc1ccccc1)c1ccccc1)c1ccc(Cl)cc1 ZINC01102510
O=S(=O)(NC[C@H](Nc1ccccc1)c1ccccc1)c1ccc(Cl)cc1 ZINC01102511
O=C(Cn1nnc(-c2ccccc2Cl)n1)Nc1ccc(OC(F)(F)Cl)cc1 ZINC01102524
CCCC(=O)c1ccc(N2CCN(C(=O)c3c(F)cccc3F)CC2)c(F)c1 ZINC01102526
CCCC(=O)c1ccc(N2CCN(C(=O)c3ccc(Cl)cc3Cl)CC2)c(F)c1 ZINC01102527
CCCC(=O)c1ccc(N2CCN(C(=O)c3ccc(F)c(F)c3)CC2)c(F)c1 ZINC01102528
COc1cc(C2C3=C(CC(C)(C)CC3=O)N(CC(=O)[O-])C3=C2C(=O)CC(C)(C)C3)ccc1OCc1ccc(Cl)cc1 ZINC01102529
COc1ccc(NS(=O)(=O)c2ccc3c(c2)CCN3S(C)(=O)=O)cc1 ZINC01102530
CCc1ccc([C@H]2Nc3ccccc3C(=O)N2c2ccc(NC(C)=O)cc2)cc1 ZINC01102532
CCc1ccc([C@@H]2Nc3ccccc3C(=O)N2c2ccc(NC(C)=O)cc2)cc1 ZINC01102533
CC(C)(C)c1ccc(CNS(=O)(=O)c2ccc(N3CCCC3=O)cc2)cc1 ZINC01102534
COC(=O)c1c(NC(=O)COc2cccc(C)c2C)sc2c1CCCC2 ZINC01102535
COC(=O)c1c(NC(=O)[C@@H](C)Oc2ccc(Cl)cc2Cl)sc(C)c1C ZINC01102536
CCOC(=O)c1c(NC(=O)c2ccccc2C)sc2c1CC[C@H](CC)C2 ZINC01102546
CCOC(=O)c1c(NC(=O)c2ccccc2C)sc2c1CC[C@@H](CC)C2 ZINC01102547
O=C(Nc1ccc(Cl)c(C(F)(F)F)c1)c1ccc(Br)o1 ZINC01102548
Cc1cccc(NC(=O)/C(=C/c2ccco2)NC(=O)c2ccc([N+](=O)[O-])cc2)c1 ZINC01102549
O=S(=O)(c1cc(Br)ccc1Br)N1CCC(Cc2ccccc2)CC1 ZINC01102551
CCOc1ccc(S(=O)(=O)N2CCN(S(=O)(=O)c3ccc(OCC)cc3)[C@H](C)C2)cc1 ZINC01102552
COc1ccc(Br)cc1S(=O)(=O)N1CCCN(S(=O)(=O)c2cc(Br)ccc2OC)CC1 ZINC01102553
O=S(=O)(c1cc(Br)ccc1Br)N1CCN(c2ccc(F)cc2)CC1 ZINC01102557
O=S(=O)(Nc1ccccn1)c1cc(Br)ccc1Br ZINC01102558
C[C@H]1CCCCN1S(=O)(=O)c1cc(Br)ccc1Br ZINC01102559
C[C@@H]1CCCCN1S(=O)(=O)c1cc(Br)ccc1Br ZINC01102562
Cn1c(=O)oc2cc(S(=O)(=O)Nc3ccc(Cl)c(Cl)c3)ccc21 ZINC01102568
O=C(Cn1nnc(-c2ccccc2Cl)n1)Nc1ccc(OC(F)(F)F)cc1 ZINC01102569
Nc1nc(CSc2nc(-c3ccccc3)c(-c3ccccc3)o2)nc(N2CCOCC2)n1 ZINC01102570
Cc1ccnc(SCC(=O)Nc2sc3c(c2C(=O)NCc2ccccc2)CCCC3)n1 ZINC01102571
N#C/C(=C\c1cn(Cc2ccc(F)cc2)c2ccccc12)C(=O)NCc1cccs1 ZINC01102579
CC[NH+]1CCN(C2=NC(=O)/C(=C/c3ccc(OCc4ccccc4)cc3)S2)CC1 ZINC01102585
COc1ccc2c(c1)c(CC(=O)N1CCN(c3ccccc3)CC1)c(C)n2C(=O)c1ccc(Cl)cc1 ZINC01102587
O=C(Cn1c(=O)n(-c2ccccc2)c(=O)n1CC(=O)N1CCOCC1)N1CCOCC1 ZINC01102588
COC(=O)CN1C=C(C(=O)OC)C(c2ccc(Cl)cc2Cl)C(C(=O)OC)=C1 ZINC01102589
COC(=O)C1=CN(C[C@H]2CCCO2)C=C(C(=O)OC)C1c1cccc(Br)c1 ZINC01102590
COC(=O)C1=CN(C[C@@H]2CCCO2)C=C(C(=O)OC)C1c1cccc(Br)c1 ZINC01102591
COc1ccc([C@@H]2C(C(=O)OC3CCCC3)=C(C)NC3=C2C(=O)C[C@H](c2cccs2)C3)c(OC)c1OC ZINC01102592
COc1ccc([C@H]2C(C(=O)OC3CCCC3)=C(C)NC3=C2C(=O)C[C@H](c2cccs2)C3)c(OC)c1OC ZINC01102593
COc1ccc([C@@H]2C(C(=O)OC3CCCC3)=C(C)NC3=C2C(=O)C[C@@H](c2cccs2)C3)c(OC)c1OC ZINC01102594
COc1ccc([C@H]2C(C(=O)OC3CCCC3)=C(C)NC3=C2C(=O)C[C@@H](c2cccs2)C3)c(OC)c1OC ZINC01102595
Cc1ccc(OCC(=O)Nc2ccc(N3CCOCC3)cc2)c(-n2nc3ccccc3n2)c1 ZINC01102598
CCc1nnc(NC(=O)COc2ccc(C)cc2-n2nc3ccccc3n2)s1 ZINC01102599
O=[N+]([O-])c1cccc(CSc2nnc(-c3cccc(F)c3)n2-c2ccccc2)c1 ZINC01102603
C[C@H](Oc1ccccc1Br)C(=O)Nc1sc2c(c1C(N)=O)CCCC2 ZINC01102604
C[C@@H](Oc1ccccc1Br)C(=O)Nc1sc2c(c1C(N)=O)CCCC2 ZINC01102605
C[C@H](Oc1ccc(Cl)cc1Cl)C(=O)Nc1sc2c(c1C#N)CCC2 ZINC01102606
C[C@@H](Oc1ccc(Cl)cc1Cl)C(=O)Nc1sc2c(c1C#N)CCC2 ZINC01102607
CCOC(=O)c1c(NC(=O)COc2cccc(C)c2C)sc2c1CCCCC2 ZINC01102608
CCOC(=O)c1c(NC(=O)c2ccccc2[N+](=O)[O-])sc2c1CCCCC2 ZINC01102612
COC(=O)c1c(NC(=O)COc2ccc3c(c2)OCO3)sc(C)c1C ZINC01102614
CC(=O)c1cccc(NC(=O)c2cc3cc(Br)ccc3oc2=O)c1 ZINC01102615
CC(=O)c1ccc(OC(=O)c2cc3cc(Br)ccc3oc2=O)cc1 ZINC01102616
c1ccc2[nH]c(SCc3ccc(CSc4nc5ccccc5[nH]4)cc3)nc2c1 ZINC01102617
CCOc1ccc2nc(SCC(=O)Nc3ccc(C(C)C)cc3)sc2c1 ZINC01102618
CCOC(=O)c1sc(NC(=O)COc2cccc(C(F)(F)F)c2)c(C(=O)OCC)c1C ZINC01102619
CCOC(=O)c1c(NC(=O)c2ccccc2OC)sc(C(C)=O)c1C ZINC01102620
CCOC(=O)c1sc(NC(=O)c2c(OC)cccc2OC)c(C(=O)OCC)c1C ZINC01102622
CCOC(=O)c1sc(NC(=O)COc2ccc(F)cc2)c(C(=O)OCC)c1C ZINC01102623
COc1ccc([C@@H]2CC(=O)C3=C(C2)Nc2ccccc2N(C(=O)C(C)C)[C@@H]3c2cccc(OC)c2)cc1 ZINC01102624
COc1ccc([C@@H]2CC(=O)C3=C(C2)Nc2ccccc2N(C(=O)C(C)C)[C@H]3c2cccc(OC)c2)cc1 ZINC01102625
COc1ccc([C@H]2CC(=O)C3=C(C2)Nc2ccccc2N(C(=O)C(C)C)[C@@H]3c2cccc(OC)c2)cc1 ZINC01102626
COc1ccc([C@H]2CC(=O)C3=C(C2)Nc2ccccc2N(C(=O)C(C)C)[C@H]3c2cccc(OC)c2)cc1 ZINC01102627
CSc1ccc([C@@H]2C3=C(CC(C)(C)CC3=O)Nc3ccc4ncccc4c32)cc1 ZINC01102630
CSc1ccc([C@H]2C3=C(CC(C)(C)CC3=O)Nc3ccc4ncccc4c32)cc1 ZINC01102631
O=C1CCCC2=C1[C@@H](c1cccc3ccccc13)c1c(ccc3ncccc13)N2 ZINC01102632
O=C1CCCC2=C1[C@H](c1cccc3ccccc13)c1c(ccc3ncccc13)N2 ZINC01102633
COc1cc([C@@H]2C3=C(CCCC3=O)Nc3ccc4ncccc4c32)ccc1OC(C)=O ZINC01102634
COc1cc([C@H]2C3=C(CCCC3=O)Nc3ccc4ncccc4c32)ccc1OC(C)=O ZINC01102635
CCOc1ccc([C@@H]2C3=C(CCCC3=O)Nc3ccc4ncccc4c32)cc1 ZINC01102636
CCOc1ccc([C@H]2C3=C(CCCC3=O)Nc3ccc4ncccc4c32)cc1 ZINC01102637
Cc1cccc(C)c1NC(=O)C1(N(C(=O)Cn2nnnc2N)c2ccccc2)CCCCC1 ZINC01102638
O=c1nc2s/c(=C\c3ccc(-c4ccc(F)cc4)o3)c(=O)n2c2sc3c(c12)CCCC3 ZINC01102640
Cc1ccc(C)c(N(Cc2ccc(Br)cc2)S(=O)(=O)c2ccccc2)c1 ZINC01102641
COc1cccc2c(S(=O)(=O)N3CCc4ccccc4[C@H]3C(=O)[O-])ccnc12 ZINC01102642
COc1cccc2c(S(=O)(=O)N3CCc4ccccc4[C@@H]3C(=O)[O-])ccnc12 ZINC01102644
COc1ccccc1NC(=O)c1c(C)nc(SCC(=O)c2ccccc2)c(C#N)c1-c1ccc(C)o1 ZINC01102646
Cc1nn(CC(=O)NCCc2c(C)[nH]c3ccc(OCc4ccccc4)cc23)c(C)c1Cl ZINC01102647
COC(=O)c1ccccc1NC(=O)c1cnn(-c2ccccc2)c1NC(=O)c1ccccc1F ZINC01102648
CC(=O)c1ccc(NC(=O)[C@H]2CC(=O)N(c3ccc(C(C)C)cc3)C2)cc1 ZINC01102649
CC(=O)c1ccc(NC(=O)[C@@H]2CC(=O)N(c3ccc(C(C)C)cc3)C2)cc1 ZINC01102650
COc1ccc(-c2csc(N3CCC[C@H]3C(=O)OCc3ccccc3)n2)cc1 ZINC01102651
COc1ccc(-c2csc(N3CCC[C@@H]3C(=O)OCc3ccccc3)n2)cc1 ZINC01102653
CCOC(=O)c1c(NC(=O)COc2cccc(C(F)(F)F)c2)sc(C(C)=O)c1C ZINC01102655
CCOC(=O)c1c(NC(=O)COc2ccccc2[N+](=O)[O-])sc(C)c1C ZINC01102656
CCOC(=O)c1c(NC(=O)COc2ccc(F)cc2)sc2c1CCCCC2 ZINC01102657
CCOC(=O)c1c(NC(=O)c2ccccc2OCC)sc2c1CC[C@H](CC)C2 ZINC01102658
CCOC(=O)c1c(NC(=O)c2ccccc2OCC)sc2c1CC[C@@H](CC)C2 ZINC01102659
COC(=O)c1c(NC(=O)c2c(OC)cccc2OC)sc2c1CCCC2 ZINC01102660
COC(=O)c1c(NC(=O)COc2ccccc2[N+](=O)[O-])sc2c1CCCC2 ZINC01102661
CN(C)C(=O)c1cccc2c1N[C@H](c1ccc([N+](=O)[O-])cc1)[C@H]1CC=C[C@@H]21 ZINC01102662
CN(C)C(=O)c1cccc2c1N[C@H](c1ccc(Br)cc1)[C@H]1CC=C[C@@H]21 ZINC01102663
CC(=O)Oc1ccc([C@H]2Nc3ccc4ccccc4c3[C@@H]3C=CC[C@H]23)c(OC(C)=O)c1 ZINC01102664
CN(C)C(=O)c1cccc2c1N[C@H](c1ccc(Cl)cc1Cl)[C@H]1CC=C[C@@H]21 ZINC01102665
Cc1cc(Br)ccc1NC(=O)[C@H]1[C@@H](C=C(Cl)Cl)C1(C)C ZINC01102666
Cc1cc(Br)ccc1NC(=O)[C@@H]1[C@@H](C=C(Cl)Cl)C1(C)C ZINC01102667
Cc1cc(Br)ccc1NC(=O)[C@H]1[C@H](C=C(Cl)Cl)C1(C)C ZINC01102668
Cc1cc(Br)ccc1NC(=O)[C@@H]1[C@H](C=C(Cl)Cl)C1(C)C ZINC01102669
Cc1nc(Oc2cccc(NC(=O)COc3ccc(Cl)cc3Cl)c2)c(C#N)c(C)c1Cl ZINC01102672
COC(=O)CCSc1cc([N+](=O)[O-])cc2c1c([C@H]1OCCS1)nn2-c1ccccc1 ZINC01102673
COC(=O)CCSc1cc([N+](=O)[O-])cc2c1c([C@@H]1OCCS1)nn2-c1ccccc1 ZINC01102674
COc1cc(C(=O)Nc2cccnc2)ccc1OCc1ccccc1Cl ZINC01102675
O=C(Nc1cccnc1)c1cc(Br)ccc1OCc1ccccc1Cl ZINC01102676
Cc1cccc(NC(=O)c2ccc(OCc3ccccc3Cl)cc2)n1 ZINC01102677
CCOC(=O)c1c(NC(=O)[C@H]2C[C@H]2c2ccccc2)sc(C(C)=O)c1C ZINC01102678
CCOC(=O)c1c(NC(=O)[C@@H]2C[C@H]2c2ccccc2)sc(C(C)=O)c1C ZINC01102679
CCOC(=O)c1c(NC(=O)[C@H]2C[C@@H]2c2ccccc2)sc(C(C)=O)c1C ZINC01102680
CCOC(=O)c1c(NC(=O)[C@@H]2C[C@@H]2c2ccccc2)sc(C(C)=O)c1C ZINC01102681
CCOC(=O)c1c(NC(=O)c2ccc(Br)o2)sc2c1CC[C@H](C)C2 ZINC01102682
CCOC(=O)c1c(NC(=O)c2ccc(Br)o2)sc2c1CC[C@@H](C)C2 ZINC01102683
COc1cc(C(=O)Nc2ccccc2F)ccc1OCc1ccc(Cl)cc1 ZINC01102684
O=C(Nc1ccccc1)Nc1nc(-c2ccc(Cl)cc2Cl)cs1 ZINC01102685
CCOc1ccc(N2C[C@@H](C(=O)N[C@@H](C)c3ccccc3)CC2=O)cc1 ZINC01102686
CCOc1ccc(N2C[C@H](C(=O)N[C@@H](C)c3ccccc3)CC2=O)cc1 ZINC01102687
CCOc1ccc(N2C[C@@H](C(=O)N[C@H](C)c3ccccc3)CC2=O)cc1 ZINC01102688
CCOc1ccc(N2C[C@H](C(=O)N[C@H](C)c3ccccc3)CC2=O)cc1 ZINC01102689
O=C(Nc1ccc(-c2nc3cc(NC(=O)C(F)(F)F)ccc3o2)c(O)c1)C(F)(F)F ZINC01102691
Cc1c(Br)c([N+](=O)[O-])nn1CC(=O)Nc1ncccc1[C@H]1CCC[NH+]1C ZINC01102692
CC(=O)Nc1sc2c(c1C(=O)Nc1c(C)cccc1C)CCCCC2 ZINC01102696
Cc1ccc(N(C(=O)Cn2nnnc2N)C2(C(=O)Nc3c(C)cccc3C)CCCCC2)cc1C ZINC01102697
COc1ccc(N2CCN(c3nc(Nc4ccc(F)cc4)nc(OC)n3)CC2)cc1 ZINC01102699
CCOc1ccccc1Nc1nc(-c2c(C)nc3sccn23)cs1 ZINC01102702
COc1ccc(OC)c(Nc2nc(-c3c(C)nc4ncccn34)cs2)c1 ZINC01102703
COc1cc(S(=O)(=O)NCc2ccco2)c(OC)cc1Br ZINC01102704
CC(=O)c1nnn(-c2nc(N3CCOCC3)nc(N3CCOCC3)n2)c1C ZINC01102706
COc1cc(-c2nnc(SCc3ccc(Br)cc3)o2)cc(OC)c1OC ZINC01102708
O=C(CSc1nnc(Nc2ccccc2)n1-c1ccccc1)c1ccc(F)cc1 ZINC01102710
COc1cc(Cl)ccc1S(=O)(=O)N1CCN(S(=O)(=O)c2ccc(Cl)cc2OC)[C@H](C)C1 ZINC01102711
CC(C)[C@H]1Cc2c(sc3c2c(=O)n(-c2ccccc2)c2nncn32)CO1 ZINC01102712
CC(C)[C@@H]1Cc2c(sc3c2c(=O)n(-c2ccccc2)c2nncn32)CO1 ZINC01102713
COc1cc(Cc2nccc3cc(OC)c(OC)cc23)c(NC(=O)c2ccccc2SC)cc1OC ZINC01102714
Clc1cccc(Cl)c1-c1nnc2ccc(N3CCOCC3)nn12 ZINC01102715
Brc1ccc(-c2nnc3ccc(N4CCCCC4)nn23)cc1 ZINC01102716
COc1ccc2c(c1OC)C(=O)N(c1ccc(OC(F)(F)F)cc1)C2 ZINC01102721
COc1ccc2c(c1OC)C(=O)O[C@H]2Nc1nc2ccc(OC(F)(F)F)cc2s1 ZINC01102722
COc1ccc2c(c1OC)C(=O)O[C@@H]2Nc1nc2ccc(OC(F)(F)F)cc2s1 ZINC01102723
COc1ccc(C2(C(=O)NCc3ccccc3Cl)CCCC2)cc1OC ZINC01102725
COc1ccc(NC(=O)CSc2nnc(CNc3ccc(C)cc3)n2-c2ccccc2C)cc1 ZINC01102726
COc1ccc(OC)c(NC(=O)CSc2nnc3sc4ccccc4n23)c1 ZINC01102727
O=C(C1=C([O-])C(=O)N(c2ccccc2)[C@H]1c1ccc([N+](=O)[O-])cc1)c1cccs1 ZINC01102728
O=C(C1=C([O-])C(=O)N(c2ccccc2)[C@@H]1c1ccc([N+](=O)[O-])cc1)c1cccs1 ZINC01102729
O=C(COC(=O)c1cc(Cl)c(Cl)cc1C(=O)N1CCCCC1)c1ccc(OC(=O)c2ccco2)cc1 ZINC01102732
CCOc1ccc(NC(=O)C[C@H]2C(=O)Nc3ccccc3N2C(=O)c2ccc(Br)cc2)cc1 ZINC01102735
CCOc1ccc(NC(=O)C[C@@H]2C(=O)Nc3ccccc3N2C(=O)c2ccc(Br)cc2)cc1 ZINC01102736
O=C(c1ccc(N2C(=O)c3cc(Cl)c(Cl)cc3C2=O)cc1)N1CCCCC1 ZINC01102737
O=C(Oc1cccc(N2C(=O)c3c(Cl)c(Cl)c(Cl)c(Cl)c3C2=O)c1)c1cccs1 ZINC01102739
C[C@H]1CCC[C@H](C)N1C(=O)Cn1cc(/C=C2/C(=O)Nc3ccccc32)c2ccccc21 ZINC01102740
O=C(CN1C(=O)S/C(=C/c2c3ccccc3cc3ccccc23)C1=O)Nc1ccc2c(c1)OCCO2 ZINC01102741
O=C(CN1C(=O)S/C(=C\c2c3ccccc3cc3ccccc23)C1=O)Nc1ccc2c(c1)OCCO2 ZINC01102742
Cn1c(=O)n(C)c2cc(/C=C3/SC(=O)N(CC(=O)Nc4ccc5c(c4)OCCO5)C3=O)ccc21 ZINC01102743
O=C(C[C@@H]1C(=O)Nc2ccccc2N1C(=O)c1ccccc1)Nc1ccccc1Cl ZINC01102745
O=C(C[C@H]1C(=O)Nc2ccccc2N1C(=O)c1ccccc1)Nc1ccccc1Cl ZINC01102746
O=C(CN1C(=O)S/C(=C\c2cccc(OCc3ccccc3F)c2)C1=O)Nc1ccc2c(c1)OCCO2 ZINC01102747
Cc1sc2nc(SCC(=O)N3CCCc4ccccc43)n(-c3ccccc3)c(=O)c2c1C ZINC01102750
Cc1ccc(C)n1N1C(=O)/C(=C/c2cc3ccccc3oc2=O)SC1=S ZINC01102752
O=C(Oc1cccc(N2C(=O)[C@@H]3C4c5ccccc5C(c5ccccc54)[C@H]3C2=O)c1)c1cccs1 ZINC01102754
O=C(Oc1cccc(N2C(=O)[C@H]3C4c5ccccc5C(c5ccccc54)[C@@H]3C2=O)c1)c1cccs1 ZINC01102757
Cn1c(=O)n(C)c2cc(/C=C3/SC(=O)N(CC(=O)Nc4ccccc4N4CCOCC4)C3=O)ccc21 ZINC01102766
Cc1ccc(C)n1N1C(=O)/C(=C/c2ccc3c(c2)n(C)c(=O)n3C)SC1=S ZINC01102770
O=C(/C=C/c1ccco1)Nc1ccc(C(=O)Nc2ccc(F)cc2)cc1 ZINC01102772
NC(=O)COc1ccc(/C=N/NC(=O)c2cc3c(ccc4ccccc43)o2)cc1 ZINC01102774
O=C(CSc1ncn(-c2ccccc2)n1)Nc1ccc2c(c1)OCO2 ZINC01102776
Cc1cc(Br)c(NC(=O)CSc2ncn(-c3ccccc3)n2)cc1C ZINC01102782
O=C(CN1C(=O)S/C(=C\c2cc3ccccc3oc2=O)C1=O)Nc1ccccc1N1CCOCC1 ZINC01102783
O=c1/c(=C/c2ccc(-c3ccccc3C(F)(F)F)o2)sc2nc3ccccc3n12 ZINC01102786
O=c1/c(=C/c2cn(CCOc3ccccc3)c3ccccc23)sc2nc3ccccc3n12 ZINC01102788
O=C(N/N=C/c1ccc(-c2ccc(F)cc2[N+](=O)[O-])o1)[C@@H](O)c1ccccc1 ZINC01102789
O=C(N/N=C/c1ccc(-c2ccc(F)cc2[N+](=O)[O-])o1)[C@H](O)c1ccccc1 ZINC01102791
COC(=O)COc1c(Cl)cc(/C=N/NC(=O)c2cccs2)cc1OC ZINC01102796
O=C(CCc1ccccc1)N/N=C/c1cn(-c2ccccc2)nc1-c1cccs1 ZINC01102798
O=C(Cc1ccc(Cl)cc1)N/N=C/c1cn(-c2ccccc2)nc1-c1cccs1 ZINC01102800
O=C(N/N=C/c1ccccc1OCc1cccc(Cl)c1)c1cccnc1 ZINC01102802
Cc1c(Br)cc(/C=N/NC(=O)[C@H](O)c2ccccc2)cc1Br ZINC01102807
Cc1c(Br)cc(/C=N/NC(=O)[C@@H](O)c2ccccc2)cc1Br ZINC01102809
Nc1ccccc1C(=O)OCC(=O)Nc1ccc2ccccc2c1 ZINC01102811
O=C(CN1C(=O)S/C(=C/c2cccc3ccccc23)C1=O)c1ccc(Br)cc1 ZINC01102812
O=C(CN1C(=O)S/C(=C\c2cccc3ccccc23)C1=O)c1ccc(Br)cc1 ZINC01102813
O=C(CN1C(=O)S/C(=C/c2cc3ccccc3oc2=O)C1=O)c1ccc(Br)cc1 ZINC01102814
O=C(CN1C(=O)S/C(=C\c2cc3ccccc3oc2=O)C1=O)c1ccc(Br)cc1 ZINC01102815
N#Cc1ccccc1COc1ccc(/C=N/NC(=O)[C@@H](O)c2ccccc2)cc1 ZINC01102816
N#Cc1ccccc1COc1ccc(/C=N/NC(=O)[C@H](O)c2ccccc2)cc1 ZINC01102818
COC(=O)c1ccccc1-c1ccc(/C=N/NC(=O)[C@H](O)c2ccccc2)o1 ZINC01102822
COC(=O)c1ccccc1-c1ccc(/C=N/NC(=O)[C@@H](O)c2ccccc2)o1 ZINC01102824
O=C(CNc1ccc2c(c1)OCO2)N/N=C/c1cn(-c2ccccc2)nc1-c1cccs1 ZINC01102826
Cc1cc(Br)c(O)c(/C=N\c2ccc(N3CCOCC3)cc2)c1 ZINC01102840
Cc1ccc(/N=C/c2ccc(Sc3nc4ccccc4[nH]3)o2)cc1C ZINC01102842
COc1cc(Br)c(/C=C(\C#N)c2ccc(C)cc2)cc1OC ZINC01102844
NS(=O)(=O)c1ccc(/N=C/c2ccc(-c3ccc(Br)cc3)o2)cc1 ZINC01102848
Cc1c(Cl)cccc1NC(=O)/C(C#N)=C/c1ccco1 ZINC01102854
N#C/C(=C\c1c(OCc2ccc([N+](=O)[O-])cc2)ccc2ccccc12)C(=O)NCc1ccco1 ZINC01102860
N#C/C(=C\c1ccc(Oc2ccc([N+](=O)[O-])cn2)cc1)c1ccc(Br)cc1 ZINC01102862
Cc1cc(/C=N/NC(=O)c2cccc(Br)c2)c(C)n1C1CCCCC1 ZINC01102864
COc1cc(OC)c(/C=N\c2sc3c(c2C#N)CCCC3)cc1Br ZINC01102870
N#C/C(=C\c1ccc(OCc2ccccc2)c(Br)c1)C(=O)N1CCOCC1 ZINC01102885
Cc1ccc(S(=O)(=O)N/N=C/c2ccc(-c3ccc(Br)cc3)o2)cc1 ZINC01102887
COc1cc(/C=N/NC(=O)c2ccccc2Br)cc(OC)c1O ZINC01102893
O=C(Cc1cccc(C(F)(F)F)c1)N/N=C/c1ccc(Br)cc1 ZINC01102895
Cc1ccc(NC(=O)COc2ccc(/C=C(\C#N)C(=O)Nc3ccccc3)cc2)cc1 ZINC01102897
CCOc1c(Br)cc(/C=N/NC(=O)c2ccco2)cc1Br ZINC01102899
O=C(N/N=C/c1cc(Br)c(O)c(Br)c1)c1ccco1 ZINC01102905
Cc1ccc(S(=O)(=O)N/N=C/c2cc(Br)c(O)c(Br)c2)cc1 ZINC01102907
O=C(COc1ccc(/C=N/NC(=O)c2ccco2)cc1)Nc1ccc(F)cc1 ZINC01102913
Oc1ccc(Cl)cc1/N=C/c1cc2c(cc1Br)OCO2 ZINC01102915
Cc1cc(/C=C(\C#N)c2ccc(Br)cc2)c(C)n1C1CCCC1 ZINC01102917
N#C/C(=C\c1ccc(-c2ccc(Cl)c(Cl)c2)o1)C(=O)NCCc1ccccc1 ZINC01102919
C=CCn1c(C)c(/C=C2/SC(=S)NC2=O)c2ccccc21 ZINC01102921
Cc1c(/C=C(\C#N)c2ccc(Br)cc2)c2ccccc2n1C ZINC01102923
C(=N/c1ccc(Nc2ccccc2)cc1)\c1cccn1-c1ccccc1 ZINC01102933
O=C1c2ccccc2C(=O)N1/N=C/c1cccn1-c1ccc(Br)cc1 ZINC01102935
N#C/C(=C\c1cn(CC(=O)N2CCOCC2)c2ccccc12)c1cccc(Br)c1 ZINC01102938
Cc1ccc(/N=C/c2cccn2-c2ccccc2)cc1 ZINC01102940
Cc1cc(/N=C\c2cccn2-c2ccccc2)ccc1Br ZINC01102946
N#CCn1cc(/C=C2\C(=O)NC(=S)N(c3cccc(Cl)c3Cl)C2=O)c2ccccc21 ZINC01102950
N#CCn1cc(/C=C2\C(=O)N(c3cccc(Cl)c3Cl)C(=S)N=C2[O-])c2ccccc21 ZINC01102951
CCOc1cc(/C=N/NC(N)=O)cc(Br)c1OCc1cccc2ccccc12 ZINC01102952
O=C1NC(=O)/C(=C\c2cc(Cl)c(OCc3cccc([N+](=O)[O-])c3)c(Cl)c2)N1 ZINC01102958
N#CCn1cc(/C=C2/SC(=O)N(Cc3cccc([N+](=O)[O-])c3)C2=O)c2ccccc21 ZINC01102964
N#CCn1cc(/C=C2\SC(=O)N(Cc3cccc([N+](=O)[O-])c3)C2=O)c2ccccc21 ZINC01102965
COc1ccc(/C=C(/C(=O)Nc2ccc(S(=O)(=O)Nc3cc(OC)ccc3OC)cc2)c2ccccc2)cc1 ZINC01102966
Clc1ccc(/C=N\c2ccc(N3CCOCC3)cc2)c(Cl)c1 ZINC01102972
Cc1oc(/N=C/c2ccc(OCc3ccccc3C#N)cc2)c(C#N)c1C ZINC01102978
Cc1cc(/C=N/NC(=O)c2ccc(C#N)cc2F)c(C)n1-c1ccc(O)cc1 ZINC01102982
COc1ccc(S(=O)(=O)N(CC(=O)N(C)Cc2ccccc2)Cc2ccccc2)cc1 ZINC01102992
N#CCn1cc(/C=N/NC(=O)c2cc3cc(Cl)ccc3o2)c2ccccc21 ZINC01102994
C=CCc1cc(/C=C2/NC(=O)NC2=O)cc(OCC)c1OCc1cccc([N+](=O)[O-])c1 ZINC01103008
CCN1C(=O)/C(=C/c2cc(OC)c(OC)cc2Br)NC1=S ZINC01103018
CCOc1cc(Br)cc(/C=C2/NC(=S)N(CC)C2=O)c1O ZINC01103020
CCN1C(=O)/C(=C/c2cc(Br)c(O)c(OC)c2)N(C)C1=S ZINC01103026
CCOC(=O)COc1ccc(/C=C2/NC(=S)N(C3CCCCC3)C2=O)cc1OC ZINC01103028
CCOC(=O)COc1ccc(/C=C2\C(=O)N(C3CCCCC3)C(=S)N2C)cc1 ZINC01103030
CCOC(=O)COc1ccc(/C=C2/C(=O)N(C3CCCCC3)C(=S)N2C)cc1 ZINC01103031
CCOC(=O)COc1ccc(/C=C2\C(=O)N(C3CCCCC3)C(=S)N2C)cc1OC ZINC01103032
CCOC(=O)COc1ccc(/C=C2/C(=O)N(C3CCCCC3)C(=S)N2C)cc1OC ZINC01103033
CCOC(=O)COc1ccc(/C=C2/NC(=S)N(C3CCCCC3)C2=O)cc1Cl ZINC01103036
Cc1cc(/C=C2/C(=O)N(C3CCCCC3)C(=S)N2C)c(C)n1-c1ccc(Br)cc1 ZINC01103039
CCOC(=O)COc1ccc(/C=C2/NC(=S)N(C3CCCCC3)C2=O)cc1 ZINC01103041
Cc1nnc(SCC(=O)c2ccc(Cl)cc2)n1-c1ccc(Cl)cc1 ZINC01103043
Cc1cc2sc(NC(=O)c3cc(Br)ccc3Cl)nc2cc1Cl ZINC01103044
CCc1ccccc1N(CC(=O)NCc1ccc(Cl)cc1)S(=O)(=O)c1ccc(C)cc1 ZINC01103049
O=C(CN(c1ccc(Br)cc1)S(=O)(=O)c1ccccc1)NCc1ccc(Cl)cc1 ZINC01103051
Cc1ccc(S(=O)(=O)N(CC(=O)NCc2ccc(Cl)cc2)c2cccc(Br)c2)cc1 ZINC01103053
COc1cccc(C(=O)N2CCC(C(=O)N/N=C/c3ccc(O)c(OC)c3)CC2)c1 ZINC01103056
COc1cccc(C(=O)N2CCC(C(=O)N/N=C/c3ccc(C(=O)[O-])cc3)CC2)c1 ZINC01103058
COc1cccc(C(=O)N2CCC(C(=O)N/N=C/c3ccc(N(C)C)cc3)CC2)c1 ZINC01103060
COc1cccc(C(=O)N2CCC(C(=O)N/N=C/c3cccs3)CC2)c1 ZINC01103062
COc1cccc(C(=O)N2CCC(C(=O)N/N=C/c3ccco3)CC2)c1 ZINC01103064
COc1cccc(C(=O)N2CCC(C(=O)N/N=C/c3cccnc3)CC2)c1 ZINC01103066
COc1cccc(C(=O)N2CCC(C(=O)N/N=C/c3ccncc3)CC2)c1 ZINC01103068
COc1cccc(C(=O)N2CCC(C(=O)N/N=C/c3ccccc3C(=O)[O-])CC2)c1 ZINC01103070
C=CCN1C(=O)C(=C2C=CC=CN2C)SC1=S ZINC01103072
CC(C)NC(=O)/C(C#N)=C/c1ccc(Br)o1 ZINC01103077
COC(=O)C1=C(C)N(c2ccc(OC)c(Cl)c2)C(=O)/C1=C\c1cccs1 ZINC01103079
O=C(Nc1ccc(I)cc1)C1CCN(S(=O)(=O)c2ccccc2)CC1 ZINC01103081
Cc1ccc(Cl)cc1N1CCN(C(=O)C2CCN(C(=O)c3ccc(C(C)(C)C)cc3)CC2)CC1 ZINC01103084
Cc1ccc(C)n1-c1ccc(O)cc1 ZINC01103085
Cc1ccc(S(=O)(=O)N(CC(N)=O)Cc2ccc(Br)cc2)cc1 ZINC01103088
Cc1ccc(Cl)cc1N1CCN(C(=O)CN(C)S(=O)(=O)c2cc(Cl)ccc2Cl)CC1 ZINC01103090
CC(C)(C)C(=O)COC(=O)c1ccccc1Sc1ccccc1[N+](=O)[O-] ZINC01103094
O=C(Nc1ccc(Br)cc1)c1cc(=O)[nH]c2ccccc12 ZINC01103095
O=C(Oc1oc(-c2ccccc2)nc1/C=N/c1ccc(Cl)cc1)c1ccco1 ZINC01103098
CCN(CC)c1ccc([C@@H]2C(C#N)=C(N)Oc3c2sc2ccccc32)cc1 ZINC01103105
CCN(CC)c1ccc([C@H]2C(C#N)=C(N)Oc3c2sc2ccccc32)cc1 ZINC01103106
N#CC1=C(N)Oc2c(sc3ccccc23)[C@@H]1c1cccc2ccccc12 ZINC01103107
N#CC1=C(N)Oc2c(sc3ccccc23)[C@H]1c1cccc2ccccc12 ZINC01103108
COc1ccc([C@H]2C(C#N)=C(N)OC3=C2C(=O)CC(C)(C)C3)c2ccccc12 ZINC01103109
COc1ccc([C@@H]2C(C#N)=C(N)OC3=C2C(=O)CC(C)(C)C3)c2ccccc12 ZINC01103110
COc1ccc(-n2c(C)c(C(C)=O)c3cc(OC(=O)c4ccco4)ccc32)cc1 ZINC01103111
CCOC(=O)c1c(C)n(C)c2c1cc(OC(=O)c1ccccc1F)c1ccccc12 ZINC01103112
CCOC(=O)c1c(C)n(-c2ccc(C)cc2C)c2c1cc(O)c1ccccc12 ZINC01103113
CCOC(=O)c1c(-c2ccc(Br)cc2)csc1NC=C1C(=O)CCCC1=O ZINC01103119
O=C(Nc1ccccc1Sc1ncnc2sc3c(c12)CCCC3)c1cccs1 ZINC01103123
CN(C)c1ccc(NC(=O)c2cc3sc4ccccc4c3s2)cc1 ZINC01103129
COc1ccc(-c2cc(C(=O)Nc3ccc(O)cc3)c3ccccc3n2)cc1 ZINC01103130
Cc1cc(=O)oc2cc(OCC(=O)Nc3cccc4cccnc34)ccc12 ZINC01103131
Nc1c(C(=O)c2cccs2)sc2nc3c(c(-c4ccco4)c12)CCCCC3 ZINC01103136
CC(=O)Nc1ccc(NC(=O)c2sc3nc4c(c(-c5ccccc5)c3c2N)CCCC4)cc1 ZINC01103137
Nc1c(C(=O)Nc2ccc(Cl)cc2C(=O)c2ccccc2)sc2nc3c(cc12)C(=O)CCC3 ZINC01103142
CC(C)(C)NC(=O)CSC1=C(C#N)[C@@H](c2ccc(Cl)cc2)CC(=O)N1 ZINC01103143
CC(C)(C)NC(=O)CSC1=C(C#N)[C@H](c2ccc(Cl)cc2)CC(=O)N1 ZINC01103144
CC(=O)Nc1ccc(NC(=O)c2sc3[nH+]c4c(c(-c5ccc(C)cc5)c3c2N)CCC4)cc1 ZINC01103145
Cc1ccc(NC(=O)c2sc3nc4c(c(-c5cccs5)c3c2N)CCC4)cc1Cl ZINC01103146
CC1=NC(=S)[C@H](C(N)=O)C2(CCCCC2)/C1=C(\[O-])Nc1ccccc1 ZINC01103147
CC1=NC(=S)[C@@H](C(N)=O)C2(CCCCC2)/C1=C(\[O-])Nc1ccccc1 ZINC01103148
COc1cccc(C(=O)N2c3ccccc3[C@H](N(C(=O)CN3C(=O)c4ccccc4C3=O)c3ccccc3)C[C@@H]2C)c1 ZINC01103158
COc1cccc(C(=O)N2c3ccccc3[C@H](N(C(=O)CN3C(=O)c4ccccc4C3=O)c3ccccc3)C[C@H]2C)c1 ZINC01103159
COc1cccc(C(=O)N2c3ccccc3[C@@H](N(C(=O)CN3C(=O)c4ccccc4C3=O)c3ccccc3)C[C@@H]2C)c1 ZINC01103160
COc1cccc(C(=O)N2c3ccccc3[C@@H](N(C(=O)CN3C(=O)c4ccccc4C3=O)c3ccccc3)C[C@H]2C)c1 ZINC01103161
Cc1ccnc(SCC(=O)N2c3ccccc3[C@](C)(c3ccc(Cl)cc3)CC2(C)C)n1 ZINC01103163
Cc1ccnc(SCC(=O)N2c3ccccc3[C@@](C)(c3ccc(Cl)cc3)CC2(C)C)n1 ZINC01103164
Cc1ccc(Nc2nc(Cl)nc(Nc3ccc(C)c(C)c3)n2)cc1C ZINC01103167
CCOc1ccc2nc(S[C@@H]3CC(=O)N(c4ccccc4C(F)(F)F)C3=O)sc2c1 ZINC01103170
O=C1C[C@H](Sc2nc3ccccc3s2)C(=O)N1c1ccc(F)cc1 ZINC01103172
CC1(C)C[C@](C)(c2ccc(Cl)cc2)c2ccccc2N1C(=O)c1cccnc1 ZINC01103177
CC1(C)C[C@@](C)(c2ccc(Cl)cc2)c2ccccc2N1C(=O)c1cccnc1 ZINC01103178
Cc1ccc(-c2nnc(SCC(=O)n3c4c(c5ccccc53)CCCC4)o2)cc1 ZINC01103179
O=C(N[C@H](Oc1ccc(Br)cc1)C(Cl)(Cl)Cl)c1ccco1 ZINC01103180
O=C(N[C@@H](Oc1ccc(Br)cc1)C(Cl)(Cl)Cl)c1ccco1 ZINC01103181
CC(C)N1C(=O)/C(=C/c2ccc(Cl)c(Cl)c2)SC1=S ZINC01103182
CC(C)N1C(=O)/C(=C/c2ccc(C(C)(C)C)cc2)SC1=S ZINC01103184
O=[N+]([O-])c1ccccc1-c1ccc(/C=[NH+]/[C@@H]2CCS(=O)(=O)C2)o1 ZINC01103189
O=C1/C(=C\c2ccc(Cl)cc2Cl)SC(=S)N1C[C@H]1CCCO1 ZINC01103195
O=C1/C(=C\c2ccc(Cl)cc2Cl)SC(=S)N1C[C@@H]1CCCO1 ZINC01103197
CC(C)N1C(=O)/C(=C/C=C/c2ccccc2)SC1=S ZINC01103199
CC(C)CN1C(=O)/C(=C/c2ccc(Cl)cc2Cl)SC1=S ZINC01103203
CC(C)CN1C(=O)/C(=C/c2cccc(Oc3ccccc3)c2)SC1=S ZINC01103205
CC(C)CN1C(=O)/C(=C/c2cccc3ccccc23)SC1=S ZINC01103207
CC(C)CN1C(=O)/C(=C/c2ccc(C(C)(C)C)cc2)SC1=S ZINC01103209
Cc1ccccc1N[C@H](NC(=O)Cc1ccccc1)C(Cl)(Cl)Cl ZINC01103213
Cc1ccccc1N[C@@H](NC(=O)Cc1ccccc1)C(Cl)(Cl)Cl ZINC01103214
Cc1cccc(N[C@H](NC(=O)Cc2ccccc2)C(Cl)(Cl)Cl)c1 ZINC01103215
Cc1cccc(N[C@@H](NC(=O)Cc2ccccc2)C(Cl)(Cl)Cl)c1 ZINC01103216
Cc1c(NC(=O)/C(C#N)=C/c2ccc(C(C)(C)C)cc2)c(=O)n(-c2ccccc2)n1C ZINC01103217
Cc1ccc(/C=C2/SC(=S)N(C3CCCCC3)C2=O)cc1 ZINC01103219
Brc1cc(Br)c2nc(-c3ccccc3)cn2c1 ZINC01103223
COc1ccccc1/C=C1/SC(=S)N(CCc2ccc(OC)c(OC)c2)C1=O ZINC01103225
COc1ccccc1/C=C1\SC(=S)N(CCc2ccc(OC)c(OC)c2)C1=O ZINC01103226
C=CCN1C(=O)/C(=C\c2ccc(C(C)C)cc2)SC1=S ZINC01103227
C[C@H](NC(=O)/C(C#N)=C/c1ccc(F)cc1)c1ccccc1 ZINC01103229
C[C@@H](NC(=O)/C(C#N)=C/c1ccc(F)cc1)c1ccccc1 ZINC01103231
C[C@H](c1ccccc1)N1C(=O)/C(=C/c2ccccc2F)SC1=S ZINC01103237
COc1ccc(/C=C2\SC(=S)N([C@@H](C)c3ccccc3)C2=O)cc1 ZINC01103239
COc1ccc(/C=C2\SC(=S)N([C@H](C)c3ccccc3)C2=O)cc1 ZINC01103241
Cc1ccc(/C=C2/SC(=S)N(CCc3ccccc3)C2=O)cc1 ZINC01103243
O=C(N/C(=C/c1ccc(Br)cc1)C(=O)N1CCCCC1)c1ccccc1 ZINC01103245
Cc1ccc(-n2c(SCC[N+](C)(C)C)nc3ccccc3c2=O)cc1 ZINC01103247
O=CC(C=O)n1cc([N+](=O)[O-])cn1 ZINC01103248
O=[N+]([O-])c1cnn(-c2cn[nH]c2)c1 ZINC01103249
O=C([O-])Cn1cc([N+](=O)[O-])cn1 ZINC01103252
C=CCc1cccc2c1O[C@H]1CCCC(=O)[C@H]1[C@@H]2C1=C(O)CCCC1=O ZINC01103267
CCOC(=O)c1c(C)n(C)c2ccc(O)c(S(=O)(=O)c3ccccc3)c12 ZINC01103269
CCOC(=O)c1c(CNC(C)=O)n(CCBr)c2cc(Br)c(OC)cc12 ZINC01103272
CCOC(=O)c1c(CBr)n(-c2ccccc2)c2cc(Br)c(OC)cc12 ZINC01103273
CCOC(=O)c1c(CNC(C)=O)n(CC(=O)OC)c2cc(Br)c(OC)cc12 ZINC01103274
CCOC(=O)c1c(C)n(C)c2ccc(OC)c(S(=O)(=O)c3ccc(OC)cc3)c12 ZINC01103275
CC(=O)Oc1ccc(OC(C)=O)c(C(=O)c2coc3ccc(OC(C)=O)cc23)c1 ZINC01103277
CCOC(=O)c1c2n(c3cc(Br)c(OC)cc13)CCN(c1cccc(Cl)c1)C2 ZINC01103279
CCOC(=O)c1c(CBr)n(CC(=O)OC)c2cc(Br)c(OC)cc12 ZINC01103280
Cc1ccc(NC(=O)Cc2c(Sc3ccccc3)c3ccccc3n2C)cc1 ZINC01103281
CCOC(=O)c1c(CBr)n(CC)c2cc(Br)c(OC(C)=O)cc12 ZINC01103283
Nc1c(C(=O)c2ccc(Br)s2)oc2ccc(Br)cc12 ZINC01103286
CCOC(=O)c1c(CSc2ccccc2)n(C)c2c1cc(O)c1ccccc12 ZINC01103289
CCOC(=O)c1c(CSCc2ccccc2)n(C)c2cc(Br)c(OC)cc12 ZINC01103290
CCOC(=O)c1c(C)n(C2CCCCC2)c2cc(Br)c(O)cc12 ZINC01103292
CCOC(=O)c1c(CNc2cc[nH+]cc2)n(C)c2cc(Br)c(O)cc12 ZINC01103293
O=C(NNC(=O)c1ccc(I)cc1)c1ccc(Cl)cc1 ZINC01103294
O=C(NNC(=O)c1cc2c(cc1Cl)OCCO2)c1ccc(Br)cc1 ZINC01103295
O=C(NNC(=O)c1cccc2c1OCCO2)c1ccc(Br)cc1 ZINC01103296
O=C(NNC(=O)c1ccccc1[N+](=O)[O-])c1ccc(Br)cc1 ZINC01103297
O=C(NNC(=O)c1ccccc1[N+](=O)[O-])c1ccccc1Br ZINC01103298
Cc1ccc(I)cc1NC(=O)c1ccc(Cl)cc1Cl ZINC01103299
Cc1ccc(I)cc1NC(=O)c1cccc(Br)c1 ZINC01103300
CC(=O)Nc1c(C(=O)c2ccc(Br)s2)oc2ccccc12 ZINC01103301
CCOC(=O)c1n[n-]c2c([N+](=O)[O-])[nH]nc12 ZINC01103303
O=[N+]([O-])c1c[nH]nc1-c1cnoc1 ZINC01103304
O=C(NNC(=O)c1ccccc1[N+](=O)[O-])c1cccc(Br)c1 ZINC01103305
CC(=O)Oc1ccc2occ(C(=O)c3ccc(Br)s3)c2c1 ZINC01103307
O=c1[nH]n2cc(-n3cc([N+](=O)[O-])cn3)cnc2c1Br ZINC01103308
NC(=O)Cn1cc([N+](=O)[O-])cn1 ZINC01103310
O=[N+]([O-])c1ccc(Br)s1 ZINC01103311
c1cncc(-c2noc(-c3ccc(-c4nc(-c5cccnc5)no4)cc3)n2)c1 ZINC01103312
CC(=O)Nc1nonc1NC(=O)C(F)(F)F ZINC01103313
Cc1cc(C)c([C@H]2[C@@H]3CCCCC=C3C(C#N)=C(N)C2(C#N)C#N)c(C)c1 ZINC01103320
Cc1cc(C)c([C@@H]2[C@@H]3CCCCC=C3C(C#N)=C(N)C2(C#N)C#N)c(C)c1 ZINC01103321
Cc1cc(C)c([C@H]2[C@H]3CCCCC=C3C(C#N)=C(N)C2(C#N)C#N)c(C)c1 ZINC01103322
Cc1cc(C)c([C@@H]2[C@H]3CCCCC=C3C(C#N)=C(N)C2(C#N)C#N)c(C)c1 ZINC01103323
CCOc1ccc(OCC)c([C@H]2[C@@H]3CCCC=C3C(C#N)=C(N)C2(C#N)C#N)c1 ZINC01103324
CCOc1ccc(OCC)c([C@@H]2[C@@H]3CCCC=C3C(C#N)=C(N)C2(C#N)C#N)c1 ZINC01103325
CCOc1ccc(OCC)c([C@H]2[C@H]3CCCC=C3C(C#N)=C(N)C2(C#N)C#N)c1 ZINC01103326
CCOc1ccc(OCC)c([C@@H]2[C@H]3CCCC=C3C(C#N)=C(N)C2(C#N)C#N)c1 ZINC01103327
CCOC(=O)C1=C(N)OC2=C(C(=O)CC(C)(C)C2)[C@@H]1c1cc(OCC)ccc1OCC ZINC01103328
CCOC(=O)C1=C(N)OC2=C(C(=O)CC(C)(C)C2)[C@H]1c1cc(OCC)ccc1OCC ZINC01103329
CCOc1ccc(OCC)c([C@@H]2C(C#N)=C(N)Oc3nc([O-])[nH]c(=O)c32)c1 ZINC01103331
CCOc1ccc(OCC)c([C@H]2C(C#N)=C(N)Oc3nc([O-])[nH]c(=O)c32)c1 ZINC01103332
N#CC1=C(N)C(C#N)(C#N)[C@@H](c2cc(Br)cs2)[C@@H]2CCCC=C12 ZINC01103338
N#CC1=C(N)C(C#N)(C#N)[C@H](c2cc(Br)cs2)[C@@H]2CCCC=C12 ZINC01103339
N#CC1=C(N)C(C#N)(C#N)[C@@H](c2cc(Br)cs2)[C@H]2CCCC=C12 ZINC01103340
N#CC1=C(N)C(C#N)(C#N)[C@H](c2cc(Br)cs2)[C@H]2CCCC=C12 ZINC01103341
Cc1[nH]nc([N+](=O)[O-])c1C(=O)[O-] ZINC01103342
O=C1/C(=C\c2cccc3c2OCO3)CCC/C1=C\c1cccc2c1OCO2 ZINC01103345
Cc1ccc(/C=C2/C[NH+](C)C/C(=C\c3ccc(C)cc3)C2=O)cc1 ZINC01103370
COc1ccc(-c2cc(-c3ccc(Cl)cc3)nc(OC)c2C#N)cc1 ZINC01103455
COc1cccc(-c2cc(-c3ccc(Cl)cc3)nc(OC)c2C#N)c1 ZINC01103456
COc1ccc(-c2cc(-c3ccc(Cl)cc3)nc(OC)c2C#N)c(OC)c1 ZINC01103458
CCOC(=O)c1[nH]c(C)c(C(=O)c2cccc(Br)c2)c1C ZINC01103459
CCC1=C(C)c2cc3nc(C(=O)OCc4ccccc4)c(C)c-3c(C)n2[C@H]1C ZINC01103460
CCC1=C(C)c2cc3nc(C(=O)OCc4ccccc4)c(C)c-3c(C)n2[C@@H]1C ZINC01103461
O=C(c1ccc(Cl)cc1)N1CCc2c([nH]c3ccccc23)[C@H]1c1ccc2c(c1)OCO2 ZINC01103462
O=C(c1ccc(Cl)cc1)N1CCc2c([nH]c3ccccc23)[C@@H]1c1ccc2c(c1)OCO2 ZINC01103463
Cc1ccccc1NC(=O)c1cnn(-c2ccccc2)c1NC(=O)c1cccs1 ZINC01103464
COc1ccc(C(=O)Nc2sc3c(c2C(=O)OC(C)C)CCCC3)cc1OC ZINC01103465
CCc1c(C)sc(NC(=O)c2ccc(OC)c(OC)c2)c1C(=O)OC ZINC01103466
CC[C@H](Oc1ccccc1)C(=O)Nc1sc2c(c1C(=O)OC)CCCC2 ZINC01103467
CC[C@@H](Oc1ccccc1)C(=O)Nc1sc2c(c1C(=O)OC)CCCC2 ZINC01103468
O=C(c1cc2ccccc2oc1=O)N1CCN(C(=O)c2cc3ccccc3oc2=O)CC1 ZINC01103469
COc1cc(-c2ccc(NC(=O)c3cccc(F)c3)c(OC)c2)ccc1NC(=O)c1cccc(F)c1 ZINC01103470
O=C(NCC1CCN(C(=O)c2ccccc2F)CC1)c1ccccc1F ZINC01103471
O=C(Nc1ccc(Oc2ccc(NC(=O)c3cccnc3)cc2)cc1)c1cccnc1 ZINC01103472
O=C(c1cccs1)N1CCc2c([nH]c3ccccc23)[C@@H]1c1ccccc1 ZINC01103473
COc1cc(/C=N/NC(=O)[C@H](C)n2nnc3ccccc32)cc(Cl)c1O ZINC01103474
COc1cc(/C=N/NC(=O)[C@@H](C)n2nnc3ccccc32)cc(Cl)c1O ZINC01103476
COc1ccccc1NC(=O)c1c(NC(=O)c2ccccc2)sc2c1CCCC2 ZINC01103478
COc1cc(/C=N/NC(=O)COc2c(C)cccc2C)ccc1OCc1ccccc1 ZINC01103481
COc1ccc2ccccc2c1/C=N/NC(=O)COc1c(C)cccc1C ZINC01103483
Cc1ccc(OCC(=O)N/N=C/c2ccccc2OCC(=O)[O-])cc1C ZINC01103485
O=C(COc1ccc(Cl)cc1)N/N=C/c1ccc(-c2ccccc2Cl)o1 ZINC01103487
CN1C(=O)/C(=N/NC(=O)COc2ccc(Cl)cc2)c2cc(Br)ccc21 ZINC01103489
CN(C)c1ccc(/C=N/NC(=O)COc2cc(Cl)ccc2Cl)cc1 ZINC01103491
O=C([O-])COc1ccccc1/C=N/NC(=O)COc1cc(Cl)ccc1Cl ZINC01103496
O=C(COc1ccccc1-c1ccccc1)N/N=C/c1ccc(C(=O)[O-])cc1 ZINC01103498
O=C(COc1ccccc1-c1ccccc1)N/N=C/c1ccc([N+](=O)[O-])s1 ZINC01103500
CCOc1cc(/C=N/NC(=O)Cc2cccs2)ccc1OCc1ccccc1 ZINC01103506
O=C(CNc1ccccc1)N/N=C/c1ccc(-c2cccc([N+](=O)[O-])c2)o1 ZINC01103509
O=C(CNc1ccccc1)N/N=C/c1ccc(-c2ccc(Cl)cc2)o1 ZINC01103511
COc1ccc2ccccc2c1/C=N/NC(=O)Cc1ccc(Cl)cc1 ZINC01103519
Cc1ccc2oc(-c3cccc(NC(=O)c4ccc(Br)o4)c3)nc2c1 ZINC01103525
Cc1ccc(-c2nc3ncccc3o2)cc1NC(=O)c1ccc(C(C)(C)C)cc1 ZINC01103526
Cc1c(N[C@H](NC(=O)c2ccco2)C(Cl)(Cl)Cl)c(=O)n(-c2ccccc2)n1C ZINC01103528
Cc1c(N[C@@H](NC(=O)c2ccco2)C(Cl)(Cl)Cl)c(=O)n(-c2ccccc2)n1C ZINC01103529
CCOC(=O)c1c(C)n(CC)c2ccc(OC(=O)c3ccc(Br)cc3)cc12 ZINC01103530
CCOC(=O)c1c(C)n(CC)c2ccc(OC(=O)COc3ccc(Cl)cc3Cl)cc12 ZINC01103531
C=CCN1C(=O)/C(=C\c2ccc(OCCC(C)C)c(OC)c2)SC1=S ZINC01103532
Cc1c(C(=O)Nc2cccc(Br)c2)oc2ccccc12 ZINC01103540
CC(C)(C)c1ccc([C@H]2C(C(=O)c3ccc(F)cc3)=C([O-])C(=O)N2Cc2cccnc2)cc1 ZINC01103541
CC(C)(C)c1ccc([C@@H]2C(C(=O)c3ccc(F)cc3)=C([O-])C(=O)N2Cc2cccnc2)cc1 ZINC01103542
CCCN1C(=O)/C(=C/c2cccc(Oc3ccccc3)c2)SC1=S ZINC01103543
O=C1/C(=C/c2ccc(OCc3ccccc3)cc2)SC(=S)N1C[C@H]1CCCO1 ZINC01103548
O=C1/C(=C\c2ccc(OCc3ccccc3)cc2)SC(=S)N1C[C@@H]1CCCO1 ZINC01103549
O=C1/C(=C/c2ccc(OCc3ccccc3)cc2)SC(=S)N1C[C@@H]1CCCO1 ZINC01103550
Cc1ccc([N+](=O)[O-])cc1NC(=O)c1oc2ccccc2c1C ZINC01103551
CC(C)c1ccc([C@H]2C(C(=O)c3ccc(S(=O)(=O)N(C)C)cc3)=C([O-])C(=O)N2Cc2cccnc2)cc1 ZINC01103552
CC(C)c1ccc([C@@H]2C(C(=O)c3ccc(S(=O)(=O)N(C)C)cc3)=C([O-])C(=O)N2Cc2cccnc2)cc1 ZINC01103553
CN(C)S(=O)(=O)c1ccc(C(=O)C2=C([O-])C(=O)N(Cc3cccnc3)[C@H]2c2cccc(Oc3ccccc3)c2)cc1 ZINC01103554
CN(C)S(=O)(=O)c1ccc(C(=O)C2=C([O-])C(=O)N(Cc3cccnc3)[C@@H]2c2cccc(Oc3ccccc3)c2)cc1 ZINC01103555
CCOc1ccc(C(=O)C2=C([O-])C(=O)N(CCCN3CCOCC3)[C@H]2c2ccc(Br)cc2)c(C)c1 ZINC01103558
CCOc1ccc(C(=O)C2=C([O-])C(=O)N(CCCN3CCOCC3)[C@@H]2c2ccc(Br)cc2)c(C)c1 ZINC01103559
CCOc1ccc(C(=O)C2=C([O-])C(=O)N(CCN3CCOCC3)[C@H]2c2ccc(Br)cc2)c(C)c1 ZINC01103562
CCOc1ccc(C(=O)C2=C([O-])C(=O)N(CCN3CCOCC3)[C@@H]2c2ccc(Br)cc2)c(C)c1 ZINC01103563
CCOc1ccc(C(=O)C2=C([O-])C(=O)N(Cc3cccnc3)[C@H]2c2ccccc2F)c(C)c1 ZINC01103564
CCOc1ccc(C(=O)C2=C([O-])C(=O)N(Cc3cccnc3)[C@@H]2c2ccccc2F)c(C)c1 ZINC01103565
COc1ccccc1O[C@H](C)C(=O)Nc1cc([N+](=O)[O-])ccc1C ZINC01103566
COc1ccccc1O[C@@H](C)C(=O)Nc1cc([N+](=O)[O-])ccc1C ZINC01103567
C[C@@H]1Oc2ccccc2C=C1/C=C1/SC(=S)N(C)C1=O ZINC01103568
C[C@H]1Oc2ccccc2C=C1/C=C1/SC(=S)N(C)C1=O ZINC01103570
COc1ccccc1O[C@@H](C)C(=O)Nc1ccc(Cl)cc1 ZINC01103576
COc1ccccc1O[C@H](C)C(=O)Nc1ccc(Cl)cc1 ZINC01103577
CNC(=O)c1c(NC(=O)COc2c(C)cc(C)cc2C)sc2c1CCCC2 ZINC01103580
COC(=O)C1=C(C)N=c2s/c(=C\c3ccc(-c4ccc(Cl)cc4)o3)c(=O)n2[C@@H]1c1cccs1 ZINC01103581
COC(=O)C1=C(C)N=c2s/c(=C\c3ccc(-c4ccc(Cl)cc4)o3)c(=O)n2[C@H]1c1cccs1 ZINC01103583
Cc1ccc([C@H]2C(C(=O)c3cccs3)=C([O-])C(=O)N2c2nnc(C)s2)cc1 ZINC01103585
Cc1ccc([C@@H]2C(C(=O)c3cccs3)=C([O-])C(=O)N2c2nnc(C)s2)cc1 ZINC01103586
COc1cc([C@H]2NC(=S)NC(C)=C2C(=O)OCC(C)C)ccc1O ZINC01103591
COc1cc([C@@H]2NC(=S)NC(C)=C2C(=O)OCC(C)C)ccc1O ZINC01103592
COc1ccccc1OCC(=O)N(c1ccc(C)cc1)S(=O)(=O)c1ccc(C)cc1 ZINC01103593
CCNC(=O)c1c(NC(=O)COc2ccc(Cl)cc2Cl)sc2c1CCCC2 ZINC01103599
COc1ccc(C(=O)C2=C(O)C(=O)N(CCC[NH+](C)C)[C@H]2c2ccc(O)cc2)cc1C ZINC01103604
COc1ccc(C(=O)C2=C(O)C(=O)N(CCC[NH+](C)C)[C@@H]2c2ccc(O)cc2)cc1C ZINC01103605
CCN1C(=O)/C(=C/c2c(Sc3ccccc3)nc3ccc(C)cn3c2=O)SC1=S ZINC01103610
COc1ccc(-c2nn(-c3ccccc3)cc2/C=C(\C#N)C(=O)Nc2ccc(C)cc2)cc1C ZINC01103612
CCOc1ccc(NC(=O)/C(C#N)=C/c2cn(-c3ccccc3)nc2-c2ccc(OCC)cc2C)cc1 ZINC01103616
O=C1/C(=C\c2c(Sc3ccccc3)nc3ccccn3c2=O)SC(=S)N1C[C@H]1CCCO1 ZINC01103618
O=C1/C(=C/c2c(Sc3ccccc3)nc3ccccn3c2=O)SC(=S)N1C[C@H]1CCCO1 ZINC01103619
O=C1/C(=C\c2c(Sc3ccccc3)nc3ccccn3c2=O)SC(=S)N1C[C@@H]1CCCO1 ZINC01103620
O=C1/C(=C/c2c(Sc3ccccc3)nc3ccccn3c2=O)SC(=S)N1C[C@@H]1CCCO1 ZINC01103621
COc1ccc(C(=O)C2=C([O-])C(=O)N(CCCN3CCOCC3)[C@H]2c2ccc(Br)cc2)c(C)c1 ZINC01103622
COc1ccc(C(=O)C2=C([O-])C(=O)N(CCCN3CCOCC3)[C@@H]2c2ccc(Br)cc2)c(C)c1 ZINC01103623
COc1ccc(N(C(=O)c2ccc([N+](=O)[O-])cc2)S(=O)(=O)c2ccc(C)cc2)cc1 ZINC01103632
O=C1/C(=C/[C@@H]2CC=CCC2)SC(=S)N1Cc1ccc2c(c1)OCO2 ZINC01103633
O=C1/C(=C/[C@H]2CC=CCC2)SC(=S)N1Cc1ccc2c(c1)OCO2 ZINC01103635
CCOc1ccc(C(=O)C2=C([O-])C(=O)N(Cc3cccnc3)[C@H]2c2ccc(Cl)cc2)cc1C ZINC01103639
CCOc1ccc(C(=O)C2=C([O-])C(=O)N(Cc3cccnc3)[C@@H]2c2ccc(Cl)cc2)cc1C ZINC01103640
COc1ccc(CN2C(=O)/C(=C3/C(=O)N(Cc4ccccc4Cl)c4ccccc43)SC2=S)cc1 ZINC01103643
O=C(/C=C/c1ccccc1Cl)Nc1sc2c(c1C(=O)N[C@@H]1CCS(=O)(=O)C1)CCCC2 ZINC01103648
COc1ccc(/C=C/C(=O)Nc2sc3c(c2C(=O)NCc2ccco2)CCCC3)cc1 ZINC01103649
COc1ccc(C(=O)Nc2sc3c(c2C(=O)NCc2ccco2)CCCC3)cc1OC ZINC01103651
CCOc1ccc(NC(=O)c2sc(=S)n(-c3ccc(OC)cc3)c2N)cc1 ZINC01103652
CCNC(=O)c1c(NC(=O)c2cccc3ccccc23)sc2c1CCCC2 ZINC01103655
CC[C@@H](C)N1C(=O)/C(=C/c2cccc(OC)c2)SC1=S ZINC01103658
CC[C@H](C)N1C(=O)/C(=C/c2cccc(OC)c2)SC1=S ZINC01103660
O=C(/C=C/c1ccco1)Nc1sc2c(c1C(=O)NCc1ccco1)CCCC2 ZINC01103662
CC(C)COc1ccc(C(=O)Nc2ccc(S(=O)(=O)[N-]c3ncccn3)cc2)cc1 ZINC01103664
COc1ccccc1O[C@H](C)C(=O)Nc1c(C)n(C)n(-c2ccccc2)c1=O ZINC01103673
COc1ccccc1O[C@@H](C)C(=O)Nc1c(C)n(C)n(-c2ccccc2)c1=O ZINC01103674
Cc1cc(-c2nn(-c3ccccc3)cc2/C=c2\sc3nc(=O)c(C)nn3c2=O)ccc1OC(C)C ZINC01103677
Cc1cc(-c2nn(-c3ccccc3)cc2/C=c2\sc3ncnn3c2=O)ccc1OC(C)C ZINC01103680
CCOc1ccc(-c2nn(-c3ccccc3)cc2/C=c2/sc3ncnn3c2=O)cc1C ZINC01103683
CN1C(=O)/C(=C/c2c(N3CCC(Cc4ccccc4)CC3)nc3ccccn3c2=O)SC1=S ZINC01103691
O=C(Nc1sc2c(c1C(=O)NC[C@H]1CCCO1)CCCC2)c1ccc(Cl)cc1Cl ZINC01103695
O=C(Nc1sc2c(c1C(=O)NC[C@@H]1CCCO1)CCCC2)c1ccc(Cl)cc1Cl ZINC01103696
Cc1cccn2c(=O)c(/C=C3/SC(=S)N(CC(C)C)C3=O)c(N(C)Cc3ccccc3)nc12 ZINC01103699
Cc1cccn2c(=O)c(/C=C3\SC(=S)N(CC(C)C)C3=O)c(N(C)Cc3ccccc3)nc12 ZINC01103700
CCOC(=O)c1c(NC(=O)c2oc3ccccc3c2C)sc(C(=O)Nc2ccccc2)c1C ZINC01103703
Cc1cccn2c(=O)c(/C=C3\SC(=S)N([C@@H](C)c4ccccc4)C3=O)c(NC[C@H]3CCCO3)nc12 ZINC01103705
CCN1C(=O)/C(=C/c2ccc(OC(=O)c3oc4ccccc4c3C)cc2)SC1=S ZINC01103706
Cc1cc(-c2nn(-c3ccccc3)cc2/C=c2\sc3ncnn3c2=O)ccc1OCCC(C)C ZINC01103709
Cc1cccn2c(=O)c(/C=C3\SC(=S)N(C[C@@H]4CCCO4)C3=O)c(NCCc3ccccc3)nc12 ZINC01103713
Cc1c(NC(=O)/C(C#N)=C/c2cn(-c3ccccc3)nc2-c2ccc(OC(C)C)cc2)c(=O)n(-c2ccccc2)n1C ZINC01103715
CCN1C(=O)/C(=C/c2c(N[C@@H](C)c3ccccc3)nc3c(C)cccn3c2=O)SC1=S ZINC01103718
CCN1C(=O)/C(=C/c2c(N[C@H](C)c3ccccc3)nc3c(C)cccn3c2=O)SC1=S ZINC01103720
CC1=C(C(=O)OC(C)C)[C@@H](c2ccc(OCc3ccccc3)cc2)NC(=S)N1 ZINC01103723
CC1=C(C(=O)OC(C)C)[C@H](c2ccc(OCc3ccccc3)cc2)NC(=S)N1 ZINC01103724
CCCN1C(=O)/C(=C/c2c(NCCc3ccccc3)nc3ccccn3c2=O)SC1=S ZINC01103728
CCOc1ccc(-c2nn(-c3ccccc3)cc2/C=N/[C@@H]2CCS(=O)(=O)C2)cc1C ZINC01103732
CC1=C(C(=O)OCc2ccccc2)[C@@H](c2ccc(Br)cc2)NC(=S)N1 ZINC01103734
CC1=C(C(=O)OCc2ccccc2)[C@H](c2ccc(Br)cc2)NC(=S)N1 ZINC01103735
CCOc1ccc(NC(=O)CSc2nc(-c3ccc(OC)cc3)cc(C(F)(F)F)c2C#N)cc1 ZINC01103736
Cc1ccc(C)c(-c2nn(-c3ccccc3)cc2/C=N/[C@@H]2CCS(=O)(=O)C2)c1 ZINC01103739
CC1=C(C(=O)OCc2ccccc2)[C@@H](c2ccccc2F)NC(=S)N1 ZINC01103741
CC1=C(C(=O)OCc2ccccc2)[C@H](c2ccccc2F)NC(=S)N1 ZINC01103742
CC[NH+]1CCN(c2nc3c(C)cccn3c(=O)c2/C=C2\SC(=S)N(C(C)C)C2=O)CC1 ZINC01103746
COc1ccc(NC(=O)c2sc3nc(-c4ccc(OC)cc4)cc(C(F)(F)F)c3c2N)cc1 ZINC01103747
O=C(CCN1C(=O)c2ccccc2C1=O)NNC(=O)c1ccc(Cl)cc1Cl ZINC01103752
O=C1/C(=C/c2cn(-c3ccccc3)nc2-c2cccs2)SC(=S)N1Cc1ccccc1 ZINC01103753
CCN1C(=O)/C(=C/c2c(NCc3ccco3)nc3ccc(C)cn3c2=O)SC1=S ZINC01103755
CCOC(=O)c1c(NC(=O)CCCN2C(=O)c3ccccc3C2=O)sc2c1CCCC2 ZINC01103757
CC(C)Oc1ccc(-c2nc3s/c(=C\c4ccco4)c(=O)n3n2)cc1 ZINC01103764
C=CCN1C(=O)/C(=C/c2c(NCc3ccco3)nc3ccc(C)cn3c2=O)SC1=S ZINC01103767
Cc1csc(NC(=O)CCCN2C(=O)c3ccccc3C2=O)n1 ZINC01103770
Cc1cccn2c(=O)c(/C=C3/SC(=S)N(C(C)C)C3=O)c(N[C@@H](C)c3ccccc3)nc12 ZINC01103773
Cc1cccn2c(=O)c(/C=C3\SC(=S)N(C(C)C)C3=O)c(N[C@@H](C)c3ccccc3)nc12 ZINC01103774
Cc1cccn2c(=O)c(/C=C3/SC(=S)N(C(C)C)C3=O)c(N[C@H](C)c3ccccc3)nc12 ZINC01103775
Cc1cccn2c(=O)c(/C=C3\SC(=S)N(C(C)C)C3=O)c(N[C@H](C)c3ccccc3)nc12 ZINC01103776
CCOC(=O)C1=C(C)N=c2s/c(=C3/C(=O)N(CC)c4ccccc43)c(=O)n2[C@@H]1c1ccccc1OC ZINC01103781
CCOC(=O)C1=C(C)N=c2s/c(=C3/C(=O)N(CC)c4ccccc43)c(=O)n2[C@H]1c1ccccc1OC ZINC01103783
Cc1ccc2nc(NCc3ccco3)c(/C=C3/SC(=S)N([C@@H](C)c4ccccc4)C3=O)c(=O)n2c1 ZINC01103785
Cc1ccc2nc(NCc3ccco3)c(/C=C3\SC(=S)N([C@@H](C)c4ccccc4)C3=O)c(=O)n2c1 ZINC01103786
Cc1ccc2nc(NCc3ccco3)c(/C=C3/SC(=S)N([C@H](C)c4ccccc4)C3=O)c(=O)n2c1 ZINC01103787
Cc1ccc2nc(NCc3ccco3)c(/C=C3\SC(=S)N([C@H](C)c4ccccc4)C3=O)c(=O)n2c1 ZINC01103788
N#C/C(=C\c1ccc(Br)cc1)C(=O)NC1CCCCC1 ZINC01103791
COc1cccc(/C=C(\C#N)C(=O)NC2CCCCC2)c1 ZINC01103793
Cc1ccc2nc(NCc3ccco3)c(/C=C3/SC(=S)N(C)C3=O)c(=O)n2c1 ZINC01103797
Cc1cccn2c(=O)c(/C=C3\SC(=S)N(C[C@H]4CCCO4)C3=O)c(N[C@@H](C)c3ccccc3)nc12 ZINC01103799
Cc1cccn2c(=O)c(/C=C3\SC(=S)N(CC(C)C)C3=O)c(N[C@@H](C)c3ccccc3)nc12 ZINC01103801
Cc1cccn2c(=O)c(/C=C3\SC(=S)N(CC(C)C)C3=O)c(N[C@H](C)c3ccccc3)nc12 ZINC01103803
COc1ccc(C(=O)c2oc3ccccc3c2NC(=O)COc2c(C)cc(C)cc2C)cc1 ZINC01103808
COc1cccc(/C=C2\SC(=S)N(c3c(C)n(C)n(-c4ccccc4)c3=O)C2=O)c1 ZINC01103809
CCOC(=O)c1sc(NC(=O)c2ccc(OC(C)C)cc2)c(C(=O)OCC)c1C ZINC01103813
CCOC(=O)C1=C(c2ccccc2)Nc2c(c(=O)n(C)c(=O)n2C)[C@H]1c1cccc(F)c1 ZINC01103817
CCOC(=O)C1=C(c2ccccc2)Nc2c(c(=O)n(C)c(=O)n2C)[C@@H]1c1cccc(F)c1 ZINC01103818
CCOC(=O)C1=C(c2ccccc2)Nc2c(c(=O)n(C)c(=O)n2C)[C@H]1c1ccc2ncccc2c1 ZINC01103819
CCOC(=O)C1=C(c2ccccc2)Nc2c(c(=O)n(C)c(=O)n2C)[C@@H]1c1ccc2ncccc2c1 ZINC01103820
Cc1ccc(C(=O)Nc2c(-c3ccc(F)cc3)nc3ncccn23)cc1 ZINC01103823
COc1cc([C@H]2C(C(=O)c3ccc4c(c3)C[C@H](C)O4)=C([O-])C(=O)N2Cc2ccncc2)ccc1OCc1ccccc1 ZINC01103826
COc1cc([C@H]2C(C(=O)c3ccc4c(c3)C[C@@H](C)O4)=C([O-])C(=O)N2Cc2ccncc2)ccc1OCc1ccccc1 ZINC01103827
COc1cc([C@@H]2C(C(=O)c3ccc4c(c3)C[C@H](C)O4)=C([O-])C(=O)N2Cc2ccncc2)ccc1OCc1ccccc1 ZINC01103828
COc1cc([C@@H]2C(C(=O)c3ccc4c(c3)C[C@@H](C)O4)=C([O-])C(=O)N2Cc2ccncc2)ccc1OCc1ccccc1 ZINC01103829
CCCN1C(=O)/C(=c2/sc3nc(=O)c(Cc4ccc(C)cc4)nn3c2=O)c2ccccc21 ZINC01103830
CC[C@H]1SC2=NC(C)=C(C(=O)OCc3ccccc3)[C@H](/C=C/c3ccccc3OC)N2C1=O ZINC01103834
COc1ccccc1OCC(=O)Nc1nnc(SCC(=O)c2ccccc2)s1 ZINC01103835
C[C@H](Oc1ccccc1F)C(=O)Nc1nnc(SCC(=O)c2ccccc2)s1 ZINC01103836
C[C@@H](Oc1ccccc1F)C(=O)Nc1nnc(SCC(=O)c2ccccc2)s1 ZINC01103837
COc1ccc(CCN2C(=O)/C(=C/c3c(N4CCc5ccccc5C4)nc4ccccn4c3=O)SC2=S)cc1OC ZINC01103839
CCOc1ccc(C(=O)C2=C([O-])C(=O)N(c3cc(C)on3)[C@H]2c2ccc(OCc3ccccc3)c(OC)c2)cc1 ZINC01103842
O=C(Sc1nc2ccccc2o1)c1ccccc1C(=O)c1ccccc1 ZINC01103845
N#C/C(=C\c1ccc(-c2ccc(Br)cc2)o1)C(=O)Nc1sc2c(c1C(N)=O)CCCC2 ZINC01103846
N#C/C(=C/c1ccc(-c2ccc(Br)cc2)o1)C(=O)Nc1sc2c(c1C(N)=O)CCCC2 ZINC01103847
O=C(CSc1nc2ccccc2c(=O)[nH]1)Nc1ccc(Br)c(Cl)c1 ZINC01103851
COc1ccc(CNC(=O)CN(c2ccc3c(c2)OCCO3)S(=O)(=O)c2ccccc2)cc1 ZINC01103852
O=C(Nc1ccc2ccccc2c1)c1ccc(COc2ccc(Cl)cc2Cl)o1 ZINC01103857
Clc1ccc(C2=Nn3c(COc4ccccc4)nnc3SC2)cc1Cl ZINC01103861
CCOc1cc(/C=N/NC(=O)c2cccs2)cc(Br)c1OCC ZINC01103864
Cc1oc(/N=C/c2cn(-c3ccccc3)nc2-c2cccs2)c(C#N)c1C ZINC01103866
O=C1CSC(=S)N1/N=C/c1ccc2c(c1)OCO2 ZINC01103868
Cn1c(=O)n(C)c2cc(/C=C3/SC(=O)N(Cc4ccc([N+](=O)[O-])cc4)C3=O)ccc21 ZINC01103870
O=C(CN1C(=O)CSC1=O)N1CCc2ccccc2C1 ZINC01103873
Cc1cc(/C=N/NC(=O)COc2cccc3ccccc23)c(C)n1-c1ccccn1 ZINC01103874
Cc1cc(C)nc(SCC(=O)N/N=C/c2cccn2-c2ccc(F)cc2)n1 ZINC01103879
Cc1cc(/C=N/NC(=O)CSc2nc3ccccc3s2)c(C)n1-c1ccccn1 ZINC01103886
COc1cc(/C=C(\C#N)C(=O)NC[C@H]2CCCO2)c(Br)cc1O ZINC01103888
COc1cc(/C=C(\C#N)C(=O)NC[C@@H]2CCCO2)c(Br)cc1O ZINC01103890
CCOc1ccc(/C=C2/NC(=O)N(Cc3ccccc3)C2=O)cc1Br ZINC01103892
N#C/C(=C\c1cc(Br)ccc1OCc1ccc(C(=O)[O-])cc1)C(=O)NC(N)=O ZINC01103897
N#C/C(=C/c1cc(Br)ccc1OCc1ccc(C(=O)[O-])cc1)C(=O)NC(N)=O ZINC01103898
O=C([C@@H]1CCCN(S(=O)(=O)c2ccc(Cl)cc2)C1)N1CCCCC1 ZINC01103900
O=C([C@H]1CCCN(S(=O)(=O)c2ccc(Cl)cc2)C1)N1CCCCC1 ZINC01103901
COc1cccc2cc(C(=O)N/N=C/c3cccn3-c3ccc(C(=O)[O-])cc3)oc12 ZINC01103903
COc1cc(N2CCOCC2)ccc1/C=c1\sc2nc3ccccc3n2c1=O ZINC01103905
O=C([C@H]1CCCN(S(=O)(=O)c2ccc(Cl)cc2)C1)N1CCC(Cc2ccccc2)CC1 ZINC01103907
O=C([C@@H]1CCCN(S(=O)(=O)c2ccc(Cl)cc2)C1)N1CCC(Cc2ccccc2)CC1 ZINC01103908
N#C/C(=C\c1ccc(N2CCCC2)o1)C(=O)NCCc1c[nH]c2ccccc12 ZINC01103913
O=C(CCc1ccc(S(=O)(=O)NCCc2ccccc2)cc1)Nc1ccccc1F ZINC01103918
CCOc1cc(/C=N/NC(=O)Cc2ccc(F)cc2)cc(Br)c1O ZINC01103921
O=C(Nc1ccc(F)cc1F)[C@@H]1CCCN(S(=O)(=O)c2ccc(Cl)cc2)C1 ZINC01103925
O=C(Nc1ccc(F)cc1F)[C@H]1CCCN(S(=O)(=O)c2ccc(Cl)cc2)C1 ZINC01103927
Cc1cc(/C=N/NC(=O)c2cc3ccccc3o2)c(C)n1-c1ccccn1 ZINC01103929
CC1(CC(=O)N/N=C/c2ccc(-c3ccc(Cl)cc3)o2)SCCS1 ZINC01103933
CCOc1cc(/C=N/NC(=O)Cc2cccc3ccccc23)cc(Br)c1O ZINC01103935
O=C(N/N=C/c1ccc(-c2ccc(Br)cc2)o1)[C@@H](O)c1ccccc1 ZINC01103937
O=C(N/N=C/c1ccc(-c2ccc(Br)cc2)o1)[C@H](O)c1ccccc1 ZINC01103939
CC1(CC(=O)N/N=C/c2cc(Br)cc(Br)c2O)SCCS1 ZINC01103941
O=C(Nc1cc(Cl)cc(Cl)c1)[C@H]1CC(=O)N(C2CCCCC2)C1 ZINC01103943
O=C(Nc1cc(Cl)cc(Cl)c1)[C@@H]1CC(=O)N(C2CCCCC2)C1 ZINC01103944
CC1(CC(=O)N/N=C/c2cn(Cc3ccc(F)cc3)c3ccccc23)SCCS1 ZINC01103945
O=C(N/N=C/c1cn(Cc2ccc(F)cc2)c2ccccc12)[C@@H](O)c1ccccc1 ZINC01103947
O=C(N/N=C/c1cn(Cc2ccc(F)cc2)c2ccccc12)[C@H](O)c1ccccc1 ZINC01103949
COc1ccccc1CNC(=O)[C@H]1CC(=O)N(c2ccc(C)c(C)c2)C1 ZINC01103951
COc1ccccc1CNC(=O)[C@@H]1CC(=O)N(c2ccc(C)c(C)c2)C1 ZINC01103952
O=C(Nc1cccc2ccccc12)[C@H]1CC(=O)N(c2ccc(Br)cc2)C1 ZINC01103953
O=C(Nc1cccc2ccccc12)[C@@H]1CC(=O)N(c2ccc(Br)cc2)C1 ZINC01103954
COC(=O)c1ccc(-c2ccc(/C=N/NC(=O)CC3(C)SCCS3)o2)cc1 ZINC01103955
O=C(Cc1cccc2ccccc12)N/N=C/c1ccc(-c2ccccc2C(=O)[O-])o1 ZINC01103957
O=C(N/N=C/c1ccc(-c2ccc(Cl)c(Cl)c2)o1)[C@@H](O)c1ccccc1 ZINC01103959
O=C(N/N=C/c1ccc(-c2ccc(Cl)c(Cl)c2)o1)[C@H](O)c1ccccc1 ZINC01103961
O=C(CN(Cc1ccccc1)S(=O)(=O)c1ccc2c(c1)OCCO2)Nc1cccc2ccccc12 ZINC01103965
COc1ccc(S(=O)(=O)N(CCc2ccccc2)CC(=O)Nc2ccc(Cl)cc2C)cc1OC ZINC01103968
COc1ccc(S(=O)(=O)N(CCc2ccccc2)CC(=O)Nc2ccc(C)cc2C)cc1OC ZINC01103971
CCOc1ccccc1NC(=O)CN(Cc1ccccc1)S(=O)(=O)c1ccc(C)cc1 ZINC01103973
COC(=O)C1=C(C)N(Cc2ccccc2)C(=O)/C1=C\c1cccc(Br)c1 ZINC01103975
COC(=O)C1=C(C)N(c2cccc(C)c2)C(=O)/C1=C\c1ccccc1[N+](=O)[O-] ZINC01103981
CCc1ccccc1NC(=O)CN(CCc1ccccc1)S(=O)(=O)c1ccc(OC)c(OC)c1 ZINC01103985
COC(=O)C1=C(C)NC2=C(C(=O)c3ccccc32)[C@@H]1c1cccc([N+](=O)[O-])c1 ZINC01103987
COC(=O)C1=C(C)NC2=C(C(=O)c3ccccc32)[C@H]1c1cccc([N+](=O)[O-])c1 ZINC01103988
COC(=O)C1=C(C)NC2=C(C(=O)c3ccccc32)[C@@H]1c1ccc([N+](=O)[O-])cc1 ZINC01103989
COC(=O)C1=C(C)NC2=C(C(=O)c3ccccc32)[C@H]1c1ccc([N+](=O)[O-])cc1 ZINC01103990
COc1cc(C)c(/C=C2/SC(=O)NC2=O)cc1C(C)C ZINC01103994
COC(=O)C1=C(C)N(c2ccc(C)c(Cl)c2)C(=O)/C1=C\c1cccs1 ZINC01103998
Cc1ccc(S(=O)(=O)N(CC(=O)Nc2cccc(Cl)c2)Cc2ccc(Cl)c(Cl)c2)cc1 ZINC01104008
Cc1ccc(NC(=O)CN(Cc2ccccc2Cl)S(=O)(=O)c2ccc(Cl)cc2)c(C)c1 ZINC01104010
O=C(CN(Cc1ccccc1Cl)S(=O)(=O)c1ccc(Cl)cc1)NC1CCCCC1 ZINC01104012
Cc1cccc(NC(=O)CN(Cc2ccccc2Cl)S(=O)(=O)c2ccc(Cl)cc2)c1 ZINC01104013
O=C(CN(Cc1ccc(Br)cc1)S(=O)(=O)c1ccccc1)N1CCc2ccccc2C1 ZINC01104014
O=C(CN(Cc1ccccc1Cl)S(=O)(=O)c1ccc(Cl)cc1)Nc1ccc(F)cc1 ZINC01104016
O=C(CN(Cc1ccc(Br)cc1)S(=O)(=O)c1ccccc1)NC1CCCC1 ZINC01104018
O=C(CN(Cc1ccc(Br)cc1)S(=O)(=O)c1ccccc1)N1CCCCCC1 ZINC01104020
Cc1c(Cl)cccc1NC(=O)CN(Cc1ccc(Cl)cc1Cl)S(=O)(=O)c1ccccc1 ZINC01104022
COc1cccc(NC(=O)CN(Cc2ccc(Cl)cc2Cl)S(=O)(=O)c2ccccc2)c1 ZINC01104023
COc1ccc(NC(=O)CN(Cc2ccc(Cl)cc2Cl)S(=O)(=O)c2ccccc2)cc1 ZINC01104025
COc1ccc(S(=O)(=O)N2CCC(C(=O)N3CCCCCC3)CC2)cc1OC ZINC01104027
O=C(CN(Cc1ccc(Cl)cc1)S(=O)(=O)c1ccc(Cl)cc1)N1CCOCC1 ZINC01104028
CCc1ccccc1NC(=O)CN(Cc1cccc(C)c1)S(=O)(=O)c1ccc(Cl)cc1 ZINC01104030
Cc1ccc(CN(CC(=O)Nc2ccc(Cl)cc2C)S(=O)(=O)c2ccc(Cl)cc2)cc1 ZINC01104032
COc1ccc(CNC(=O)CN(Cc2ccc(C)cc2)S(=O)(=O)c2ccc(Cl)cc2)cc1 ZINC01104034
Cc1cc(C)cc(NC(=O)CN(Cc2ccc(F)cc2)S(=O)(=O)c2ccc(Cl)cc2)c1 ZINC01104036
Cc1ccc(CN(CC(=O)Nc2ccccc2Cl)S(=O)(=O)c2ccc(Cl)cc2)cc1 ZINC01104038
O=C(Nc1ccc(F)c(Cl)c1)C1CCN(C(=O)c2ccc(F)cc2)CC1 ZINC01104040
COc1ccc(NC(=O)CN(Cc2cccc(C)c2)S(=O)(=O)c2ccc(Cl)cc2)cc1OC ZINC01104041
Cc1cccc(CN(CC(=O)Nc2cccc([N+](=O)[O-])c2)S(=O)(=O)c2ccc(Cl)cc2)c1 ZINC01104043
CCOc1cc(/C=C2\SC(=S)N(Cc3ccc(F)cc3)C2=O)c(Br)cc1O ZINC01104046
O=C1/C(=C/c2ccc3c(c2)OCO3)SC(=S)N1Cc1ccc(F)cc1 ZINC01104047
O=C1/C(=C/c2ccc(Br)o2)SC(=S)N1Cc1ccc(F)cc1 ZINC01104049
Cc1cc(/C=C2/C(=O)N(c3ccccc3)C(=S)N=C2[O-])c(C)n1-c1ccc([N+](=O)[O-])cc1 ZINC01104053
Cc1cc(/C=C2\C(=O)NC(=S)N(c3ccccc3)C2=O)c(C)n1-c1ccc(Cl)c(Cl)c1 ZINC01104055
CCOc1ccc(N2C(=O)/C(=C/c3ccc(C(C)C)cc3)C(=O)NC2=S)cc1 ZINC01104057
CCOc1ccc(N2C(=O)/C(=C/c3ccc(N(C)C)cc3)C(=O)NC2=S)cc1 ZINC01104059
CCOc1cc(/C=C2\C(=O)NC(=O)N(C)C2=O)cc(I)c1O ZINC01104061
CN1C(=O)NC(=O)/C(=C\c2cn(Cc3ccccc3)c3ccccc23)C1=O ZINC01104063
CCOc1cc(/C=C2\SC(=O)N(Cc3ccccc3)C2=O)cc(Br)c1OC ZINC01104077
CCOc1cc(/C=C2\SC(=O)N(CC)C2=O)cc(Br)c1OCc1ccccc1 ZINC01104079
CCOc1ccc(Br)cc1/C=C1\SC(=O)N(CC)C1=O ZINC01104081
CCN1C(=O)S/C(=C\c2cc(Br)ccc2OCc2ccccc2)C1=O ZINC01104083
O=C1S/C(=C\c2ccc(OCc3ccccc3)cc2)C(=O)N1Cc1ccccc1 ZINC01104085
CCOc1cc(/C=C2\SC(=O)N(CC)C2=O)ccc1OCc1ccc(Br)cc1 ZINC01104087
CCOc1cc(/C=C2\SC(=O)N(CC(=O)c3ccccc3)C2=O)cc(Cl)c1O ZINC01104090
CC(C)CN1C(=O)S/C(=C\c2ccc(F)cc2)C1=O ZINC01104091
CCOc1cc(/C=C2\SC(=O)N(CC)C2=O)ccc1OCc1ccc(C)cc1 ZINC01104093
Cc1cc(/C=C2\SC(=S)N(Cc3cccnc3)C2=O)c(C)n1-c1ccc(Br)cc1 ZINC01104096
CCN1C(=O)S/C(=C\c2ccc3c(c2)OCO3)C1=O ZINC01104097
O=C1/C(=C/c2ccc(-c3ccc(Cl)cc3)o2)SC(=S)N1Cc1cccnc1 ZINC01104099
CCOc1cc(/C=C2\SC(=O)N(Cc3ccccc3)C2=O)cc(I)c1OC ZINC01104103
CCOc1cccc(/C=C2\SC(=O)N(CC)C2=O)c1O ZINC01104105
CCN1C(=O)S/C(=C\c2ccc(Cl)cc2)C1=O ZINC01104107
CCOc1ccccc1/C=C1\SC(=O)N(CC)C1=O ZINC01104109
COc1cc(Cl)c(/C=C2\SC(=S)N(CCc3ccccc3)C2=O)cc1OC ZINC01104115
CCN1C(=O)S/C(=C\c2ccc(-c3ccc(Cl)cc3)o2)C1=O ZINC01104119
CCOc1cc(/C=C2\SC(=O)N(Cc3ccccc3)C2=O)ccc1OC ZINC01104125
CCN1C(=O)S/C(=C\c2ccc(OCc3ccccc3F)c(Cl)c2)C1=O ZINC01104127
CCN1C(=O)S/C(=C\c2cc(Br)c(OCc3ccc(F)cc3)c(OC)c2)C1=O ZINC01104131
COc1cc(Br)c(/C=C2\SC(=O)N(c3ccc(Cl)cc3)C2=O)cc1OC ZINC01104135
CCOc1ccc(N2C(=O)/C(=C/c3cc(Br)ccc3OC)N(C)C2=S)cc1 ZINC01104137
CCOC(=O)c1ccc(NC(=O)CN(Cc2ccc(F)cc2)S(=O)(=O)c2ccccc2)cc1 ZINC01104139
CCN1C(=O)/C(=C\c2cc(C)n(-c3ccccc3C)c2C)C(C(=O)OC)=C1C ZINC01104141
Cc1ccc(S(=O)(=O)N(CC(=O)NCc2ccncc2)Cc2cccc(Cl)c2)cc1 ZINC01104146
COC(=O)C1=C(C)N(CC(C)C)C(=O)/C1=C/c1cc(C)n(-c2cc(C)cc(C)c2)c1C ZINC01104148
O=C(CN(Cc1ccc(Cl)cc1Cl)S(=O)(=O)c1ccc(Cl)cc1)NCc1ccco1 ZINC01104150
CCN1C(=O)/C(=C\c2cc(C)n(-c3ccc(OC)c(Cl)c3)c2C)C(C(=O)OC)=C1C ZINC01104154
CC(C)c1ccc(NC(=O)CN(C)S(=O)(=O)c2ccc(Cl)cc2)cc1 ZINC01104158
COC(=O)C1=C(C)N(c2ccc(OC)cc2)C(=O)/C1=C\c1cccs1 ZINC01104164
COc1ccc(NC(=O)CSc2nc3sc(C)c(C)c3c(=O)n2-c2ccc(C)cc2)cc1 ZINC01104166
CCc1cccc(C)c1NC(=O)[C@H]1CCCN1S(=O)(=O)c1ccc2ccccc2c1 ZINC01104167
CCc1cccc(C)c1NC(=O)[C@@H]1CCCN1S(=O)(=O)c1ccc2ccccc2c1 ZINC01104168
O=C(CSc1nc(-c2ccccc2)cs1)NC1CCCCC1 ZINC01104171
COc1cc(C2C3=C(CCCC3=O)NC3=C2C(=O)CCC3)cc(Br)c1OCc1ccccc1 ZINC01104172
O=C(CCn1cnc2ccccc2c1=O)Nc1ccccc1Br ZINC01104173
CCN1C2=C(C(=O)CCC2)C(c2cccc(OCc3ccc(C)cc3)c2)C2=C1CCCC2=O ZINC01104174
O=C1CCCC2=C1C(c1cc(Cl)ccc1OCc1ccccc1F)C1=C(CCCC1=O)N2 ZINC01104175
O=C(c1ccc(NC2(c3ccccc3)C(=O)c3ccccc3C2=O)cc1)N1CCCCC1 ZINC01104176
C=CCn1c(Cc2cccc3ccccc23)nnc1SCC(=O)NC(C)(C)C ZINC01104177
O=C(CN(CCc1ccccc1)S(=O)(=O)c1ccc(Br)cc1)N1CCc2ccccc2C1 ZINC01104178
O=C(Cc1nnc(NC(=O)c2ccco2)s1)N/N=C/c1c(Cl)cccc1Cl ZINC01104180
COc1ccc(/C=C(\C#N)C(=O)Nc2nc3ccccc3s2)cc1Br ZINC01104184
CCc1ccccc1N(CC(=O)NCc1ccc(OC)cc1)S(=O)(=O)c1ccccc1 ZINC01104194
O=C(CN(c1ccccc1Cl)S(=O)(=O)c1ccccc1)NCc1ccc(Cl)cc1 ZINC01104196
COc1ccccc1CNC(=O)CN(c1ccccc1C)S(=O)(=O)c1ccccc1 ZINC01104198
Cc1ccc(S(=O)(=O)N(CC(=O)NCc2ccc(Cl)cc2)c2cccc(C(F)(F)F)c2)cc1 ZINC01104199
Cc1ccc(S(=O)(=O)N(CC(=O)NCc2ccc(Cl)cc2Cl)c2ccccc2C)cc1 ZINC01104201
O=C(CN(c1ccccc1)S(=O)(=O)c1ccccc1)NCc1ccc(Cl)cc1Cl ZINC01104203
O=C(Nc1ccccc1)c1sc(Nc2ccc(F)cc2)nc1-c1ccccc1 ZINC01104212
Cc1ccc(-c2csc3ncnc(N4C[C@@H](C)O[C@H](C)C4)c23)cc1C ZINC01104214
Cc1ccc(-c2csc3ncnc(N4C[C@H](C)O[C@@H](C)C4)c23)cc1C ZINC01104215
CCc1c2c(nc3sc(C(=O)N4CCOCC4)c(N)c13)CC(C)(C)CC2=O ZINC01104217
O=C(CSc1nc2scc(-c3ccc(F)cc3)c2c(=O)n1-c1ccccc1)NC[C@H]1CCCO1 ZINC01104218
O=C(CSc1nc2scc(-c3ccc(F)cc3)c2c(=O)n1-c1ccccc1)NC[C@@H]1CCCO1 ZINC01104219
CCOC(=O)c1c(-c2ccc(C)c(C)c2)csc1NC(=O)CCSc1nnc2ccccn12 ZINC01104220
O=C(CSc1nnc2scc(-c3ccc(Cl)cc3)n12)Nc1ccc2c(c1)OCCO2 ZINC01104221
O=C(CSc1nc2[nH]ncc2c(=O)n1-c1ccccc1)Nc1ccc(F)cc1 ZINC01104222
Cc1cc(C(=O)CSc2nc3[nH]ncc3c(=O)n2-c2ccccc2)c(C)n1-c1ccccc1F ZINC01104226
Cc1cc(C)c(C#N)c(SCC(=O)Nc2nsc(-c3ccc(Cl)cc3)n2)n1 ZINC01104227
O=C(CSc1nnc2ccc3ccccc3n12)c1ccc2c(c1)OCO2 ZINC01104228
COc1ccc(-c2cc(-c3cccs3)nc(SCc3ccc4c(c3)OCCO4)c2C#N)cc1 ZINC01104229
COc1ccc(-c2cc(-c3cccs3)nc(SCC(=O)Nc3ccccc3F)c2C#N)cc1OC ZINC01104230
COc1ccc(-c2cc(-c3cccs3)nc(SCc3c(C)noc3C)c2C#N)cc1OC ZINC01104231
COc1ccc(-c2cc(-c3ccc(C)c(C)c3)nc(SCC(=O)NCc3ccc4c(c3)OCO4)c2C#N)cc1OC ZINC01104232
COc1cccc(S(=O)(=O)Nc2ccc(C(=O)Nc3ccc(F)cc3)cc2)c1 ZINC01104233
Cc1cc(C)c(C)c(S(=O)(=O)Nc2ccc(C(=O)N3CCC(Cc4ccccc4)CC3)cc2)c1C ZINC01104234
COc1cc2c(cc1OC)CN(C(=O)c1ccc(CNS(=O)(=O)c3c(C)c(C)cc(C)c3C)cc1)CC2 ZINC01104235
CCOc1ccc(N2C(=O)S/C(=C\c3ccco3)C2=O)cc1 ZINC01104238
CC(C)(C)c1nnc(NC(=O)c2ccc(Br)cc2)s1 ZINC01104240
O=C(CSc1ncn[nH]1)c1ccc(Br)cc1 ZINC01104243
CSc1nnc(COc2ccc(Cl)cc2Cl)o1 ZINC01104250
NNC(=O)C1CCN(S(=O)(=O)c2ccc(Br)cc2)CC1 ZINC01104253
O=C(CSc1ncnc2sc3c(c12)CCCC3)c1ccccc1Cl ZINC01104256
CC(C)(C)[C@H]1CCc2nc(NC(=O)c3ccc(F)cc3)sc2C1 ZINC01104263
CC(C)(C)[C@@H]1CCc2nc(NC(=O)c3ccc(F)cc3)sc2C1 ZINC01104264
COc1ccc2c(c1)CCc1sc(NC(=O)c3cccc(Cl)c3)nc1-2 ZINC01104267
Cn1ccs/c1=N\C(=S)[C@@H]1[C@@H](C=C(Cl)Cl)C1(C)C ZINC01104271
O=C(Nc1cc2c(cc1C(=O)c1ccccc1Cl)OCCO2)Nc1cccc2ccccc12 ZINC01104280
O=C(Nc1cc2c(cc1C(=O)c1ccccc1Cl)OCCO2)c1cccs1 ZINC01104281
CC(=O)c1ccc(C(C)(C)C)cc1NC(=O)c1cccs1 ZINC01104282
COc1ccc(C(=O)Nc2cc3c(cc2C(=O)c2ccc(Br)cc2)OCCO3)cc1 ZINC01104283
Cc1ccc(C(=O)c2cc3c(cc2NC(=O)CBr)OCCO3)cc1 ZINC01104284
CCCc1cc(N2CCN(C(=O)c3ccco3)CC2)n2c(nc3ccccc32)c1C#N ZINC01104285
CCCc1cc(-n2nnc3ccccc32)n2c(nc3ccccc32)c1C#N ZINC01104286
CC(C)c1cc(N2CCN(C(=O)c3ccco3)CC2)n2c(nc3ccccc32)c1C#N ZINC01104291
Cc1ccc2c(c1)c1c(n2C[C@H](O)Cn2nc(C)nc2C)C(=O)CCC1 ZINC01104296
Cc1ccc2c(c1)c1c(n2C[C@@H](O)Cn2nc(C)nc2C)C(=O)CCC1 ZINC01104297
Cc1ccc2[nH]c3c(c2c1)CCc1ccc(-c2ccccc2)nc1-3 ZINC01104298
O=C1CNC(=O)N1C[C@@H](O)Cn1c2ccc(Br)cc2c2cc(Br)ccc21 ZINC01104302
O=C1CNC(=O)N1C[C@H](O)Cn1c2ccc(Br)cc2c2cc(Br)ccc21 ZINC01104303
O=C(CCn1cnc2ccccc21)N/N=C/c1cc(Br)ccc1O ZINC01104308
COC(=O)c1ccc(/C=N/NC(=O)CCn2nnc3ccccc32)cc1 ZINC01104320
COc1ccc(/C=N/NC(=O)CCn2cnc(-c3ccccc3)c2-c2ccccc2)cc1OC ZINC01104322
Cc1nc2ccccc2n1CCC(=O)N/N=C/c1c(O)ccc2ccccc12 ZINC01104324
CCc1ccc(NCN2C(=O)CSC2=O)cc1 ZINC01104332
Cc1ccccc1C(=O)NN1C(=O)/C(=C2/C(=O)Nc3ccccc32)SC1=S ZINC01104334
Cc1ccccc1C(=O)NN1C(=O)/C(=C2/C(=O)N(C)c3ccc(Br)cc32)SC1=S ZINC01104336
CCN1C(=O)/C(=C2\SC(=S)N(NC(=O)c3ccccc3C)C2=O)c2ccccc21 ZINC01104338
Cc1ccccc1C(=O)NN1C(=O)/C(=C/c2cccc(O)c2)SC1=S ZINC01104340
Cc1cccc(NCN2C(=O)CSC2=O)c1C ZINC01104342
COC(=O)c1ccc(N2C(=O)/C(=C/c3ccc(Cl)c([N+](=O)[O-])c3)SC2=S)cc1 ZINC01104345
COc1ccccc1N1C(=O)/C(=C/c2ccc3c(c2)OCO3)SC1=S ZINC01104348
COc1ccc(N2C(=S)N(c3ccc(Cl)c(Cl)c3)[C@@H]3CS(=O)(=O)C[C@@H]32)cc1 ZINC01104359
COc1ccc(N2C(=S)N(c3ccc(Cl)c(Cl)c3)[C@H]3CS(=O)(=O)C[C@@H]32)cc1 ZINC01104360
Cc1nn2cc(-c3n[nH]cc3[N+](=O)[O-])cnc2c1C(=O)[O-] ZINC01104366
CC[C@@H]1CCCCN1C(=O)c1nn2c(C(F)(F)F)cc(-c3cccs3)nc2c1Cl ZINC01104367
Cc1sc(NC(=O)Cn2nc(C(F)(F)F)cc2C)c(C(N)=O)c1C ZINC01104368
C[NH+]1CCc2nc3sc(C(=O)c4ccc(Cl)cc4)c(N)c3cc2C1 ZINC01104374
COc1ccc(NC(=O)c2sc3nc(-c4cccs4)ccc3c2N)cc1 ZINC01104382
Nc1c(C(=O)c2ccc(F)cc2)sc2nc(-c3cccs3)ccc12 ZINC01104383
CCOC(=O)C1=C(N)OC2=C(C(=O)CCC2)[C@H]1c1ccc(Br)c(F)c1 ZINC01104384
CCOC(=O)C1=C(N)OC2=C(C(=O)CCC2)[C@@H]1c1ccc(Br)c(F)c1 ZINC01104385
CCOC(=O)C1=C(N)OC2=C(C(=O)CC(C)(C)C2)[C@H]1c1ccc(OCc2ccccc2)cc1 ZINC01104386
CCOC(=O)C1=C(N)OC2=C(C(=O)CC(C)(C)C2)[C@@H]1c1ccc(OCc2ccccc2)cc1 ZINC01104387
CCOC(=O)C1=C(N)OC2=C(C(=O)CCC2)[C@H]1c1ccc(OCc2ccccc2)cc1 ZINC01104388
CCOC(=O)C1=C(N)OC2=C(C(=O)CCC2)[C@@H]1c1ccc(OCc2ccccc2)cc1 ZINC01104389
CCOC(=O)C1=C(N)Oc2c(c(=O)oc3ccccc23)[C@H]1c1ccc(Br)o1 ZINC01104390
CCOC(=O)C1=C(N)Oc2c(c(=O)oc3ccccc23)[C@@H]1c1ccc(Br)o1 ZINC01104391
CCOC(=O)C1=C(N)Oc2c(c(=O)oc3ccccc23)[C@H]1c1ccc(F)c(Br)c1 ZINC01104392
CCOC(=O)C1=C(N)Oc2c(c(=O)oc3ccccc23)[C@@H]1c1ccc(F)c(Br)c1 ZINC01104393
CCOC(=O)C1=C(N)Oc2c(c(=O)oc3ccccc23)[C@H]1c1sccc1C ZINC01104394
CCOC(=O)C1=C(N)Oc2c(c(=O)oc3ccccc23)[C@@H]1c1sccc1C ZINC01104395
COC(=O)C1=C(C)N(C)C(=O)N[C@@H]1c1cn(-c2ccccc2)nc1-c1ccc(Cl)cc1 ZINC01104404
COC(=O)C1=C(C)N(C)C(=O)N[C@H]1c1cn(-c2ccccc2)nc1-c1ccc(Cl)cc1 ZINC01104405
COC(=O)C1=C(C)N(C)C(=O)N[C@@H]1c1cn(-c2ccccc2)nc1-c1ccc(Br)cc1 ZINC01104406
COC(=O)C1=C(C)N(C)C(=O)N[C@H]1c1cn(-c2ccccc2)nc1-c1ccc(Br)cc1 ZINC01104407
COC(=O)C1=C(C)NC(=S)N[C@@H]1c1cn(-c2ccccc2)nc1-c1ccc(OC)cc1 ZINC01104408
COC(=O)C1=C(C)NC(=S)N[C@H]1c1cn(-c2ccccc2)nc1-c1ccc(OC)cc1 ZINC01104409
CCOC(=O)C1=C(C)NC(=S)N[C@H]1c1cn(-c2ccccc2)nc1-c1ccc(OC)cc1 ZINC01104410
CCOC(=O)C1=C(C)NC(=S)N[C@@H]1c1cn(-c2ccccc2)nc1-c1ccc(OC)cc1 ZINC01104411
O=C(c1ccc(Br)o1)N1CCN(c2cccc(Cl)c2)CC1 ZINC01104417
Cc1ccsc1/C=C1/SC(=S)N([C@@H]2CCS(=O)(=O)C2)C1=O ZINC01104420
COc1ccc(-c2cc(C(F)(F)F)n3nc(C(=O)N4CCCCC4)nc3n2)cc1 ZINC01104422
COc1cccc(/C=C2/N=C(c3cc([N+](=O)[O-])ccc3Cl)OC2=O)c1 ZINC01104424
COc1cccc(/C=C2\N=C(c3cc([N+](=O)[O-])ccc3Cl)OC2=O)c1 ZINC01104425
COc1ccc(/C=C2/N=C(c3cc([N+](=O)[O-])ccc3Cl)OC2=O)c(OC)c1 ZINC01104426
COc1ccc(/C=C2\N=C(c3cc([N+](=O)[O-])ccc3Cl)OC2=O)c(OC)c1 ZINC01104427
COc1ccc(NC(=O)c2c(NC(=O)c3ccco3)sc3c2CCC3)cc1 ZINC01104428
Cc1ccccc1NC(=O)c1cnn(-c2ccccc2)c1NC(=O)c1ccco1 ZINC01104429
O=C(Nc1c(C(=O)Nc2ccc(Br)cc2)cnn1-c1ccccc1)c1ccco1 ZINC01104430
COc1ccc(NC(=O)c2c(NC(=O)c3ccccc3Cl)sc3c2CCC3)cc1 ZINC01104431
O=C(Nc1sc2c(c1C(=O)Nc1ccccc1)CCCCC2)c1cccs1 ZINC01104432
Cc1cccc(NC(=O)c2c(NC(=O)c3ccco3)sc3c2CCCC3)c1 ZINC01104433
CCOc1ccc(NC(=O)c2cnn(-c3ccccc3)c2NC(=O)c2ccccc2)cc1 ZINC01104434
O=C(Nc1c(C(=O)N2CCOCC2)cnn1-c1ccccc1)c1ccccc1Br ZINC01104435
O=C(Nc1sc2c(c1C(=O)Nc1ccccc1)CCCC2)c1cccs1 ZINC01104436
COc1ccccc1NC(=O)c1ccccc1NC(=O)c1ccccc1F ZINC01104437
CCOc1ccc(NC(=O)c2c(NC(=O)c3ccco3)sc3c2CCCCC3)cc1 ZINC01104438
Cc1cccc(NC(=O)c2c(NC(=O)c3ccco3)sc3c2CCC3)c1 ZINC01104439
O=C(Nc1c(C(=O)N2CCOCC2)cnn1-c1ccccc1)c1ccco1 ZINC01104440
COc1ccc(NC(=O)c2cnn(-c3ccccc3)c2NC(=O)c2ccccc2F)cc1 ZINC01104441
COc1ccccc1NC(=O)c1c(NC(=O)c2ccccc2Cl)sc2c1CCC2 ZINC01104442
O=C(Nc1c(C(=O)Nc2ccccc2)cnn1-c1ccccc1)c1cccs1 ZINC01104443
CCOc1ccc(NC(=O)c2cnn(-c3ccccc3)c2NC(=O)c2cccs2)cc1 ZINC01104444
COc1ccccc1NC(=O)c1c(NC(=O)c2cccs2)sc2c1CCCC2 ZINC01104445
COc1ccccc1NC(=O)c1c(NC(=O)c2cccs2)sc2c1CCCCC2 ZINC01104446
Cc1cccc(NC(=O)c2cnn(-c3ccccc3)c2NC(=O)c2ccco2)c1 ZINC01104447
Cc1ccc(NC(=O)c2c(NC(=O)c3cccs3)sc3c2CCCC3)cc1 ZINC01104448
CCN(CC)C(=O)c1cnn(-c2ccccc2)c1NC(=O)c1ccco1 ZINC01104449
Cc1nc2c(cnn2-c2ccccc2)c(=O)n1-c1ccc(Br)cc1 ZINC01104450
COc1ccccc1NC(=O)c1c(NC(=O)c2ccco2)sc2c1CCCC2 ZINC01104451
Cc1cccc(NC(=O)c2cnn(-c3ccccc3)c2NC(=O)c2cccs2)c1 ZINC01104452
O=C(Nc1c(C(=O)Nc2cccc3ccccc23)cnn1-c1ccccc1)c1ccco1 ZINC01104453
Cc1ccccc1NC(=O)c1c(NC(=O)c2ccco2)sc2c1CCC2 ZINC01104454
O=C(Nc1c(C(=O)N2CCCCC2)cnn1-c1ccccc1)c1ccccc1F ZINC01104456
O=C(Nc1sc2c(c1C(=O)Nc1ccccc1)CCC2)c1cccnc1 ZINC01104457
Cc1ccc(NC(=O)c2cnn(-c3ccccc3)c2NC(=O)c2cccs2)cc1 ZINC01104458
Cc1ccc(NC(=O)c2cnn(-c3ccccc3)c2NC(=O)c2ccco2)cc1 ZINC01104459
CCOC(=O)c1c(NC(=O)c2ccccc2F)sc2c1CCCC2=O ZINC01104460
O=C(Nc1sc2c(c1C(=O)N1CCCCC1)CCC2)c1ccccc1Cl ZINC01104462
CCN(CC)C(=O)c1cnn(-c2ccccc2)c1NC(=O)c1ccccc1Cl ZINC01104463
O=C(Nc1sc2c(c1C(=O)Nc1ccccc1)CCCCC2)c1ccco1 ZINC01104464
O=C(Nc1c(C(=O)Nc2ccccc2Cl)cnn1-c1ccccc1)c1ccco1 ZINC01104466
Cc1ccc(NC(=O)c2c(NC(=O)c3cccs3)sc3c2CCC3)cc1 ZINC01104467
Cc1ccccc1NC(=O)c1c(NC(=O)c2cccnc2)sc2c1CCCCC2 ZINC01104468
Cc1nc2sc3c(c2c(=O)n1-c1ccc(Br)cc1)CC[C@H](C)C3 ZINC01104469
Cc1nc2sc3c(c2c(=O)n1-c1ccc(Br)cc1)CC[C@@H](C)C3 ZINC01104470
Cc1cccc(NC(=O)c2c(NC(=O)c3ccco3)sc3c2CCCCC3)c1 ZINC01104471
CCOc1ccc(NC(=O)c2cnn(-c3ccccc3)c2NC(=O)c2ccco2)cc1 ZINC01104472
O=C(Nc1sc2c(c1C(=O)Nc1ccccc1)CCC2)c1ccco1 ZINC01104473
Cc1ccc(NC(=O)c2c(NC(=O)c3ccco3)sc3c2CCCCC3)cc1 ZINC01104474
Cc1cccc(NC(=O)c2c(NC(=O)c3cccnc3)sc3c2CCC3)c1 ZINC01104475
CCOC(=O)COc1ccc(Br)cc1/C=N/n1cnnc1 ZINC01104476
O=C(Nc1ccccc1)C(c1ccccc1)c1ccccc1 ZINC01104481
CC[C@]1(C)CC[C@@H](C)[C@H](OC)O1 ZINC01104488
CC[C@@H]1CCCCO1 ZINC01104491
Oc1ccc2ccccc2c1/C=N/c1cccc2ccccc12 ZINC01104493
Clc1ccc(/N=C\c2ccc(I)o2)cc1Cl ZINC01104495
COc1ccc(/C=C/C(=O)Nc2ccc(Cl)c([N+](=O)[O-])c2)cc1OC ZINC01104503
CC(C)c1ccccc1OCC(=O)[O-] ZINC01104505
COc1ccc(C(=O)Nc2ccc(S(=O)(=O)[N-]c3nccs3)cc2)cc1I ZINC01104507
CCN(CC)c1ccc(/C=N/c2ccc(S(=O)(=O)/N=C(/C)[O-])cc2)cc1 ZINC01104508
O=C(Nc1ccc(S(=O)(=O)NCCc2ccccc2)cc1)c1ccccc1I ZINC01104510
O=C(/C=C/c1cccs1)Nc1ccc(S(=O)(=O)NCCc2ccccc2)cc1 ZINC01104511
CC(C)(C)NS(=O)(=O)c1ccc(NC(=S)NC(=O)/C=C/c2cccc3ccccc23)cc1 ZINC01104513
O=C(NC(=S)Nc1ccccc1Br)C1CCCCC1 ZINC01104515
O=C(N/N=C/c1ccc(O)cc1)c1ccc(NC(=O)c2ccccc2)cc1 ZINC01104516
O=C(NNC(=O)c1ccc(-c2ccccc2)cc1)c1ccc(NC(=O)c2ccccc2)cc1 ZINC01104518
O=C(Nc1ccc(C(=O)NN2C(=O)c3ccccc3C2=O)cc1)c1ccccc1 ZINC01104519
CN(C)S(=O)(=O)c1ccc(NC(=S)NC(=O)/C=C/c2ccc(F)cc2)cc1 ZINC01104520
COc1ccccc1/C=C/C(=O)NC(=S)Nc1ccc(S(=O)(=O)N(C)C)cc1 ZINC01104522
CN(C)S(=O)(=O)c1ccc(NC(=O)c2ccc(C(=O)Nc3ccc(S(=O)(=O)N(C)C)cc3)cc2)cc1 ZINC01104524
CCN1C(=O)S/C(=C\c2ccc(OCc3ccc(C)cc3)cc2)C1=O ZINC01104525
COc1cc(/C=N\c2ccc3ccccc3c2)cc(OC)c1O ZINC01104527
O=C(CN(Cc1ccccc1)S(=O)(=O)c1ccc(Cl)cc1)NN=C1CCCCCC1 ZINC01104529
O=C(CN(CCc1ccccc1)S(=O)(=O)c1ccc(Cl)cc1)Nc1cc(Cl)ccc1Cl ZINC01104531
Cc1cc(/C=N\c2sc3c(c2C#N)CCCC3)c(C)n1-c1cccc([N+](=O)[O-])c1 ZINC01104537
Cc1ccc(S(=O)(=O)N/N=C/c2ccc(-c3cccc(Cl)c3)o2)cc1 ZINC01104559
O=C(COc1ccc(/C=N/NC(=O)c2ccco2)cc1)Nc1cccc(Cl)c1 ZINC01104561
CCOc1ccc(NC(=O)COc2ccc(/C=C(\C#N)C(=O)Nc3ccccc3)cc2)cc1 ZINC01104569
CCOc1cc(/C=N/NC(=O)c2ccc([N+](=O)[O-])cc2)cc(I)c1OCC ZINC01104571
O=C(CSc1nc2ccccc2s1)N/N=C/c1ccc(O)c(Br)c1 ZINC01104579
CCOc1c(I)cc(/C=N/NC(=O)c2ccco2)cc1OC ZINC01104581
Cc1ccc(S(=O)(=O)N/N=C/c2ccc(-c3cccc(Cl)c3Cl)o2)cc1 ZINC01104587
N#C/C(=C\c1ccc(OCc2cccc3ccccc23)c(Br)c1)C(=O)N1CCOCC1 ZINC01104589
N#C/C(=C\c1ccc(O)c(Br)c1)C(=O)Nc1ccc2ccccc2c1 ZINC01104603
Cc1ccc(NC(=O)COc2ccc(/C=C(\C#N)C(=O)NCc3ccccc3)cc2)cc1 ZINC01104605
N#C/C(=C\c1cccc(OCc2ccccc2)c1)C(=O)NCc1ccccc1 ZINC01104607
N#Cc1ccccc1Cn1cc(/C=C2/SC(=S)NC2=O)c2ccccc21 ZINC01104621
N#Cc1ccccc1Cn1cc(/C=C2\SC(=S)NC2=O)c2ccccc21 ZINC01104622
CN1C(=O)S/C(=C/c2ccccc2OCc2ccc(Br)cc2)C1=O ZINC01104627
COc1ccccc1NC(=O)N/N=C/c1cccn1-c1ccc(Br)cc1 ZINC01104629
C=CCc1cc(/C=N/NC(=O)Nc2ccc(C)cc2C)cc(OCC)c1O ZINC01104633
O=C(N/N=C/c1cccn1-c1ccccc1)Nc1ccc(Br)cc1 ZINC01104643
Cc1cc(/C=N/c2ccc(C(=O)[O-])cc2)c(C)n1-c1ccc(Oc2ccc([N+](=O)[O-])cn2)cc1 ZINC01104647
COc1ccc(N2C(=O)N=C([O-])/C(=C\c3cc(Br)c(Sc4ccc(C)cc4)o3)C2=O)c(OC)c1 ZINC01104651
COc1cc([N+](=O)[O-])ccc1-n1c(C)cc(/C=N/c2ccc(C(=O)[O-])cc2)c1C ZINC01104653
COc1cc(/C=C(\C#N)C(=O)NC2CCCCC2)cc(I)c1OC ZINC01104655
N#CCn1cc(/C=C2\C(=O)NC(=O)N(c3ccc4c(c3)OCO4)C2=O)c2ccccc21 ZINC01104659
O=C(N/N=C/c1cc(Br)c(Br)o1)c1ccco1 ZINC01104661
O=C(CN(CCc1ccccc1)S(=O)(=O)c1ccc(Cl)cc1)NCc1ccco1 ZINC01104675
COc1cc(/C=C(\C#N)C(=O)NCc2ccco2)cc(OC)c1O ZINC01104677
N#Cc1ccc(-c2ccc(/C=N/NC(=O)c3ccc(O)cc3)o2)cc1 ZINC01104681
Cc1ccc(C(=O)[O-])cc1-c1ccc(/C=C2/SC(=O)N(c3ccccc3)C2=O)o1 ZINC01104693
O=C(C[C@@]1(O)C(=O)N(Cc2ccccc2Cl)c2ccccc21)c1ccc(F)cc1 ZINC01104695
O=C(C[C@]1(O)C(=O)N(Cc2ccccc2Cl)c2ccccc21)c1ccc(F)cc1 ZINC01104696
O=C1CSC(=O)N1Cc1ccc(Cl)cc1Cl ZINC01104697
CN1C(=O)NC(=O)/C(=C\c2ccc(-c3cccc(Cl)c3Cl)o2)C1=O ZINC01104698
COc1cc(/C=N/NC(=O)CC#N)c(Br)cc1OCc1ccc(Br)cc1 ZINC01104700
O=C1S/C(=C\c2ccc(I)o2)C(=O)N1CCOc1ccccc1 ZINC01104706
Cc1ccc(-n2c(C)nnc2SCC(=O)Nc2c(C)cc(Br)cc2C)cc1C ZINC01104708
Cc1ccc(NC(=O)CSc2nnc(C)n2-c2ccc(F)cc2)c(Br)c1 ZINC01104709
CCc1cc(Br)cc(C)c1NC(=O)CSc1nnc(Cc2ccccc2)n1C ZINC01104710
Cc1ccc(CN2C(=O)CSC2=S)cc1 ZINC01104711
Cc1ccc(S(=O)(=O)N2CCC[C@@H](C(=O)N3CCC(Cc4ccccc4)CC3)C2)cc1 ZINC01104716
Cc1ccc(S(=O)(=O)N2CCC[C@H](C(=O)N3CCC(Cc4ccccc4)CC3)C2)cc1 ZINC01104718
COc1ccc(/C=C2\C(=O)NC(=S)N(c3ccc(C)cc3)C2=O)cc1 ZINC01104720
Cc1ccc(OCC(=O)NC(=S)Nc2ccc(NC(=O)c3cccc(Cl)c3)cc2)c(C)c1 ZINC01104722
O=C(CSc1ccc(Cl)cc1)Nc1ccc2c(c1)Cc1ccccc1-2 ZINC01104723
Cc1cc(C)c(OCC(=O)Nc2ccc(NC(=O)c3ccccc3)cc2)c(Br)c1 ZINC01104724
COc1ccc(S(=O)(=O)N(CCc2ccccc2)CC(=O)Nc2cccc(SC)c2)cc1 ZINC01104725
COc1ccc(C2(C#N)CCCC2)cc1OC ZINC01104734
CCOC(=O)c1oc2ccc(/C=[NH+]/C3CCCCC3)c(Cl)c2c1C ZINC01104735
COc1cccc([N-]C2=N/C(=N/CC(C)=O)S2)c1 ZINC01104737
CC1(C)CC(=O)c2cc(C(=O)NCc3ccco3)c(=O)n(-c3ccccc3)c2C1 ZINC01104742
COc1ccc(-n2c3c(cc(C(=O)Nc4ccccc4Cl)c2=O)C(=O)CC(C)(C)C3)cc1 ZINC01104743
CC1(C)CC(=O)c2cc(C(=O)Nc3ccc(S(N)(=O)=O)cc3)c(=O)n(-c3ccccc3)c2C1 ZINC01104744
O=C1CCCc2c1cc(C(=O)N[C@H]1CCSC1=O)c(=O)n2-c1ccccc1 ZINC01104745
O=C1CCCc2c1cc(C(=O)N[C@@H]1CCSC1=O)c(=O)n2-c1ccccc1 ZINC01104746
[S-]c1nnc(-c2ccc(Br)cc2)n1Cc1ccccc1 ZINC01104747
CCOc1ccc(C2=C3C(=NCCN2)C(=O)N(c2ccccc2)[C@@H]3c2ccccc2)cc1 ZINC01104749
CCOc1ccc(C2=C3C(=NCCN2)C(=O)N(c2ccccc2)[C@H]3c2ccccc2)cc1 ZINC01104750
COC(=O)c1cc(-c2ccc(F)cc2)on1 ZINC01104755
COc1ccc(CCN2C(=O)C(O)=C(C(=O)c3cccs3)[C@@H]2c2ccccc2F)cc1OC ZINC01104756
COc1ccc(CCN2C(=O)C(O)=C(C(=O)c3cccs3)[C@H]2c2ccccc2F)cc1OC ZINC01104757
CC(C)CC(=O)C1=C([O-])C(=O)N(Cc2ccccc2)[C@H]1c1cccc([N+](=O)[O-])c1 ZINC01104772
CC(C)CC(=O)C1=C([O-])C(=O)N(Cc2ccccc2)[C@@H]1c1cccc([N+](=O)[O-])c1 ZINC01104773
COc1ccc([C@H]2C(C(=O)c3cccs3)=C(O)C(=O)N2Cc2ccccc2)cc1 ZINC01104774
COc1ccc([C@@H]2C(C(=O)c3cccs3)=C(O)C(=O)N2Cc2ccccc2)cc1 ZINC01104775
COC(=O)C1=C(C(C)=O)[C@H](c2ccc(Cl)cc2Cl)N2NN=NC2=N1 ZINC01104776
COC(=O)C1=C(C(C)=O)[C@@H](c2ccc(Cl)cc2Cl)N2NN=NC2=N1 ZINC01104777
COC(=O)C1=C(C(=O)c2ccccc2)[C@@H](c2ccccc2Cl)N2NN=NC2=N1 ZINC01104778
COC(=O)C1=C(C(=O)c2ccccc2)[C@H](c2ccccc2Cl)N2NN=NC2=N1 ZINC01104779
COc1c(Cl)cccc1NC(=O)CC1c2ccccc2Oc2ccccc21 ZINC01104782
Cc1nnc(SCC(=O)N(C2CCCCC2)C2CCCCC2)n1C ZINC01104783
Cc1ccccc1N1C(=O)c2ccccc2N[C@@H]1c1ccccc1Br ZINC01104784
Cc1ccccc1N1C(=O)c2ccccc2N[C@H]1c1ccccc1Br ZINC01104785
O=S(=O)(Nc1cccc(C(F)(F)F)c1)c1ccc(-c2ccccc2)cc1 ZINC01104788
O=S(=O)(Nc1cccc2ccccc12)c1ccc(-c2ccccc2)cc1 ZINC01104789
CCOC(=O)c1c(NC(=O)c2ccc(-c3ccccc3)cc2)sc(C(=O)OC)c1C ZINC01104792
O=C(NC(=S)Nc1ccc(-c2nc3ncccc3o2)cc1)c1ccc2c(c1)OCCO2 ZINC01104793
O=C1C[C@H](Nc2ccc(Oc3ccccc3)cc2)C(=O)N1c1ccc(F)cc1 ZINC01104795
O=C(C[C@H]1Sc2ccccc2NC1=O)Nc1cccc(Br)c1 ZINC01104796
O=C(C[C@@H]1Sc2ccccc2NC1=O)Nc1cccc(Br)c1 ZINC01104797
C[C@H]1CCc2c(sc(NC(=S)NC(=O)c3cccc4ccccc34)c2C#N)C1 ZINC01104798
C[C@@H]1CCc2c(sc(NC(=S)NC(=O)c3cccc4ccccc34)c2C#N)C1 ZINC01104799
C[C@H]1CCc2c(sc(NC(=S)NC(=O)c3ccc4c(c3)OCCO4)c2C#N)C1 ZINC01104800
C[C@@H]1CCc2c(sc(NC(=S)NC(=O)c3ccc4c(c3)OCCO4)c2C#N)C1 ZINC01104801
Cc1cc(NC(=S)NC(=O)c2cc3ccccc3o2)cc(-c2nc3ccccc3o2)c1O ZINC01104802
Cc1cc(NC(=S)NC(=O)c2ccc3c(c2)OCCO3)cc(-c2nc3ccccc3o2)c1O ZINC01104803
O=C(Nc1cc2nn(-c3ccccc3)nc2cc1Cl)c1cccc2ccccc12 ZINC01104804
O=C(CSc1nnc(-c2ccncc2)o1)c1ccc(Oc2ccccc2)cc1 ZINC01104805
O=C(CSc1nc2ccccc2n1S(=O)(=O)c1ccccc1)c1cccs1 ZINC01104807
O=S(=O)(C[C@H]1CC1(Cl)Cl)c1ccc2ccccc2c1 ZINC01104808
O=S(=O)(C[C@@H]1CC1(Cl)Cl)c1ccc2ccccc2c1 ZINC01104809
Cc1cc(C)c(OCC(=O)Nc2ccc3c(c2)Cc2ccccc2-3)c(Br)c1 ZINC01104810
CCOc1ccc(C(=O)NC(=S)Nc2ccc3[nH]c(=O)[nH]c3c2)cc1Cl ZINC01104811
COc1ccc(/C=C/C(=O)N(C(=O)/C=C/c2ccc(OC)cc2)C2=NCCS2)cc1 ZINC01104812
O=c1/c(=C\c2ccco2)sc2n1CCN=2 ZINC01104818
O=c1/c(=C/c2ccco2)sc2n1CCN=2 ZINC01104819
Nc1ncnc2[nH]c(SCc3nc4ccc(I)cc4c(=O)n3-c3ccccc3)nc12 ZINC01104823
Cc1ccc(C(=O)NC(=S)Nc2ccc3c(c2)C(=O)N(C)C3=O)c(C)c1 ZINC01104824
Cc1ccc(C(=O)NC(=S)Nc2nc(-c3ccccc3)cs2)c(C)c1 ZINC01104825
Cc1ccc(C(=O)NC(=S)Nc2ccc(NC(=O)c3ccco3)cc2)c(C)c1 ZINC01104826
Nc1ccc2nsnc2c1Br ZINC01104827
O=C1C(Cl)=C(N2CCN(S(=O)(=O)c3ccccc3)CC2)C(=O)c2ccccc21 ZINC01104830
Nc1nonc1C(=O)N/N=C/c1cc(Cc2ccccc2)cc(Br)c1O ZINC01104831
O=C(c1ccc(F)cc1)N1CCN(c2cnn(-c3ccccc3)c(=O)c2Cl)CC1 ZINC01104833
Fc1ccc(-c2csc(Nc3ccccc3)n2)cc1 ZINC01104834
Fc1ccc(-c2csc(Nc3cccc(Cl)c3)n2)cc1 ZINC01104835
CCOc1ccc(N2C(=O)/C(=C/c3ccc(-c4ccccc4)o3)SC2=S)cc1 ZINC01104840
COc1ccc(-n2c(C)cc(/C=C3/SC(=S)N(CC(=O)[O-])C3=O)c2C)cc1 ZINC01104844
COc1ccc(C(=O)Nc2ccc(-c3nc4cc(C(C)C)ccc4o3)cc2)cc1OC ZINC01104846
O=C(COc1ccccc1)Nc1cc(-c2nc3ncccc3o2)ccc1Cl ZINC01104847
O=C(NC(=S)Nc1ccccc1-c1nc2ccccc2s1)c1ccco1 ZINC01104848
O=C(Nc1cc(C(F)(F)F)ccc1N1CCOCC1)c1ccc(-c2ccc(Cl)cc2)o1 ZINC01104849
CC(C)(C)c1ccc(OCC(=O)NC2=NCCS2)cc1 ZINC01104850
COc1cc(NC(=O)/C=C/c2ccco2)ccc1-c1cc2ccccc2oc1=O ZINC01104852
O=C(Nc1cccc(NC(=O)c2cccs2)c1)c1ccc(-c2ccc(Br)cc2)o1 ZINC01104854
O=C(Nc1ccc(-c2nc3ccccc3s2)c(Cl)c1)c1ccc([N+](=O)[O-])o1 ZINC01104855
Cc1cc(NC(=O)Cc2ccc(Cl)cc2)c(C)cc1I ZINC01104856
CCN(CC)c1ccc(NC(=O)c2sc3ccccc3c2Cl)c(C)c1 ZINC01104857
Cc1cc2nc(-c3ccc(NC(=O)c4ccc5c(c4)OCO5)cc3)oc2cc1C ZINC01104858
Cc1cc(C)cc(-c2nc3cc(NC(=O)c4ccc5c(c4)OCO5)ccc3o2)c1 ZINC01104859
CC1(c2ccccc2)CC(C(=O)c2cc3ccccc3o2)C1 ZINC01104860
COc1cccc2cc(C(=O)C3CC(C)(c4ccccc4)C3)oc12 ZINC01104886
COc1cccc2cc(C(=O)C3CC(C)(c4c(C)cc(C)cc4C)C3)oc12 ZINC01104888
Cc1cc(C)c(C2(C)CC(C(=O)c3cc4ccccc4o3)C2)c(C)c1 ZINC01104893
N#Cc1c(-c2ccco2)nn(-c2ccc([N+](=O)[O-])cc2)c1N ZINC01104903
OC[C@@H]1O[C@@H](Nc2ccc(Br)cc2)[C@@H](O)[C@H](O)[C@@H]1O ZINC01104910
O=C(c1cccs1)c1nn(-c2ccc(Cl)cc2)c2nc3ccccc3n12 ZINC01104911
O=C([O-])c1c(Cl)nc2n1CCS2(=O)=O ZINC01104916
O=C([O-])c1c(-c2ccccc2)nc2n1CCS2(=O)=O ZINC01104917
OCc1c(-c2ccccc2)nc2n1CCS2 ZINC01104918
O=C([O-])c1c(Cl)nc2sccn12 ZINC01104923
O=C([O-])c1c(-c2ccccc2)nc2sccn12 ZINC01104925
OCc1c(-c2ccccc2)nc2sccn12 ZINC01104926
O=Cc1c(Cl)n(-c2ccccc2)c2ccccc12 ZINC01104927
O=C([O-])c1c(Cl)n(-c2ccccc2)c2ccccc12 ZINC01104928
CCOC(=O)c1nc(N)sc1Br ZINC01104931
CCOC(=O)c1csc(Nc2ccccc2C)n1 ZINC01104932
COc1cc2c(C)c3c4c(cc(OC)c(OC)c4c2cc1OC)CCN3C ZINC01104937
CNC(=O)/C(=C\c1ccc(C(C)C)cc1)NC(=O)c1ccccc1 ZINC01104943
N#C/C(=C\c1ccc([N+](=O)[O-])cc1)C(=O)N[C@@H]1CCS(=O)(=O)C1 ZINC01104947
Nc1nc(-c2cccs2)c(NC(=O)c2ccco2)s1 ZINC01104949
N#C/C(=C\c1ccc(-c2ccccc2[N+](=O)[O-])o1)C(=O)NCC[NH+]1CCCCC1 ZINC01104950
Cc1cccn2c(=O)c(/C=C3\SC(=S)N(Cc4ccc(F)cc4)C3=O)c(NC[C@H](O)c3ccccc3)nc12 ZINC01104954
N#C/C(=C\c1ccc(Cl)c(Cl)c1)C(=O)N1CCCCCC1 ZINC01104957
N#C/C(=C\c1ccc([N+](=O)[O-])cc1)C(=O)N1CCCCCC1 ZINC01104959
N#C/C(=C/c1ccc([N+](=O)[O-])cc1)C(=O)N1CCCCCC1 ZINC01104960
CCNC(=O)/C(C#N)=C/c1ccc(O)cc1 ZINC01104965
CC1(C)CC(=O)C(=Cc2ccc(-c3ccc([N+](=O)[O-])cc3)o2)C(=O)C1 ZINC01104967
CC(=O)N[C@@H](O)C(=O)c1ccc(C)cc1 ZINC01104968
CC(=O)N[C@H](O)C(=O)c1ccc(C)cc1 ZINC01104969
N#C/C(=C\c1ccc(Br)cc1)C(=O)NCC[NH+]1CCCCC1 ZINC01104970
N#C/C(=C\c1c[nH]c2ccc(Br)cc12)C(=O)NCc1ccccc1 ZINC01104980
Cc1cc(C)c(/N=C/c2c(O)ccc3ccccc23)c(C)c1 ZINC01105004
Oc1ccc2ccccc2c1/C=N/c1ccccc1C(F)(F)F ZINC01105009
COc1ccccc1/C=N/c1ccc(Br)cc1 ZINC01105038
COc1ccc2ccccc2c1/C=N/c1ccccc1C(C)(C)C ZINC01105040
CCc1cccc(CC)c1/N=C\c1ccccc1Cl ZINC01105042
COc1ccc(/N=C/c2ccccc2Cl)cc1 ZINC01105044
Cc1ccc(/C=N/c2ccccc2)cc1 ZINC01105050
Cc1ccc(/C=N/c2cccc3ccccc23)cc1 ZINC01105054
CCc1n[nH]c(=O)n1/N=C(\C)c1ccccc1 ZINC01105074
Cc1ccc(-c2n[nH]c(=O)n2/N=C/c2ccccc2)cc1 ZINC01105076
O=C(CSc1nc2scc(-c3ccco3)c2c(=O)n1-c1ccccc1)NC[C@H]1CCCO1 ZINC01105083
O=C(CSc1nc2scc(-c3ccco3)c2c(=O)n1-c1ccccc1)NC[C@@H]1CCCO1 ZINC01105084
O=C(CSc1nc2scc(-c3ccco3)c2c(=O)n1-c1ccccc1)Nc1ccc(F)c(Cl)c1 ZINC01105085
O=C(CSc1nc2scc(-c3ccco3)c2c(=O)n1-c1ccccc1)N1CCCCCC1 ZINC01105086
O=C(CCSc1nc2scc(-c3ccco3)c2c(=O)n1-c1ccccc1)Nc1ccc(F)cc1 ZINC01105087
Cc1nc(CSc2nc3scc(-c4ccco4)c3c(=O)n2-c2ccccc2)cs1 ZINC01105088
Cc1noc(C)c1CSc1nc2scc(-c3ccco3)c2c(=O)n1-c1ccccc1 ZINC01105089
O=C(CSc1nnc2scc(-c3ccc(Cl)cc3)n12)c1ccc2c(c1)OCO2 ZINC01105090
COc1ccc(-c2c3c(nc4sc(C(=O)c5ccc6c(c5)OCO6)c(N)c24)CC(C)(C)CC3=O)cc1 ZINC01105091
Cc1cc(C)c(C)c(S(=O)(=O)Nc2ccc(-c3nc4ccccc4s3)cc2)c1C ZINC01105092
COc1cccc(S(=O)(=O)NCc2ccc(C(=O)N3CCCC3)cc2)c1 ZINC01105093
Cc1cc(C)c(C)c(S(=O)(=O)NCC(=O)NC[C@H]2CCCO2)c1C ZINC01105094
Cc1cc(C)c(C)c(S(=O)(=O)NCC(=O)NC[C@@H]2CCCO2)c1C ZINC01105095
O=C(CSc1nnc2ccc3ccccc3n12)c1ccc(Oc2ccccc2)cc1 ZINC01105096
Cc1ccc(C(=O)CSc2nnc3scc(-c4ccccc4)n23)cc1C ZINC01105097
O=C(CSc1nnc2scc(-c3ccccc3)n12)c1ccc(Oc2ccccc2)cc1 ZINC01105098
COc1ccc2c(C)cc(SCC(=O)c3ccc(Oc4ccccc4)cc3)nc2c1 ZINC01105099
CN(C)c1ccc(-c2cc(-c3ccccc3)nc3sc(C(N)=O)c(N)c23)cc1 ZINC01105102
O=C(Nc1ccc(S(=O)(=O)Nc2cccc(Cl)c2Cl)cc1)[C@@H]1COc2ccccc2O1 ZINC01105109
O=C(Nc1ccc(S(=O)(=O)Nc2cccc(Cl)c2Cl)cc1)[C@H]1COc2ccccc2O1 ZINC01105110
O=C1NC(=O)N(c2ccccc2F)C(=O)/C1=C/c1ccc(-c2ccc(F)cc2)o1 ZINC01105111
CSc1cccc(Nc2ncc(F)c(Nc3cccc(SC)c3)n2)c1 ZINC01105117
COC(=O)c1ccc(Cl)c2c1[C@@H]1C=CC[C@@H]1[C@H](c1ccccc1F)N2 ZINC01105119
COc1cccc(C(=O)N/N=C/c2ccc(-c3ccc(C#N)cc3)o2)c1 ZINC01105120
CC(=O)c1cccc(NC(=O)c2ccc([C@@H]3SCC(=O)N3Cc3ccco3)cc2)c1 ZINC01105122
CC(=O)c1cccc(NC(=O)c2ccc([C@H]3SCC(=O)N3Cc3ccco3)cc2)c1 ZINC01105123
Cc1cc(Br)cc(C)c1NC(=O)CSc1nc2ccccc2s1 ZINC01105124
O=C(CSc1nc2ccccc2s1)N1CCN(c2ccccc2)CC1 ZINC01105125
NC(=O)C1CCN(C(=O)c2ccc([C@H]3SCC(=O)N3CCc3ccccc3)cc2)CC1 ZINC01105126
NC(=O)C1CCN(C(=O)c2ccc([C@@H]3SCC(=O)N3CCc3ccccc3)cc2)CC1 ZINC01105127
O=C1N=C([O-])/C(=C\c2cn(Cc3cccc4ccccc34)c3ccccc23)C(=O)N1C1CCCC1 ZINC01105138
S=C(c1cn(CCOc2cccc3ccccc23)c2ccccc12)N1CCCC1 ZINC01105140
Brc1ccc(C2=Nn3c(COc4ccccc4)nnc3SC2)cc1 ZINC01105141
COC(=O)c1c(-n2c(C)cc(/C=N/NC(=O)Cc3cccs3)c2C)sc2c1CCCC2 ZINC01105142
COc1cc2c(cc1/C=N/NC(=O)Cc1cccs1)CCCC2 ZINC01105144
S=C(c1cn(CCOc2cccc3ccccc23)c2ccccc12)N1CCOCC1 ZINC01105146
Cc1cc(/C=N/NC(=O)Cc2cccs2)c(C)n1-c1cc(Cl)cc(Cl)c1 ZINC01105147
COc1ccc2ccc(OC)c(/C=N/NC(=O)Cc3cccs3)c2c1 ZINC01105149
COc1ccc(OCc2nnc3n2N=C(c2ccc(OC)c(OC)c2)[C@@H](c2ccccc2)S3)cc1 ZINC01105151
O=C1NC(=O)N(C2CCCC2)C(=O)/C1=C/c1ccc(N2CCCC2)cc1 ZINC01105159
O=C1NC(=O)N(C2CCCC2)C(=O)/C1=C\c1ccc(N2CCCC2)cc1 ZINC01105160
NC(=O)COc1ccc(/C=N/n2cnc3sc4c(c3c2=O)CCCC4)cc1 ZINC01105162
COc1ccc(-n2c(C)cc(/C=C(\C#N)C(=O)NC3CCCCC3)c2C)cc1 ZINC01105163
O=C(CSc1nc2ccccc2s1)Nc1ccc(F)cc1F ZINC01105165
Cc1ncc([N+](=O)[O-])n1CC(=O)N/N=C/c1cn(CCOc2ccccc2)c2ccccc12 ZINC01105166
CCOc1cc(/C=N/n2cnc3sc4c(c3c2=O)CCCC4)ccc1OCC(N)=O ZINC01105168
C=CCc1cc(/C=N/n2cnc3sc4c(c3c2=O)CCCC4)cc(OC)c1O ZINC01105170
O=C(N/N=C/c1cn(CCOc2ccccc2)c2ccccc12)c1ccncc1 ZINC01105172
O=C(NN=C1CCCCC1)c1cc(Br)ccc1O ZINC01105180
c1ccc(Nc2nc(NN=C3CCCCC3)nc(Nc3ccccc3)n2)cc1 ZINC01105181
O=Cc1ccc(OCC(=O)Nc2ccc(Cl)cc2)c(Br)c1 ZINC01105182
O=C(COC(=O)c1ccccc1NC(=O)c1ccccc1)Nc1nc(-c2ccccc2)cs1 ZINC01105183
CCOc1ccc(C(=O)Nc2ccccc2Br)cc1OCC ZINC01105184
CC1(CC(=O)N/N=C/c2ccc(-c3ccc(F)cc3)o2)SCCS1 ZINC01105185
c1ccc(Nc2nc(NN=C3CCCCC3)nc(N3CCCC3)n2)cc1 ZINC01105189
O=C(CCc1ccc(S(=O)(=O)NC2CCCCC2)cc1)N1CCc2ccccc2C1 ZINC01105193
Cc1ccc(C(=O)NC(=S)Nc2ccc(-c3nc4ncccc4o3)cc2)c(C)c1 ZINC01105198
O=C(COc1cccc2cccnc12)N/N=C/c1cn(CC(=O)Nc2ccc(F)cc2)c2ccccc12 ZINC01105199
Cc1cc(N2CC(=O)N(c3ccc(Br)c(C)c3)CC2=O)ccc1Br ZINC01105201
CC(C)C(=O)N1CCN(c2ccc(NC(=S)NC(=O)c3cccs3)cc2)CC1 ZINC01105202
O=C1CN(c2ccc(Br)cc2)C(=O)CN1c1ccc(Br)cc1 ZINC01105204
COc1cc(C(=S)N2CCCC2)ccc1OCC(=O)Nc1ccc(Cl)c(Cl)c1 ZINC01105205
O=C(COc1ccc(C(=S)N2CCCC2)cc1)Nc1cc(Cl)cc(Cl)c1 ZINC01105206
COc1cc(C(=S)N2CCCC2)ccc1OCC(=O)N1CCCC1 ZINC01105207
Cc1ccc(C(=O)Nc2cc(-c3nc4ncccc4o3)ccc2Cl)c(C)c1 ZINC01105208
O=C(NC(=S)Nc1ccccc1N1CCN(C(=O)c2ccccc2)CC1)c1ccccc1 ZINC01105209
COc1cc(C(=S)N2CCCC2)ccc1OCC(=O)NCc1ccccc1 ZINC01105210
CC(C)(C)C(=O)NC(=S)Nc1cc(C(F)(F)F)ccc1N1CCCCC1 ZINC01105211
Cc1ccc(C(=O)NC(=S)Nc2cc(-c3nc4ncccc4o3)ccc2C)c(C)c1 ZINC01105212
O=C(COc1ccc(C(=S)N2CCCCC2)cc1)Nc1ccc(Br)cc1 ZINC01105214
CC(C)Oc1ccc(/C=N/NC(=O)Cc2ccc(F)cc2)cc1Br ZINC01105215
NC(=O)c1c(NC(=O)c2cc3ccccc3o2)sc2c1CCCCC2 ZINC01105218
Cc1ccc(C(=O)Nc2ccc3oc(-c4ccc(C)cc4C)nc3c2)c(C)c1 ZINC01105219
O=C(COc1ccc(C(=S)N2CCCCC2)cc1)N1CCCC1 ZINC01105220
Cc1ccc(C(=O)NC(=S)Nc2ccc3oc(-c4cccc(F)c4)nc3c2)c(C)c1 ZINC01105221
CNC(=O)c1ccccc1NC(=O)[C@H]1CC(=O)N(c2ccc(C)c(C)c2)C1 ZINC01105222
CNC(=O)c1ccccc1NC(=O)[C@@H]1CC(=O)N(c2ccc(C)c(C)c2)C1 ZINC01105223
CC(C)Oc1cccc(C(=O)Nc2ccc(N3CCN(C(=O)c4cccs4)CC3)cc2)c1 ZINC01105225
O=C(NC(=S)Nc1ccccc1N1CCN(C(=O)c2ccccc2)CC1)c1cccs1 ZINC01105227
COc1cc(N2CCCC2)ccc1/C=C1/SC(=O)N(Cc2ccc(Cl)cc2)C1=O ZINC01105228
O=C(N/N=C/c1ccc(OCC(=O)N2CCOCC2)cc1)c1cc2cc(Br)ccc2o1 ZINC01105230
O=C(N/N=C/c1ccc(-c2ccccc2[N+](=O)[O-])o1)[C@@H](O)c1ccccc1 ZINC01105232
O=C(N/N=C/c1ccc(-c2ccccc2[N+](=O)[O-])o1)[C@H](O)c1ccccc1 ZINC01105234
CS(=O)(=O)N(CC(=O)Nc1ccccc1C(=O)N1CCOCC1)c1cccc(F)c1 ZINC01105236
CCOc1cc(C(=S)N2CCCCC2)cc(I)c1OCC(=O)N1CCCC1 ZINC01105242
CCOc1cc(C(=S)N2CCCCC2)cc(I)c1OCC(=O)N1CCOCC1 ZINC01105245
O=S(=O)(Nc1ccc(Br)cc1F)c1ccc2c(c1)OCCO2 ZINC01105246
CCOc1ccc(/C=N/NC(=O)c2ccccc2NC(=O)c2cccs2)cc1 ZINC01105251
COc1ccccc1C(=O)N/N=C/c1ccc(-c2ccc(F)cc2[N+](=O)[O-])o1 ZINC01105253
OC[C@@H]1O[C@@H](Nc2ccccc2)[C@@H](O)[C@H](O)[C@@H]1O ZINC01105255
CC1(CC(=O)N/N=C/c2ccc(-c3cccc(Cl)c3)o2)SCCS1 ZINC01105258
CCOc1cc(C=O)cc(Br)c1OCC(=O)Nc1ccccc1Cl ZINC01105262
CSc1ccc(/C=N/NC(=O)c2ccccc2NC(=O)c2cccs2)cc1 ZINC01105263
O=C(/C=C/c1ccc([N+](=O)[O-])cc1)Nc1ccc(S(=O)(=O)N2CCCC2)cc1 ZINC01105268
COc1ccc(S(=O)(=O)N(Cc2ccccc2)c2ccccc2C(=O)Nc2ccc(C(F)(F)F)cc2)cc1 ZINC01105276
COc1cc(C(=S)N2CCCC2)cc(Br)c1OCC(=O)Nc1cccc(Cl)c1Cl ZINC01105278
O=C(Nc1ccccc1C(=O)N/N=C/c1ccccc1Cl)c1cccs1 ZINC01105279
CC(C)N1C[C@@H](C(=O)Nc2ccc(Br)cc2Br)CC1=O ZINC01105283
CC(C)N1C[C@H](C(=O)Nc2ccc(Br)cc2Br)CC1=O ZINC01105284
O=S(=O)(Nc1ccc(Br)c(Cl)c1)c1ccc2c(c1)OCCO2 ZINC01105285
CCOc1cc(C(=S)N2C[C@@H](C)O[C@H](C)C2)cc(Br)c1OCC(=O)N1CCOCC1 ZINC01105291
CCOc1cc(C(=S)N2C[C@H](C)O[C@@H](C)C2)cc(Br)c1OCC(=O)N1CCOCC1 ZINC01105292
CCN(CC)S(=O)(=O)c1ccc(NC(=O)/C(=C/c2ccco2)c2ccccc2)cc1 ZINC01105294
O=C(Nc1ccccc1C(=O)N/N=C/c1ccccc1Cl)c1ccco1 ZINC01105296
O=C(Cn1c(-c2ccccc2)nc2sc3c(c2c1=O)CCCC3)N1CCc2ccccc21 ZINC01105300
CCOC(=O)c1c(NC(=O)CN2C(=O)COc3ccc(Cl)cc32)sc2c1CCCC2 ZINC01105301
Cc1ccc(S(=O)(=O)N2CCN(c3cc[nH+]c4cc(Cl)ccc34)CC2)cc1 ZINC01105302
COCc1cc(C)nc2sc(C(=O)Nc3ccc(Br)c(C)c3C)c(N)c12 ZINC01105303
O=C(c1ccccc1[N-]S(=O)(=O)c1ccc(Br)s1)N1CCOCC1 ZINC01105306
O=C1/C(=C/c2ccc(-c3ccccc3C(F)(F)F)o2)Sc2ccccc21 ZINC01105307
CSc1ccccc1NC(=O)CN(c1ccc(F)cc1)S(=O)(=O)c1ccc2c(c1)OCCO2 ZINC01105313
Cc1oc(-c2ccc3c(c2)OCCO3)cc1C(=O)N[C@H](C(=O)[O-])C(C)C ZINC01105315
Cc1oc(-c2ccc3c(c2)OCCO3)cc1C(=O)N[C@@H](C(=O)[O-])C(C)C ZINC01105316
O=C(Cn1cc(/C=C2\Sc3ccccc3C2=O)c2ccccc21)Nc1ccc2c(c1)OCO2 ZINC01105318
O=C(Cn1cc(/C=C2\Sc3ccccc3C2=O)c2ccccc21)Nc1ccc(F)cc1 ZINC01105320
COC(=O)c1cc(N2C(=O)[C@@H]3[C@H]4C=C[C@](C(OC(C)=O)OC(C)=O)(O4)[C@@H]3C2=O)ccc1Cl ZINC01105326
O=c1c(Br)c(N2CCN(S(=O)(=O)c3ccccc3)CC2)cnn1-c1ccccc1 ZINC01105335
Cc1ccc(N2C(=O)/C(=C/c3ccc(-c4ccc([N+](=O)[O-])cc4C)o3)C([O-])=NC2=S)cc1 ZINC01105340
O=C1/C(=C/c2cc3c(cc2Cl)OCO3)C([O-])=NC(=S)N1c1cccc(Cl)c1Cl ZINC01105344
O=C1NC(=S)N(c2cccc(Cl)c2Cl)C(=O)/C1=C/c1cccs1 ZINC01105346
Cc1cc(/C=C2/C(=O)N(C)C(=O)N=C2[O-])c(C)n1-c1ccc([N+](=O)[O-])cc1 ZINC01105348
CC(C)c1ccc(OCC(=O)NC[C@H]2CCCO2)c(Br)c1 ZINC01105354
CC(C)c1ccc(OCC(=O)NC[C@@H]2CCCO2)c(Br)c1 ZINC01105355
Cc1cc(NC(=O)c2cccc(F)c2)c(C)cc1I ZINC01105357
Cc1cc(NC(=O)/C=C/c2ccco2)c(C)cc1I ZINC01105358
O=C(Nc1ccc2nn(-c3ccc(F)cc3)nc2c1)c1ccc2c(c1)OCO2 ZINC01105360
O=C(Nc1ccc(-c2cc3ccccc3oc2=O)cc1)c1ccc2c(c1)OCO2 ZINC01105361
O=C(Cn1cc(C=C2C(=O)NC(=S)NC2=O)c2ccccc21)Nc1ccccc1 ZINC01105368
Cc1cc(OCC(=O)Nc2nc3ccccc3s2)cc(C)c1Br ZINC01105370
Cc1cc(OCC(=O)N2CCc3ccccc3C2)cc(C)c1Br ZINC01105371
O=S(=O)(c1ccc2ccccc2c1)N(c1cccc(F)c1)S(=O)(=O)c1ccc2ccccc2c1 ZINC01105372
N#CC1(C#N)[C@@H]2/C=C\C=C\C=C(\Oc3ccccc3)[C@H]2C1(C#N)C#N ZINC01105378
CCOC(=O)C1(C(=O)OCC)O[C@H](c2ccccc2)O[C@@H]1c1ccccc1 ZINC01105382
CCOC(=O)C1(C(=O)OCC)O[C@@H](c2ccccc2)O[C@@H]1c1ccccc1 ZINC01105383
CCOC(=O)C1(C(=O)OCC)O[C@H](c2ccccc2)O[C@H]1c1ccccc1 ZINC01105384
CCOC(=O)C1(C(=O)OCC)O[C@@H](c2ccccc2)O[C@H]1c1ccccc1 ZINC01105385
CCOC(=O)[C@@H]1O[C@@H](c2ccc(OC)cc2)O[C@@H]1c1ccc(OC)cc1 ZINC01105386
O=C(N/N=c1/sc2ccccc2n1C(=O)c1ccccc1)c1ccccc1 ZINC01105397
O=C(N/N=c1\sc2ccccc2n1C(=O)c1ccccc1)c1ccccc1 ZINC01105398
O=C(COC(=O)c1ccccc1Nc1ccccc1)c1ccc([N+](=O)[O-])cc1 ZINC01105406
O=C(Oc1ccc([N+](=O)[O-])cc1)c1cn(-c2ccccc2)nc1-c1ccccc1 ZINC01105407
O=C(Oc1ccccc1C(=O)Nc1ccccc1)c1ccc([N+](=O)[O-])cc1 ZINC01105408
O=C(Oc1ccc(Cl)cc1)c1ccc(Oc2ccc([N+](=O)[O-])cc2)cc1 ZINC01105409
O=C(COC(=O)c1ccc([N+](=O)[O-])cc1)c1ccc(C2CCCCC2)cc1 ZINC01105410
CC(=O)Nc1ccc(C(=O)OCC(=O)c2ccc(C3CCCCC3)cc2)cc1 ZINC01105411
N#Cc1cccc(Oc2cccc(C(=O)OCc3ccccc3)c2)c1C#N ZINC01105412
Cc1cc(/C=N/N2C(=O)c3ccccc3C2=O)c(C)n1-c1ccc(N(C)C)cc1 ZINC01105413
N#C/C(=C\c1ccc(Sc2ccccc2)o1)C(=O)NCc1ccccc1 ZINC01105415
O=C1NC(=O)/C(=C\c2ccc(Sc3ccc(Cl)cc3)s2)S1 ZINC01105424
CCn1c(SCC(=O)Nc2ccc(F)cc2F)nnc1-c1cnccn1 ZINC01105429
CCn1c(SCC(=O)c2ccc(Br)cc2)nc2sc(C)c(C)c2c1=O ZINC01105430
C=CCn1c(SCC(=O)Nc2ccc(-c3nc4ccc(C)cc4s3)cc2)nnc1-c1cccnc1 ZINC01105431
C=CCn1c(SCC(=O)Nc2ccc(OC)c(Cl)c2)nc2sc(C)c(C)c2c1=O ZINC01105432
C=CCn1c(SCC(=O)Nc2ccc3c(c2)OCCO3)nc2sc3c(c2c1=O)CCCC3 ZINC01105434
Cc1ccc(-c2csc3ncnc(SCC(=O)Nc4cc(C)cc(C)c4)c23)cc1 ZINC01105435
O=C(CSc1ncnc2scc(-c3ccc(Cl)cc3)c12)Nc1ccc2c(c1)OCCO2 ZINC01105436
Cn1c(SCC(=O)Nc2ccccc2-c2ccccc2)nnc1-c1ccco1 ZINC01105437
CC(=O)Nc1ccc(NC(=O)CSc2nnc(-c3ccc(F)cc3)n2N)cc1 ZINC01105439
Cc1sc2nc(SCc3cccc(F)c3)n(Cc3ccco3)c(=O)c2c1C ZINC01105440
COc1cccc(NC(=O)CSc2nc3sc4c(c3c(=O)n2Cc2ccco2)CCCC4)c1 ZINC01105443
COc1ccc(NC(=O)CSc2nnc(-c3ccco3)n2Cc2ccco2)c(OC)c1 ZINC01105445
Clc1cccc(CSc2nnc(-c3cccnc3)n2Cc2ccco2)c1 ZINC01105446
Fc1cccc(CSc2nnc(-c3cccs3)n2Cc2ccco2)c1 ZINC01105447
O=C(CSc1nnc(-c2cccs2)n1Cc1ccco1)Nc1ccc(OCc2ccccc2)cc1 ZINC01105448
O=C(CSc1nnc(-c2ccccn2)n1Cc1ccco1)Nc1ccc(Oc2ccccc2)cc1 ZINC01105449
COc1cc(NC(=O)CSc2nnc(-c3cnccn3)n2Cc2ccco2)cc(OC)c1 ZINC01105450
O=C(CSc1nnc(-c2cnccn2)n1Cc1ccco1)Nc1ccccc1F ZINC01105451
O=C(CSc1nnc(-c2cnccn2)n1Cc1ccco1)Nc1ccc(F)c(F)c1 ZINC01105452
Clc1ccccc1CSc1nnc(-c2cnccn2)n1Cc1ccco1 ZINC01105453
O=C(CSc1nnc(-c2cnccn2)n1Cc1ccco1)c1ccc2ccccc2c1 ZINC01105454
O=C(CSc1nnc(-c2ccncc2)n1-c1ccc(Cl)cc1)Nc1ccc2cn[nH]c2c1 ZINC01105455
COc1ccc(-n2c(SCC(=O)c3ccc(O)c(O)c3)nc3ccccc3c2=O)cc1 ZINC01105456
O=C(CSc1nc2sc3c(c2c(=O)n1-c1ccc(Br)cc1)CCCC3)Nc1ccc2cn[nH]c2c1 ZINC01105458
COc1ccc(-c2nnc(SCC(=O)Nc3ccc4cn[nH]c4c3)n2-c2ccc(Cl)cc2)cc1 ZINC01105459
O=C(CSc1nnc(SCc2ccc(Cl)cc2)s1)c1ccc2c(c1)OCO2 ZINC01105460
O=C(CSc1nc2ccccc2c(=O)n1-c1ccc(Cl)cc1)Nc1ccc2cn[nH]c2c1 ZINC01105461
Cc1ccc(-n2c(SCC(=O)Nc3ccc4c(c3)OCCO4)nc3ccccc3c2=O)cc1 ZINC01105462
O=C(CSc1nc2sc3c(c2c(=O)n1-c1ccc(Cl)cc1)CCCC3)Nc1ccc2cn[nH]c2c1 ZINC01105463
CN(C)c1ccc(NC(=O)CSc2nc3ccccc3c(=O)n2-c2ccc(Br)cc2)cc1 ZINC01105464
Cc1ccc(-n2c(SCC(=O)Nc3ccc4cn[nH]c4c3)nc3sc4c(c3c2=O)CCCC4)cc1 ZINC01105465
O=C(CSc1nnc(-c2ccncc2)n1-c1ccc(Br)cc1)Nc1ccc2cn[nH]c2c1 ZINC01105466
Fc1cccc(F)c1CSc1nnc(-c2cccnc2)n1-c1ccc(Br)cc1 ZINC01105467
O=C(CSc1nnc(-c2cccnc2)n1-c1ccc(Br)cc1)Nc1ccc2cn[nH]c2c1 ZINC01105468
Brc1ccc(-n2c(SC[C@H]3CCCCO3)nnc2-c2cccnc2)cc1 ZINC01105469
Brc1ccc(-n2c(SC[C@@H]3CCCCO3)nnc2-c2cccnc2)cc1 ZINC01105470
O=C(N/N=C/c1ccc(F)cc1)c1cc(-c2ccccc2)nc2ccccc12 ZINC01105471
O=C(CSc1nc2ccccc2[nH]1)N/N=C/c1ccc(Br)cc1 ZINC01105473
COC(=O)c1ccc(/C=N/NC(=O)Cn2cnc3c2c(=O)n(C)c(=O)n3C)cc1 ZINC01105475
COc1cc(/C=N/NC(=O)Cn2cnc3c2c(=O)n(C)c(=O)n3C)cc(OC)c1OC(C)=O ZINC01105477
CN(C)c1ccc(/C=N/NC(=O)Cn2cnc3c2c(=O)n(C)c(=O)n3C)cc1 ZINC01105479
C/C(=N/NC(=O)Cn1cnc2c1c(=O)n(C)c(=O)n2C)c1ccc(F)cc1 ZINC01105481
COc1ccc(-c2nnc(SCC(=O)N/N=C(\C)c3ccco3)n2-c2ccc(C)cc2)cc1 ZINC01105483
COc1ccc2ccccc2c1/C=N/NC(=O)CSc1nc2ccccc2o1 ZINC01105485
COc1ccc(-n2c(SCC(=O)N/N=C/c3cccnc3)nc3ccccc3c2=O)cc1 ZINC01105491
COc1ccc(-n2c(SCC(=O)N/N=C/c3cc(Br)ccc3O)nc3ccccc3c2=O)cc1 ZINC01105493
COc1ccc(-n2c(SCC(=O)N/N=C/c3cccs3)nc3ccccc3c2=O)cc1 ZINC01105495
COc1ccc(-n2c(SCC(=O)N/N=C/c3c[nH]c4ccccc34)nc3ccccc3c2=O)cc1 ZINC01105497
COc1cc([C@H]2NC(=S)NC(C)=C2C(=O)Nc2ccc(Br)cc2)ccc1O ZINC01105501
COc1cc([C@@H]2NC(=S)NC(C)=C2C(=O)Nc2ccc(Br)cc2)ccc1O ZINC01105502
CC1=C(C(=O)Nc2ccc(F)c(F)c2)[C@@H](c2ccc([N+](=O)[O-])cc2)NC(=O)N1 ZINC01105503
CC1=C(C(=O)Nc2ccc(F)c(F)c2)[C@H](c2ccc([N+](=O)[O-])cc2)NC(=O)N1 ZINC01105504
CCOc1ccc([C@@H]2NC(=O)NC(C)=C2C(=O)Nc2ccc(Cl)cc2)cc1 ZINC01105505
CCOc1ccc([C@H]2NC(=O)NC(C)=C2C(=O)Nc2ccc(Cl)cc2)cc1 ZINC01105506
CC1=C(C(=O)Nc2cccc(Cl)c2C)[C@H](c2cccs2)NC(=O)N1 ZINC01105507
CC1=C(C(=O)Nc2cccc(Cl)c2C)[C@@H](c2cccs2)NC(=O)N1 ZINC01105508
O=C(CSc1nc2sc3c(c2c(=O)n1-c1ccccc1)CCC3)c1ccc(F)cc1 ZINC01105509
O=C(CSc1nc2sc3c(c2c(=O)n1-c1ccc(Cl)cc1)CCC3)NCc1ccco1 ZINC01105510
O=C(CSc1nc2sc3c(c2c(=O)n1-c1ccc(Cl)cc1)CCCC3)NCc1ccco1 ZINC01105511
O=C(CSc1ncnc2sc3c(c12)CCCC3)c1ccc(Cl)s1 ZINC01105512
CCc1cc2cc(C(=O)Nc3cccc4ccccc34)sc2s1 ZINC01105514
O=C(CSc1ncnc2sc3c(c12)CCC3)c1ccc(Br)cc1 ZINC01105522
CCc1cc2c(=O)n(-c3ccccc3)c(SCC(=O)Nc3ccc(OC)cc3OC)nc2s1 ZINC01105523
COc1ccc(C)cc1NC(=O)CSc1nc2ccccc2c(=O)n1-c1ccc(Cl)cc1 ZINC01105524
Brc1ccc(Nc2nc(N3CCCCC3)c3ccccc3n2)cc1 ZINC01105525
CCOC(=O)c1cnn(-c2ncnc3scc(-c4ccccc4)c23)c1N ZINC01105526
Clc1cccc(Nc2nc(NCc3ccco3)c3ccccc3n2)c1 ZINC01105529
c1coc(CNc2nc(Nc3cccc4ccccc34)[nH+]c3ccccc23)c1 ZINC01105530
C=C(C)Cn1c(SCC(=O)N2CCCc3ccccc32)nc2sc3c(c2c1=O)CCC3 ZINC01105533
C=C(C)Cn1c(SCC(=O)N2CCCc3ccccc32)nc2sc3c(c2c1=O)CCCC3 ZINC01105534
Clc1ccc(Sc2oc(/C=N\n3cnnc3)cc2Br)cc1 ZINC01105538
Clc1ccc(Sc2oc(/C=N/n3cnnc3)cc2Br)cc1 ZINC01105539
COc1ccc(-n2cccc2/C=C2/SC(=S)N(CC(=O)[O-])C2=O)cc1 ZINC01105544
O=C1N/C(=C\c2ccc(N3CCCC3)c(F)c2)C(=O)N1Cc1ccc([N+](=O)[O-])cc1 ZINC01105550
O=C([O-])c1cccc(-n2cccc2/C=N/NC(=O)c2cc3cc(Cl)ccc3o2)c1 ZINC01105552
COc1ccc(OCc2ccc(C)cc2)c(/C=C2\SC(=S)N(Cc3ccco3)C2=O)c1 ZINC01105554
O=C(N/N=C/c1ccc(N2CCCC2)cc1F)c1ccc(Cl)cc1 ZINC01105556
N#C/C(=C\c1cn(Cc2ccccc2F)c2ccccc12)C(=O)NC1CCCCC1 ZINC01105570
COc1ccc(/C=N/NC(=O)COc2cccc3cccnc23)c2ccccc12 ZINC01105572
COc1ccc(S(=O)(=O)N(CC(=O)Nc2ccc(Cl)c(Cl)c2)c2ccc(Cl)cc2)cc1 ZINC01105576
COc1ccc(S(=O)(=O)N(CC(=O)NCc2ccc3c(c2)OCO3)c2ccc(F)cc2)cc1OC ZINC01105579
CSc1ccccc1NC(=O)/C(=C/c1ccco1)c1ccccc1 ZINC01105580
O=S(=O)(Nc1cc(Cl)ccc1Oc1ccccc1)c1ccc(Br)s1 ZINC01105582
CC1(CC(=O)N/N=C/c2ccc(-c3ccccc3C(=O)[O-])o2)SCCS1 ZINC01105583
O=C(Nc1ccc(Br)c(Cl)c1)[C@@H]1COc2ccccc2O1 ZINC01105585
O=C(Nc1ccc(Br)c(Cl)c1)[C@H]1COc2ccccc2O1 ZINC01105586
COc1ccc(-c2c(C)nn3c(C(F)(F)F)cc(-c4cccs4)nc23)cc1 ZINC01105587
C=CCn1c(SCC(=O)c2ccc(Br)cc2)nnc1-c1cc2ccccc2o1 ZINC01105588
C=CCn1c(SCC(=O)Nc2c(C)cc(C)cc2C)nnc1-c1cc2ccccc2o1 ZINC01105589
COc1cccc2cc(-c3nnc(SCC(=O)Nc4cccc5ccccc45)n3C)oc12 ZINC01105592
O=S(=O)(Nc1cc(Cl)ccc1Oc1ccccc1)c1cccs1 ZINC01105593
C=CCn1c(SCC(=O)Nc2nc3ccccc3s2)nnc1-c1cc2ccccc2o1 ZINC01105594
COc1cccc2cc(-c3nnc(SCC(=O)Nc4nc5ccccc5s4)n3C)oc12 ZINC01105595
COc1ccc(Cc2nnc(SCC(=O)N3CCN(c4ccccc4)CC3)o2)cc1 ZINC01105596
O=C(CSc1nnc(COc2ccccc2)o1)Nc1nccs1 ZINC01105598
CC(C)c1ccc2oc(-c3cc(NC(=S)NC(=O)c4ccc5c(c4)OCO5)ccc3O)nc2c1 ZINC01105601
O=C(Nc1ccc2oc(-c3cncc(Br)c3)nc2c1)c1cccs1 ZINC01105602
O=C(CNc1ccc(F)cc1)N/N=C/c1cn(-c2ccccc2)nc1-c1cccs1 ZINC01105603
O=C(N/N=C/c1cn(-c2ccccc2)nc1-c1cccs1)[C@@H](O)c1ccccc1 ZINC01105605
O=C(N/N=C/c1cn(-c2ccccc2)nc1-c1cccs1)[C@H](O)c1ccccc1 ZINC01105607
O=C([O-])c1ccccc1Nc1nc(Nc2ccccc2)nc(N2CCCCC2)n1 ZINC01105609
COC(=O)c1cc(-c2ccc(/C=C3/SC(=O)N(CC(=O)N4CCOCC4)C3=O)o2)ccc1Cl ZINC01105611
O=C(CNc1ccc(Br)cc1)N/N=C/c1cn(-c2ccccc2)nc1-c1cccs1 ZINC01105613
O=C(Nc1ccc2oc(-c3ccc(OC(=O)c4ccco4)c(Br)c3)nc2c1)c1ccco1 ZINC01105615
Cc1ccc(-n2c(C)cc(/C=N/NC(=O)[C@H](O)c3ccccc3)c2C)cc1Br ZINC01105616
Cc1ccc(-n2c(C)cc(/C=N/NC(=O)[C@@H](O)c3ccccc3)c2C)cc1Br ZINC01105617
COc1cc(NC(=S)NC(=O)/C=C/c2ccco2)ccc1-c1cc2ccccc2oc1=O ZINC01105619
O=C(N/N=C/c1cccc(OCc2cccc3ccccc23)c1)[C@@H](O)c1ccccc1 ZINC01105621
O=C(N/N=C/c1cccc(OCc2cccc3ccccc23)c1)[C@H](O)c1ccccc1 ZINC01105623
O=C([O-])c1ccccc1Nc1nc(Nc2ccccc2)nc(N2CCCC2)n1 ZINC01105625
O=C(CNc1ccc(F)cc1)N/N=C/c1ccc(-c2ccc(F)cc2[N+](=O)[O-])o1 ZINC01105626
Cc1nnc(SCC(=O)Nc2ccccc2C(=O)c2ccccc2)s1 ZINC01105628
O=C(c1cccc(F)c1)N1CCN(c2cnn(-c3ccccc3)c(=O)c2Br)CC1 ZINC01105629
C[C@H](Nc1nc(N2CCN(C(=O)c3ccc(Cl)cc3)CC2)nc2ccccc12)c1ccccc1 ZINC01105630
C[C@@H](Nc1nc(N2CCN(C(=O)c3ccc(Cl)cc3)CC2)nc2ccccc12)c1ccccc1 ZINC01105631
CCOC(=O)c1ccc(-c2ccc(/C=N/NC(=O)CC3(C)SCCS3)o2)cc1 ZINC01105633
CC1(CC(=O)N/N=C/c2c(O)ccc3ccccc23)SCCS1 ZINC01105635
O=C(N/N=C/c1ccccc1OCc1ccc(Br)cc1)c1ccco1 ZINC01105637
O=C(Cc1ccc2c(c1)OCCO2)N/N=C/c1ccccc1OCc1ccc(Br)cc1 ZINC01105639
O=C(Cc1ccc2c(c1)OCCO2)N/N=C/c1ccc(-c2ccc(C(=O)[O-])cc2)o1 ZINC01105642
CCOc1cc(/C=N/NC(=O)Cc2ccccc2[N+](=O)[O-])ccc1OCC(=O)OC ZINC01105645
Cc1cc(/C=N/NC(=O)Cc2ccccc2[N+](=O)[O-])c(C)n1-c1cccc(F)c1 ZINC01105647
CCOc1cc(/C=N/NC(=O)Cc2ccccc2[N+](=O)[O-])ccc1OCC(N)=O ZINC01105649
CC(C)c1cc(I)ccc1NC(=O)CSc1nnnn1-c1ccccc1 ZINC01105659
O=C(CSc1nnnn1-c1ccccc1)Nc1cc(Cl)ccc1Cl ZINC01105660
Cc1sc(NC(=O)CSc2nnnn2-c2ccccc2)nc1-c1ccccc1 ZINC01105661
O=C(CSc1nnnn1-c1ccccc1)Nc1nc(-c2ccc(Br)cc2)cs1 ZINC01105662
C=CCn1c(SCC(=O)Nc2ccc(C(=O)OC)cc2)nnc1-c1ccccc1O ZINC01105665
C=CCn1c(SCC(=O)Nc2nc(-c3ccccc3)cs2)nnc1-c1ccccc1O ZINC01105666
CC(C)Oc1ccc(/C=N/NC(=O)c2ccco2)c(OC(C)C)c1 ZINC01105667
CC1(CC(=O)N/N=C/c2cn(CCC(N)=O)c3ccccc23)OCCO1 ZINC01105669
O=C(CSc1nnnn1-c1ccccc1)Nc1ccccc1C(=O)c1ccccc1 ZINC01105672
O=C(N/N=C/c1cn(-c2ccccc2)nc1-c1cccs1)c1ccco1 ZINC01105673
O=C1N/C(=N/c2ccc(Br)cc2)S/C1=C\c1ccncc1 ZINC01105676
COC(=O)C1=C(C)Nc2c(c(=O)n(C)c(=O)n2C)[C@@H]1c1ccccc1C(F)(F)F ZINC01105681
COC(=O)C1=C(C)Nc2c(c(=O)n(C)c(=O)n2C)[C@H]1c1ccccc1C(F)(F)F ZINC01105682
COC(=O)C1=C(C)Nc2c(c(=O)n(C)c(=O)n2C)[C@@H]1c1cccc(C(F)(F)F)c1 ZINC01105683
COC(=O)C1=C(C)Nc2c(c(=O)n(C)c(=O)n2C)[C@H]1c1cccc(C(F)(F)F)c1 ZINC01105684
CCN(Cc1ccccc1)c1ccc([C@@H]2NC(=O)N[C@@](O)(C(F)(F)F)[C@H]2C(=O)c2ccccc2)cc1 ZINC01105685
CCN(Cc1ccccc1)c1ccc([C@@H]2NC(=O)N[C@@](O)(C(F)(F)F)[C@H]2C(=O)c2cccnc2)cc1 ZINC01105686
COC(=O)C1=C(C)N(C)C(=O)N[C@@H]1c1cc([N+](=O)[O-])ccc1OC(F)F ZINC01105689
COC(=O)C1=C(C)N(C)C(=O)N[C@H]1c1cc([N+](=O)[O-])ccc1OC(F)F ZINC01105690
CC(=O)[C@H]1[C@@H](c2cccc3ccccc23)NC(=O)N[C@]1(O)C(F)(F)F ZINC01105691
CC(=O)[C@@H]1[C@@H](c2cn(-c3ccccc3)nc2-c2ccccc2)NC(=O)N[C@@]1(O)C(F)(F)F ZINC01105692
O[C@]1(c2cccs2)CN(c2cccc(C(F)(F)F)c2)C2=[N+]1CCCCC2 ZINC01105693
COc1ccccc1C(=O)Oc1ccc(Br)cc1/C=N/n1c(=O)c(C(C)(C)C)nn2cnnc12 ZINC01105695
CC[C@@H]1N(c2ccccc2)C2=[N+](CCC2)[C@]1(O)c1ccc(Cl)cc1 ZINC01105697
O=C([O-])C(CSc1ncccn1)CSc1ncccn1 ZINC01105703
Cc1cc(C)c2c(CC(=O)NC(C)C)coc2c1 ZINC01105711
Cc1ccc2c(CC(=O)NC(C)C)coc2c1C ZINC01105712
Cc1cc(C)c2c(CC(=O)N(Cc3ccccc3)Cc3ccccc3)coc2c1 ZINC01105713
CN(C)C(=O)Cc1coc2ccc3ccccc3c12 ZINC01105714
Cc1cc(C)c2c(CC(=O)NCCc3ccccc3)coc2c1 ZINC01105715
COc1ccc(OC)c(NC(=O)Cc2coc3cc(C)cc(C)c23)c1 ZINC01105716
COc1ccc(OC)c(NC(=O)Cc2coc3ccc4ccccc4c23)c1 ZINC01105717
COc1ccc(NC(=O)Cc2coc3ccc4ccccc4c23)c(OC)c1 ZINC01105718
Cc1cccc(NC(=O)Cc2coc3c(C)c(C)ccc23)c1C ZINC01105719
Cc1ccc(NC(=O)Cc2coc3ccc4ccccc4c23)c(C)c1 ZINC01105720
Cc1cc(C)c2c(CC(=O)N(C)c3ccccc3)coc2c1 ZINC01105721
Cc1ccc2c(CC(=O)NN(C)C)coc2c1C ZINC01105722
Cc1cc(C)c2c(CC(=O)Nc3cc([N+](=O)[O-])ccc3Br)coc2c1 ZINC01105723
Cc1cc(C)c2c(CC(=O)N[C@@H](C)c3ccccc3)coc2c1 ZINC01105724
Cc1cc(C)c2c(CC(=O)N[C@H](C)c3ccccc3)coc2c1 ZINC01105725
C[C@H](NC(=O)Cc1coc2ccc3ccccc3c12)c1ccccc1 ZINC01105726
C[C@@H](NC(=O)Cc1coc2ccc3ccccc3c12)c1ccccc1 ZINC01105727
O=C(Cc1coc2ccc3ccccc3c12)NCc1ccco1 ZINC01105728
COC(=O)c1ccccc1NC(=O)Cc1coc2cc(C)cc(C)c12 ZINC01105729
Cc1ccc2c(CC(=O)Nc3cc(Cl)ccc3Cl)coc2c1C ZINC01105730
Cc1cc(C)c2c(CC(=O)Nc3cccc(Cl)c3Cl)coc2c1 ZINC01105731
O=C(Cc1coc2ccc3ccccc3c12)Nc1cccc(Cl)c1Cl ZINC01105732
Cc1cc(C)c2c(CC(=O)Nc3ccc(Cl)cn3)coc2c1 ZINC01105733
O=C(Cc1coc2ccc3ccccc3c12)Nc1ccc(Cl)cn1 ZINC01105734
O=C(Cc1coc2ccc3ccccc3c12)Nc1ccc(Br)cn1 ZINC01105735
Cc1cc(C)c2c(CC(=O)Nc3c(Cl)cccc3Cl)coc2c1 ZINC01105736
COC(=O)c1sc(N2C(=O)C([O-])=C(C(=O)c3ccc4c(c3)C[C@@H](C)O4)[C@@H]2c2ccc(F)cc2)nc1C ZINC01105737
COC(=O)c1sc(N2C(=O)C([O-])=C(C(=O)c3ccc4c(c3)C[C@@H](C)O4)[C@H]2c2ccc(F)cc2)nc1C ZINC01105738
COC(=O)c1sc(N2C(=O)C([O-])=C(C(=O)c3ccc4c(c3)C[C@H](C)O4)[C@@H]2c2ccc(F)cc2)nc1C ZINC01105739
COC(=O)c1sc(N2C(=O)C([O-])=C(C(=O)c3ccc4c(c3)C[C@H](C)O4)[C@H]2c2ccc(F)cc2)nc1C ZINC01105740
COC(=O)c1sc(N2C(=O)C([O-])=C(C(=O)c3ccc4c(c3)OCCO4)[C@@H]2c2ccc(F)cc2)nc1C ZINC01105741
COC(=O)c1sc(N2C(=O)C([O-])=C(C(=O)c3ccc4c(c3)OCCO4)[C@H]2c2ccc(F)cc2)nc1C ZINC01105742
O=C(C1=C([O-])C(=O)N(Cc2cccnc2)[C@H]1c1ccc(F)cc1)c1ccc(S(=O)(=O)N2CCCC2)cc1 ZINC01105743
O=C(C1=C([O-])C(=O)N(Cc2cccnc2)[C@@H]1c1ccc(F)cc1)c1ccc(S(=O)(=O)N2CCCC2)cc1 ZINC01105744
O=C(C1=C([O-])C(=O)N(C[C@H]2CCCO2)[C@H]1c1ccc(F)cc1)c1ccc(S(=O)(=O)N2CCCC2)cc1 ZINC01105745
O=C(C1=C([O-])C(=O)N(C[C@H]2CCCO2)[C@@H]1c1ccc(F)cc1)c1ccc(S(=O)(=O)N2CCCC2)cc1 ZINC01105746
O=C(C1=C([O-])C(=O)N(C[C@@H]2CCCO2)[C@H]1c1ccc(F)cc1)c1ccc(S(=O)(=O)N2CCCC2)cc1 ZINC01105747
O=C(C1=C([O-])C(=O)N(C[C@@H]2CCCO2)[C@@H]1c1ccc(F)cc1)c1ccc(S(=O)(=O)N2CCCC2)cc1 ZINC01105748
O=C(C1=C([O-])C(=O)N(Cc2ccncc2)[C@H]1c1ccc(F)cc1)c1ccc(S(=O)(=O)N2CCCC2)cc1 ZINC01105749
O=C(C1=C([O-])C(=O)N(Cc2ccncc2)[C@@H]1c1ccc(F)cc1)c1ccc(S(=O)(=O)N2CCCC2)cc1 ZINC01105750
O=C(C1=C([O-])C(=O)N(CCCn2cc[nH+]c2)[C@H]1c1ccc(F)cc1)c1ccc(S(=O)(=O)N2CCCC2)cc1 ZINC01105751
O=C(C1=C([O-])C(=O)N(CCCn2cc[nH+]c2)[C@@H]1c1ccc(F)cc1)c1ccc(S(=O)(=O)N2CCCC2)cc1 ZINC01105752
O=C(C1=C([O-])C(=O)N(c2nccs2)[C@H]1c1ccc(F)cc1)c1ccc(S(=O)(=O)N2CCCC2)cc1 ZINC01105753
O=C(C1=C([O-])C(=O)N(c2nccs2)[C@@H]1c1ccc(F)cc1)c1ccc(S(=O)(=O)N2CCCC2)cc1 ZINC01105754
CCOC(=O)c1oc2cc(OCc3ccc([N+](=O)[O-])cc3)ccc2c(=O)c1-c1ccccc1OC ZINC01105755
CCOC(=O)[C@H](Oc1cc2oc(=O)c(CC(=O)OC)c(C)c2cc1Cl)c1ccccc1 ZINC01105756
CCOC(=O)[C@@H](Oc1cc2oc(=O)c(CC(=O)OC)c(C)c2cc1Cl)c1ccccc1 ZINC01105757
COC(=O)Cc1c(C)c2ccc(Oc3ccc([N+](=O)[O-])cc3C(F)(F)F)cc2oc1=O ZINC01105758
Cc1c(OCc2cc3c(cc2Cl)OCO3)ccc2c(C(F)(F)F)cc(=O)oc12 ZINC01105759
COc1ccc([N+](=O)[O-])cc1COc1ccc2c(C(F)(F)F)cc(=O)oc2c1C ZINC01105760
O=c1cc(C(F)(F)F)c2ccc(Oc3ccc([N+](=O)[O-])cc3C(F)(F)F)cc2o1 ZINC01105761
O=C(Oc1ccc2c(C(F)(F)F)cc(=O)oc2c1)C1CCCCC1 ZINC01105762
Cc1c(OC(=O)C2CCCCC2)ccc2c(C(F)(F)F)cc(=O)oc12 ZINC01105763
O=C(Oc1ccc2cc(-c3nc4ccccc4s3)c(=O)oc2c1)c1ccco1 ZINC01105764
COc1cccc(C(=O)Oc2ccc3cc(-c4nc5ccccc5o4)c(=O)oc3c2)c1 ZINC01105767
CCCc1cc2c(=O)c(-c3ccc4c(c3)OCCO4)coc2cc1OC(=O)c1ccc(OC)c(OC)c1 ZINC01105769
COc1ccc2c(=O)cc(-c3cc(Br)cc4c3OCOC4)oc2c1 ZINC01105770
O=c1c(O)c(-c2cc(Cl)cc3c2OCOC3)oc2ccc(Cl)cc12 ZINC01105772
COc1ccc([C@@H]2C(C#N)=C(N)Oc3c2c(=O)oc2ccccc32)c(OC)c1 ZINC01105773
COc1ccc([C@H]2C(C#N)=C(N)Oc3c2c(=O)oc2ccccc32)c(OC)c1 ZINC01105774
CCCc1cc2c(=O)c(-c3ccc4c(c3)OCCO4)coc2cc1OC(=O)c1ccco1 ZINC01105775
O=C(Oc1ccc2c(=O)c(-c3ccc(Br)cc3)coc2c1)c1ccco1 ZINC01105776
COc1cccc(Oc2coc3cc(OCc4ccc(F)cc4)ccc3c2=O)c1 ZINC01105777
COc1ccccc1Oc1coc2cc(OC(=O)c3ccccc3F)ccc2c1=O ZINC01105778
O=C1/C(=C\c2cc(Br)cc3c2OCOC3)Oc2cc(O)ccc21 ZINC01105781
COc1ccc2c(COc3ccc4c(=O)c(-c5ccc6c(c5)OCCO6)coc4c3)cc(=O)oc2c1 ZINC01105783
O=C1/C(=C/c2cn(-c3ccccc3)nc2-c2cc3ccccc3o2)Oc2cc(O)ccc21 ZINC01105784
NC(=O)C1CCN(C2=NC(=O)/C(=C/C3=Cc4ccccc4OC3)S2)CC1 ZINC01105792
CCOc1ccc(-c2nn(-c3ccccc3)cc2[C@@H]2NC(=O)NC(C)=C2C(=O)OC)cc1[N+](=O)[O-] ZINC01105796
CCOc1ccc(-c2nn(-c3ccccc3)cc2[C@H]2NC(=O)NC(C)=C2C(=O)OC)cc1[N+](=O)[O-] ZINC01105797
NC(=O)C1CCN(C2=NC(=O)/C(=C3/C(=O)Nc4ccccc43)S2)CC1 ZINC01105799
Cc1cc([N-]S(=O)(=O)c2ccc(NC(=O)CN3C(=O)c4ccccc4C3=O)cc2)nc(C)n1 ZINC01105800
COc1ccc(-n2c(N)c(-c3nc4ccccc4n3C)sc2=S)cc1 ZINC01105801
CN1C(=O)[C@@]2(C(C(=O)c3ccc(F)cc3)=C([O-])C(=O)N2C[C@H]2CCCO2)c2ccccc21 ZINC01105802
CN1C(=O)[C@]2(C(C(=O)c3ccc(F)cc3)=C([O-])C(=O)N2C[C@H]2CCCO2)c2ccccc21 ZINC01105803
CN1C(=O)[C@@]2(C(C(=O)c3ccc(F)cc3)=C([O-])C(=O)N2C[C@@H]2CCCO2)c2ccccc21 ZINC01105804
CN1C(=O)[C@]2(C(C(=O)c3ccc(F)cc3)=C([O-])C(=O)N2C[C@@H]2CCCO2)c2ccccc21 ZINC01105805
C=CCN1C(=O)/C(=c2/sc3nc(-c4cc(OC)c(OC)c(OC)c4)nn3c2=O)c2ccccc21 ZINC01105810
COc1ccccc1-c1nc2s/c(=C3/C(=O)N(CC(N)=O)c4ccccc43)c(=O)n2n1 ZINC01105814
Cc1cc2oc3c(c(=O)c2cc1C)[C@@H](c1ccc(OCC(N)=O)cc1)N(c1nc(C)c(C)s1)C3=O ZINC01105816
Cc1cc2oc3c(c(=O)c2cc1C)[C@H](c1ccc(OCC(N)=O)cc1)N(c1nc(C)c(C)s1)C3=O ZINC01105817
COc1ccc([C@H]2C(c3ccc(S(=O)(=O)N(C)C)cc3)=C(O)C(=O)N2CCCN2CCOCC2)cc1 ZINC01105820
COc1ccc([C@@H]2C(c3ccc(S(=O)(=O)N(C)C)cc3)=C(O)C(=O)N2CCCN2CCOCC2)cc1 ZINC01105821
CCOc1ccc(-c2nn(-c3ccccc3)cc2/C=C(\C#N)C(=O)N[C@@H]2CCS(=O)(=O)C2)cc1 ZINC01105824
Nc1nc(-c2ccc(S(=O)(=O)N3CCCCC3)cc2)cs1 ZINC01105828
Cc1ccc(S(=O)(=O)Nc2ccc3oc(C)c(C(=O)NN)c3c2)cc1 ZINC01105829
O=S(=O)(c1ccc(-c2cs/c(=[NH+]\c3ccccc3)n2Cc2cccnc2)cc1)N1CCCC1 ZINC01105830
C=CCN1C(=O)/C(=C\c2nc(C#N)c(Nc3ccc(OCC)cc3)o2)SC1=S ZINC01105834
COc1cccc(-c2nn(-c3ccccc3)cc2/C=C2\SC(N3CCC(C(N)=O)CC3)=NC2=O)c1 ZINC01105838
CCOC(=O)C1=C(C)NC(=O)N[C@H]1c1cn(-c2ccccc2)nc1-c1ccc(F)cc1 ZINC01105839
CCOC(=O)C1=C(C)NC(=O)N[C@@H]1c1cn(-c2ccccc2)nc1-c1ccc(F)cc1 ZINC01105840
Cc1ccc(C(=O)Nc2sc(N)nc2-c2cccs2)cc1 ZINC01105845
Nc1nc(-c2cccs2)c(NC(=O)c2ccc(Cl)cc2)s1 ZINC01105846
O=C(Nc1nc(-c2ccc(S(=O)(=O)N3CCCCC3)cc2)cs1)c1ccco1 ZINC01105847
COC(=O)c1sc(NC(=O)COc2c(C)cccc2C)nc1C ZINC01105851
CCOC(=O)c1sc(NC(=O)COc2ccc(C)cc2C(C)=O)nc1C ZINC01105852
NS(=O)(=O)c1ccc(N[C@@H](NC(=O)c2ccco2)C(=O)c2ccc(Cl)cc2)cc1 ZINC01105857
NS(=O)(=O)c1ccc(N[C@H](NC(=O)c2ccco2)C(=O)c2ccc(Cl)cc2)cc1 ZINC01105858
COc1ccc(C(=O)N2c3ccccc3NC(=O)[C@H]2CC(=O)Nc2ccc(Cl)cc2)cc1 ZINC01105861
COc1ccc(C(=O)N2c3ccccc3NC(=O)[C@@H]2CC(=O)Nc2ccc(Cl)cc2)cc1 ZINC01105862
CCn1nnnc1-c1ccc(OC)c(S(=O)(=O)Nc2cc(Cl)ccc2OC)c1 ZINC01105863
O=C(Nc1ncc(-c2ccc(S(=O)(=O)N3CCCCC3)cc2)s1)c1cccs1 ZINC01105864
Cc1cccc(C(=O)N2c3ccccc3NC(=O)[C@H]2CC(=O)Nc2ccc(Cl)cc2)c1 ZINC01105865
Cc1cccc(C(=O)N2c3ccccc3NC(=O)[C@@H]2CC(=O)Nc2ccc(Cl)cc2)c1 ZINC01105866
COc1ccc(NC(=O)C[C@H]2C(=O)Nc3ccccc3N2C(=O)COc2ccc(Cl)cc2)cc1 ZINC01105867
COc1ccc(NC(=O)C[C@@H]2C(=O)Nc3ccccc3N2C(=O)COc2ccc(Cl)cc2)cc1 ZINC01105868
CCOc1ccccc1NC(=O)C[C@H]1C(=O)Nc2ccccc2N1C(=O)c1ccco1 ZINC01105869
CCOc1ccccc1NC(=O)C[C@@H]1C(=O)Nc2ccccc2N1C(=O)c1ccco1 ZINC01105870
Cc1ccc(C(=O)N2c3ccccc3NC(=O)[C@H]2CC(=O)Nc2cccc(Cl)c2)cc1 ZINC01105871
Cc1ccc(C(=O)N2c3ccccc3NC(=O)[C@@H]2CC(=O)Nc2cccc(Cl)c2)cc1 ZINC01105872
Cc1cccc(C(=O)N2c3ccccc3NC(=O)[C@H]2CC(=O)Nc2cccc(Cl)c2)c1 ZINC01105873
Cc1cccc(C(=O)N2c3ccccc3NC(=O)[C@@H]2CC(=O)Nc2cccc(Cl)c2)c1 ZINC01105874
O=C(C[C@@H]1C(=O)Nc2ccccc2N1C(=O)c1ccco1)Nc1cccc(Cl)c1 ZINC01105875
O=C(C[C@H]1C(=O)Nc2ccccc2N1C(=O)c1ccco1)Nc1cccc(Cl)c1 ZINC01105876
Cc1ccc(C(=O)N2c3ccccc3NC(=O)[C@H]2CC(=O)Nc2ccc(F)cc2)cc1 ZINC01105877
Cc1ccc(C(=O)N2c3ccccc3NC(=O)[C@@H]2CC(=O)Nc2ccc(F)cc2)cc1 ZINC01105878
O=C(Nc1sc2c(c1C(=O)NCc1ccco1)CCCC2)c1ccccc1Cl ZINC01105879
Cc1cccc(C(=O)N2c3ccccc3NC(=O)[C@H]2CC(=O)Nc2cccc(C(F)(F)F)c2)c1 ZINC01105880
Cc1cccc(C(=O)N2c3ccccc3NC(=O)[C@@H]2CC(=O)Nc2cccc(C(F)(F)F)c2)c1 ZINC01105881
CCOc1cc(/C=C2\C=C(c3ccc(Cl)cc3)OC2=O)ccc1OC(C)=O ZINC01105884
O=C1OC(c2ccc(Br)cc2)=C/C1=C\c1ccc(-c2ccc([N+](=O)[O-])cc2)o1 ZINC01105886
O=C1NC(=S)N(c2ccccc2F)C(=O)/C1=C/c1ccc(Sc2ccccc2)o1 ZINC01105889
O=C1NC(=S)N(c2ccccc2F)C(=O)/C1=C\c1ccc(Sc2ccccc2)o1 ZINC01105890
O=C(Cn1cc(/C=C2/SC(=S)NC2=O)c2ccccc21)Nc1ccccc1 ZINC01105891
Cc1cccc(C)c1NS(=O)(=O)c1ccc2c(c1)[C@H]1C=CC[C@H]1[C@@H](c1ccccc1C(F)(F)F)N2 ZINC01105893
O=C1NC(=S)N(c2ccccc2F)C(=O)/C1=C/c1cccn1-c1ccc(Br)cc1 ZINC01105896
O=C([O-])COc1ccc(/C=N/NC(=O)c2cccs2)cc1Br ZINC01105898
O=C([O-])c1ccc(COc2ccc3ccccc3c2/C=N/c2ccc(N3CCOCC3)cc2)cc1 ZINC01105900
COC(=O)c1ccc(NC(=O)C2CCN(C(=O)c3ccc(F)cc3)CC2)cc1 ZINC01105902
CCOc1ccc(N2C(=O)/C(=C\c3cccs3)C(C(=O)OC)=C2C)cc1 ZINC01105903
O=C([O-])COc1ccccc1/C=C1/C(=O)NC(=S)N(c2ccc(Br)cc2)C1=O ZINC01105914
COC(=O)CN1C(=S)N(C)C(=O)/C1=C/c1ccc(-c2cccc(Cl)c2Cl)o1 ZINC01105915
O=Cc1ccc(-c2ccc(Cl)c(C(=O)OCC(=O)NC3CCCCC3)c2)o1 ZINC01105917
COC(=O)CN1C(=S)N(C)C(=O)/C1=C/c1ccc(N2CCCC2)cc1 ZINC01105918
O=Cc1ccc(-c2ccc(Cl)c(C(=O)OCC(=O)N3CCc4ccccc43)c2)o1 ZINC01105925
CN(N=C1CCCCC1)c1nc(N2CCCCC2)nc(N2CCCCC2)n1 ZINC01105931
O=C(NCc1ccco1)c1ccccc1NC(=O)[C@H]1CC(=O)N(c2ccccc2)C1 ZINC01105934
O=C(NCc1ccco1)c1ccccc1NC(=O)[C@@H]1CC(=O)N(c2ccccc2)C1 ZINC01105935
CNC(=O)c1ccccc1NC(=O)[C@H]1CC(=O)N(c2ccc(F)cc2)C1 ZINC01105936
CNC(=O)c1ccccc1NC(=O)[C@@H]1CC(=O)N(c2ccc(F)cc2)C1 ZINC01105937
O=C(COc1ccc(C(=S)N2CCOCC2)cc1)Nc1ccc(Br)cc1 ZINC01105938
CCOc1cc(C(=S)N2CCOCC2)ccc1OCC(=O)N1CCOCC1 ZINC01105939
O=C(COc1ccc(C(=S)N2CCOCC2)cc1)Nc1ccccc1C(F)(F)F ZINC01105940
CCOc1cc(C(=S)N2CCCCC2)ccc1OCC(=O)Nc1ccc(Cl)cc1 ZINC01105941
CCOc1cc(C(=S)N2CCOCC2)ccc1OCC(=O)Nc1cccc(OC)c1 ZINC01105942
CCOc1ccc(N(CC(=O)Nc2c(F)cccc2F)S(=O)(=O)c2ccccc2)cc1 ZINC01105943
COc1ccc(S(=O)(=O)N(Cc2ccccc2)c2ccccc2C(=O)Nc2ccc(F)c(F)c2)cc1 ZINC01105949
CSc1ccccc1NC(=O)CN(c1ccccc1)S(=O)(=O)c1ccc(Cl)cc1 ZINC01105953
O=C(COc1ccccc1Cl)Nc1cc(Cl)ccc1Oc1ccccc1 ZINC01105955
O=C(CN1C(=O)c2cccc3cccc1c23)Nc1ccccc1Sc1ccccc1 ZINC01105956
COC(=O)c1ccc(C(=O)OC)c(NS(=O)(=O)c2ccc(Br)s2)c1 ZINC01105957
CCOc1cc(C(=S)N2CCOCC2)ccc1OCC(=O)Nc1c(C)cc(Br)cc1C ZINC01105958
CCOc1cc(C(=S)N2CCOCC2)cc(I)c1OCC(=O)N1CCOCC1 ZINC01105959
CC(C)c1ccc(NC(=O)[C@H]2CC(=O)N(Cc3ccccc3)C2)cc1 ZINC01105960
CC(C)c1ccc(NC(=O)[C@@H]2CC(=O)N(Cc3ccccc3)C2)cc1 ZINC01105961
O=C(/C=C/c1ccco1)Nc1ccc(Cl)cc1-c1nc2ccccc2s1 ZINC01105969
COc1ccc(-c2c(C)nn3c(N)c(-c4ccc(Cl)cc4)cnc23)cc1 ZINC01105973
COc1ccc(Br)cc1/C=N/c1c(-c2ccco2)nc2ccccn12 ZINC01105977
CC(C)Oc1ccc(Br)cc1/C=N/c1c(-c2ccco2)nc2ccccn12 ZINC01105979
COc1cc(/C=N/NC(=O)CN2C[C@@H](c3ccccc3)CC2=O)cc2sc(=O)oc12 ZINC01105983
COc1cc(/C=N/NC(=O)CN2C[C@H](c3ccccc3)CC2=O)cc2sc(=O)oc12 ZINC01105985
COc1cc([C@H]2Nc3ccc4ccccc4c3C3=C2C(=O)CC(C)(C)C3)ccc1OC(=O)N(C)C ZINC01105989
COc1cc([C@@H]2Nc3ccc4ccccc4c3C3=C2C(=O)CC(C)(C)C3)ccc1OC(=O)N(C)C ZINC01105990
CC(C)c1ccccc1NC(=O)c1ccc(Cl)c(S(=O)(=O)N2CCOCC2)c1 ZINC01105994
O=C(Nc1ccc2c(c1)OCCO2)c1ccc(Cl)c(S(=O)(=O)N2CCOCC2)c1 ZINC01105995
C=CCn1c(SCC(=O)Nc2nc3ccccc3s2)nnc1-c1cc2cccc(OC)c2o1 ZINC01105997
CS(=O)(=O)N1CCc2cc(C(=O)NCc3ccccc3)ccc21 ZINC01105998
CS(=O)(=O)N1CCc2cc(C(=O)Nc3ccc(Oc4ccccc4)cc3)ccc21 ZINC01106000
O=Cc1c(-c2ccccc2)nnn1CCCl ZINC01106002
O=C(COc1ccc(C2C3=C(CCCC3=O)OC3=C2C(=O)CCC3)cc1)Nc1ccc(F)cc1 ZINC01106007
C[C@@]12C[C@@H](NC(=O)N1)c1ccccc1O2 ZINC01106011
C[C@]12C[C@H](NC(=O)N1)c1ccccc1O2 ZINC01106013
COc1c(NC(C)=O)cc(Oc2cccc(C(F)(F)F)c2)c2nc(C)cc(C)c12 ZINC01106014
CC(=O)Oc1ccc([C@H]2CC(=O)c3c(O)cc(OC(C)=O)cc3O2)cc1 ZINC01106016
CC(=O)Oc1ccc([C@@H]2CC(=O)c3c(O)cc(OC(C)=O)cc3O2)cc1 ZINC01106017
O=C(COC(=O)c1cc2cc(Br)ccc2oc1=O)c1cccs1 ZINC01106022
C=CC[NH+](CC=C)C[C@@H](O)Cn1c2c(c3ccccc31)CCN(C)C2=O ZINC01106024
C=CC[NH+](CC=C)C[C@H](O)Cn1c2c(c3ccccc31)CCN(C)C2=O ZINC01106025
CCOC(=O)c1c(C)n(-c2ccc(C)cc2)c2ccc(OC[C@H](O)CNc3ccc(OC)cc3)cc12 ZINC01106030
CCOC(=O)c1c(C)n(-c2ccc(C)cc2)c2ccc(OC[C@@H](O)CNc3ccc(OC)cc3)cc12 ZINC01106031
O=C(N/N=C/c1sc(=O)[nH]c1Cl)c1ccccc1 ZINC01106032
O=C(Oc1ccc2cc(Br)ccc2c1Br)N1CCCCC1 ZINC01106036
O=C(Nc1ccc(F)cc1)c1ccccc1NC(=O)[C@@H]1CCCN1S(=O)(=O)c1ccccc1 ZINC01106038
O=C(Nc1ccc(F)cc1)c1ccccc1NC(=O)[C@H]1CCCN1S(=O)(=O)c1ccccc1 ZINC01106039
O=C(CC1c2ccccc2Oc2ccccc21)Nc1ccccc1C(=O)NCc1ccccc1 ZINC01106041
Cn1c(Sc2ccc(C(F)(F)F)cc2[N+](=O)[O-])nnc1[C@H](O)c1ccccc1 ZINC01106042
Cn1c(Sc2ccc(C(F)(F)F)cc2[N+](=O)[O-])nnc1[C@@H](O)c1ccccc1 ZINC01106043
COc1ccc(NC(=O)c2ccccc2OCC(=O)c2ccc3c(c2)CCCC3)c(C)c1 ZINC01106044
C[C@@H](Cc1ccc2c(c1)OCO2)[C@H]1Nc2ccccc2C(=O)N1c1ccc(F)cc1 ZINC01106045
C[C@H](Cc1ccc2c(c1)OCO2)[C@H]1Nc2ccccc2C(=O)N1c1ccc(F)cc1 ZINC01106046
C[C@@H](Cc1ccc2c(c1)OCO2)[C@@H]1Nc2ccccc2C(=O)N1c1ccc(F)cc1 ZINC01106047
CCN(CC)C(=O)CN1C(=O)/C(=N\OC(=O)c2ccccc2F)c2ccccc21 ZINC01106048
N#Cc1c2c(c3c(c1NC(=O)c1ccc(Cl)cc1)CCCC3)CCCC2 ZINC01106050
COc1ccc2nc(Cl)c(/C=C(\C#N)C(=O)C(C)(C)C)cc2c1 ZINC01106053
O=C(COC(=O)c1ccc(=O)[nH]c1)c1ccc(Br)cc1 ZINC01106055
O=C(NCCc1ccccc1)c1ccc(NC(=O)c2cncc(Br)c2)cc1 ZINC01106056
COC(OC)[C@H]1Nc2ccccc2C(=O)N1c1ccc(F)cc1 ZINC01106057
COC(OC)[C@@H]1Nc2ccccc2C(=O)N1c1ccc(F)cc1 ZINC01106058
O=C(Nc1nc(SCc2ccccc2Cl)ns1)c1cc(F)c(F)cc1Cl ZINC01106059
O=C(CSc1nnnn1C1CCCCC1)NC(c1ccccc1)c1ccccc1 ZINC01106060
Cc1c(NC(=O)CSc2nc3cc(C(=O)N4CCCC4)ccc3s2)c(=O)n(-c2ccccc2)n1C ZINC01106062
COc1cc2c(=O)n(-c3ccccc3)c([S-])nc2c(OC)c1OC ZINC01106067
O=c1[nH][nH]c(=O)n1-c1cccc(Cl)c1 ZINC01106069
Cc1ccc(N2C(=O)c3ccccc3N[C@@]23C(=O)Nc2ccccc23)cc1 ZINC01106074
Cc1ccc(N2C(=O)c3ccccc3N[C@]23C(=O)Nc2ccccc23)cc1 ZINC01106075
O=C(Cc1ccc(F)cc1)Nc1cccc(N2CCCC2)c1 ZINC01106076
COc1cccc(N(CC(=O)NCc2ccc(Cl)cc2)S(=O)(=O)c2ccc(C)cc2)c1 ZINC01106077
Cc1ccc(S(=O)(=O)N(CC(=O)NCc2ccc(Cl)cc2)c2ccc(C(C)C)cc2)cc1 ZINC01106079
Cc1cc(C(=O)Nc2ccc(Br)c3cccnc23)ccc1[N+](=O)[O-] ZINC01106081
Cc1cc(/C=N/NC(N)=S)c(C)n1-c1cccc([N+](=O)[O-])c1 ZINC01106083
CCOc1cccc(NC(=O)/C(C#N)=C/c2ccc(-c3ccccc3[N+](=O)[O-])o2)c1 ZINC01106087
COc1cc([N+](=O)[O-])ccc1-c1ccc(/C=C(\C#N)C(=O)NC(C)C)o1 ZINC01106089
Cc1ccc(NC(=O)/C(C#N)=C/c2ccc(Sc3nc4ccccc4[nH]3)o2)cc1C ZINC01106091
COc1ccc(CNC(=O)/C(C#N)=C/c2ccc(OCc3ccc4ccccc4c3)cc2)cc1 ZINC01106093
COc1ccc(CNC(=O)/C(C#N)=C/c2ccc(-c3ccc(Cl)c([N+](=O)[O-])c3)o2)cc1 ZINC01106095
COC(=O)c1ccc(-c2ccc(/C=C(\C#N)C(=O)N(C)C)o2)cc1 ZINC01106099
COC(=O)c1ccc(/C=C(\C#N)C(=O)N(C)C)cc1 ZINC01106101
CN(C)C(=O)/C(C#N)=C/c1ccc(-c2cc([N+](=O)[O-])ccc2Cl)o1 ZINC01106103
CCN(CC)c1ccc(/C=N/NC(=O)c2cc3cc(Br)ccc3o2)c(OC)c1 ZINC01106105
N#C/C(=C\c1ccc(Br)s1)C(=O)Nc1cccc(Cl)c1Cl ZINC01106107
O=C(N/N=C/c1ccc(N2CCCC2)cc1)c1cccc(C(F)(F)F)c1 ZINC01106117
Cc1cc(N2CCCC2)ccc1/C=N/NC(=O)c1ccc(-n2c(C)ccc2C)cc1 ZINC01106119
Fc1ccc(NC(=S)Nc2ccc(Br)cc2)cc1Cl ZINC01106122
Cc1cc(C(=O)[O-])ccc1-c1ccc(/C=N/NC(=O)c2ccccc2-n2cccc2)o1 ZINC01106123
COC(=O)c1ccccc1-n1c(C)cc(/C=N/NC(=O)Cc2ccccc2)c1C ZINC01106129
COC(=O)Cn1cc(/C=C2/NC(=O)N(c3ccccc3)C2=O)c2ccccc21 ZINC01106131
COc1ccc([N+](=O)[O-])cc1-n1c(C)cc(/C=C2\NC(=O)N(c3ccccc3)C2=O)c1C ZINC01106133
CC(C)NC(=O)/C(C#N)=C/c1cc(Br)c(Sc2ccc(Cl)cc2)o1 ZINC01106136
C#CCn1cc(/C=C2/NC(=O)N(Cc3ccc(Br)cc3)C2=O)c2ccccc21 ZINC01106138
COc1cc([N+](=O)[O-])ccc1-n1c(C)cc(C=C2C(=O)c3ccccc3C2=O)c1C ZINC01106140
O=C1N/C(=C\c2ccc(-c3cccc(C(F)(F)F)c3)o2)C(=O)N1c1cccc(Cl)c1 ZINC01106141
Cc1c(/C=C2/SC(=O)N(C(C)C)C2=O)c2ccccc2n1Cc1ccccc1C#N ZINC01106143
Cc1c(/C=C2\SC(=O)N(C(C)C)C2=O)c2ccccc2n1Cc1ccccc1C#N ZINC01106144
CC[C@@H](C)c1ccccc1NC(=O)/C=C/c1ccc(Cl)c([N+](=O)[O-])c1 ZINC01106145
COc1cc(/C=C2/NC(=O)N(c3cccc(Cl)c3)C2=O)c([N+](=O)[O-])cc1OC ZINC01106149
N#C/C(=C\c1cccn1-c1cccc(C(=O)[O-])c1)C(=O)Nc1ccc(Cl)cc1Cl ZINC01106153
CC(C)(C)n1cccc1C=C1C(=O)NC(=O)NC1=O ZINC01106159
Cc1cc(Br)ccc1-c1ccc(/C=C(\C#N)C(=O)NC2CCCCC2)o1 ZINC01106160
CCOC(=O)Cn1cc(/C=C2/NC(=O)N(Cc3ccc(Cl)cc3)C2=O)c2ccccc21 ZINC01106162
Cc1ccc(C(=O)[C@H](OC(=O)Cc2ccc([N+](=O)[O-])cc2)c2ccccc2)cc1 ZINC01106164
Cc1ccc(C(=O)[C@@H](OC(=O)Cc2ccc([N+](=O)[O-])cc2)c2ccccc2)cc1 ZINC01106165
O=C(OCc1ccc(Cl)cc1)c1cccc(Oc2ccc([N+](=O)[O-])cc2)c1 ZINC01106166
O=C(OCc1ccccc1)c1ccccc1Sc1ccccc1[N+](=O)[O-] ZINC01106167
O=C(COC(=O)c1ccc([N+](=O)[O-])cc1Cl)c1ccc(-c2ccccc2)cc1 ZINC01106168
COc1ccccc1NC(=O)c1ccccc1Sc1ccccc1[N+](=O)[O-] ZINC01106169
Cc1ccc(Sc2oc(/C=N/O)cc2Br)cc1 ZINC01106170
Cc1ccccc1C(=O)N1CCN(c2ccc(NC(=O)c3ccc(Br)o3)cc2)CC1 ZINC01106172
COC(=O)C1=C(C)N(Cc2cccnc2)C(=O)/C1=C\c1cccc(Br)c1 ZINC01106173
CCOC(=O)c1ccc(NC(=O)CN(Cc2ccccc2)S(=O)(=O)c2ccc(C)cc2)cc1 ZINC01106175
COC(=O)C1=C(C)N(CCc2ccccc2)C(=O)/C1=C\c1cc(C)n(-c2ccccc2C(=O)OC)c1C ZINC01106177
CCN1C(=O)/C(=C\c2cc(C)n(-c3ccccc3C(=O)OC)c2C)C(C(=O)OC)=C1C ZINC01106181
CCOC(=O)c1sc2sc(C(=O)OCC)c(-c3ccccc3)c2c1C ZINC01106185
N#CC(C#N)=C1SCC(=O)N1c1ccccc1 ZINC01106186
N#Cc1c(Cl)nnc(-c2ccccc2)c1-c1ccccc1 ZINC01106193
CC(=O)c1c(Cl)nnc(-c2ccccc2)c1-c1ccccc1 ZINC01106194
CSc1nnc(-c2ccccc2)c(-c2ccccc2)c1C#N ZINC01106197
CCSc1nnc(-c2ccccc2)c(-c2ccccc2)c1C#N ZINC01106198
N#Cc1c(SCC(N)=O)nnc(-c2ccccc2)c1-c1ccccc1 ZINC01106203
CCOC(=O)c1sc2nc(-c3ccccc3)c(C#N)c(=O)n2c1N ZINC01106209
N#Cc1c([O-])nc(SCC(=O)Nc2ccc(Cl)cc2)nc1-c1ccccc1 ZINC01106211
Cc1nc(-c2ccccc2)nc2sc(C(N)=O)c(N)c12 ZINC01106222
Cc1nc(-c2ccccc2)nc2oc(C(=O)NN)c(N)c12 ZINC01106223
Cc1nc(-c2ccccc2)nc2sc(C(=O)c3ccccc3)c(N)c12 ZINC01106225
COc1ccc(C(=O)c2sc3nc(-c4ccccc4)nc(C)c3c2N)cc1 ZINC01106226
Cc1ccc(-c2c(C#N)c(SCC(N)=O)nc3c2nnc2ccccc23)cc1 ZINC01106233
CC(=O)c1sc2nc3c(nnc4ccccc43)c(-c3ccc(C)cc3)c2c1N ZINC01106234
CCOC(=O)c1sc2nc3c(nnc4ccccc43)c(-c3ccc(C)cc3)c2c1N ZINC01106235
Cc1ccc(-c2c3nnc4ccccc4c3nc3sc(C(N)=O)c(N)c23)cc1 ZINC01106236
COc1cccc(OC)c1C(=O)NC(=S)Nc1ccc2oc(-c3cc(C)cc(C)c3)nc2c1 ZINC01106237
COc1cccc(OC)c1C(=O)NC(=S)Nc1ccccc1OC(F)F ZINC01106238
COc1cccc(OC)c1C(=O)NC(=S)Nc1ccc2[nH]c(=O)[nH]c2c1 ZINC01106243
CC(C)C(=O)N1CCN(c2ccccc2NC(=S)NC(=O)c2cccs2)CC1 ZINC01106244
COc1ccc(NC(=O)c2ccco2)cc1NC(=O)c1ccc(OCc2ccccc2)cc1 ZINC01106245
CN(CC(=O)Nc1ccc(F)c(Cl)c1)S(=O)(=O)c1ccc2ccccc2c1 ZINC01106261
O=C1N=C(N2CCOCC2)S/C1=C/c1c[nH]c2ccc(Br)cc12 ZINC01106285
CC1(C)CC(=O)c2c(nc3sc(C(=O)NC[C@H]4CCCO4)c(N)c3c2-c2ccccc2)C1 ZINC01106291
CC1(C)CC(=O)c2c(nc3sc(C(=O)NC[C@@H]4CCCO4)c(N)c3c2-c2ccccc2)C1 ZINC01106292
CC1(C)CC(=O)c2c(nc3sc(C(=O)Nc4ccccc4F)c(N)c3c2-c2ccccc2)C1 ZINC01106293
CCc1c2c(nc3sc(C(=O)Nc4ccc(F)c(Cl)c4)c(N)c13)CC(C)(C)CC2=O ZINC01106294
COc1cccc(NC(=O)CSc2nc3scc(-c4ccco4)c3c(=O)n2-c2ccccc2)c1 ZINC01106295
COc1ccc(-c2c3c(nc4sc(C(=O)c5ccc6c(c5)OCCO6)c(N)c24)CC(C)(C)CC3=O)cc1 ZINC01106296
c1ccc(N2CCN(c3ncnc4sc5c(c34)CCCC5)CC2)cc1 ZINC01106297
c1nc(Nc2ccc3c(c2)OCCO3)c2c3c(sc2n1)CCCC3 ZINC01106298
Cc1sc2nc(SCC(=O)N3CCC(c4noc5ccc(F)cc45)CC3)n(-c3ccccc3)c(=O)c2c1C ZINC01106299
O=C(CSc1ncnc2sc3c(c12)CCCC3)N1CCC(c2noc3ccc(F)cc23)CC1 ZINC01106300
CCc1c2c(nc3sc(C(=O)NCc4ccc5c(c4)OCO5)c(N)c13)CC(C)(C)CC2=O ZINC01106301
Cc1[nH]c2ccccc2c1[C@H](Nc1nccs1)c1ccccn1 ZINC01106302
Cc1[nH]c2ccccc2c1[C@@H](Nc1nccs1)c1ccccn1 ZINC01106303
Oc1c([C@H](Nc2nccs2)c2cccnc2)ccc2cccnc12 ZINC01106304
Oc1c([C@@H](Nc2nccs2)c2cccnc2)ccc2cccnc12 ZINC01106305
CCn1c(SCC(=O)c2ccc(Cl)cc2)nnc1-c1ccncc1 ZINC01106306
CCn1c(SCC(=O)c2ccc(F)cc2)nnc1-c1ccncc1 ZINC01106307
CCn1c(SCC(=O)c2ccc(Cl)cc2Cl)nnc1-c1ccncc1 ZINC01106308
Cn1c(SCC(=O)c2ccc(Cl)cc2Cl)nnc1-c1ccncc1 ZINC01106309
O=C(CSc1nc(-c2ccccc2)nc2c1CCCC2)NC1CCCCC1 ZINC01106312
COc1ccc(-c2cc(OC(=O)c3ccccc3F)c3c(C)oc(C)c3c(=O)c2)cc1 ZINC01106315
Nc1ccccc1/N=c1\cc(-c2ccc3c(c2)OCO3)oc2ccccc12 ZINC01106316
CCOc1cc(-c2cc(I)c(O)c(OC)c2)cc(=O)c2c(C)oc(C)c12 ZINC01106318
COc1cc(-c2cc(OC)c3c(C)oc(C)c3c(=O)c2)cc(I)c1O ZINC01106319
COc1ccc(-c2cc(OC(=O)c3ccc([N+](=O)[O-])cc3)c3c(C)oc(C)c3c(=O)c2)cc1 ZINC01106320
COc1cc(-c2cc(=O)c3ccccc3o2)cc(I)c1O ZINC01106321
COc1cc(-c2cc(=O)c3cc(O)ccc3o2)cc(I)c1O ZINC01106322
Cc1nn2cc(-c3ccc([N+](=O)[O-])cc3)cc2c2c(C)n(C3CCCCC3)c(C)c12 ZINC01106323
Cc1nn2cc(-c3cccc([N+](=O)[O-])c3)cc2c2c(C)n(C3CCCCC3)c(C)c12 ZINC01106324
Cc1ccc(-n2c(C)c3c(C)nn4cc(-c5ccccc5)cc4c3c2C)cc1 ZINC01106325
Cc1ccc(-n2c(C)c3c(C)nn4cc(-c5ccc([N+](=O)[O-])cc5)cc4c3c2C)cc1 ZINC01106326
Cc1ccc(-n2c(C)c3c(C)nn4cc(-c5cccc([N+](=O)[O-])c5)cc4c3c2C)cc1 ZINC01106327
Cc1oc(C)c2c(=O)ccc3c(c12)OC(N)=C(C#N)[C@H]3c1ccc(Br)cc1 ZINC01106328
Cc1oc(C)c2c(=O)ccc3c(c12)OC(N)=C(C#N)[C@@H]3c1ccc(Br)cc1 ZINC01106329
CSc1ccc([C@@H]2C(C#N)=C(N)Oc3c2ccc(=O)c2c(C)oc(C)c32)cc1 ZINC01106330
CSc1ccc([C@H]2C(C#N)=C(N)Oc3c2ccc(=O)c2c(C)oc(C)c32)cc1 ZINC01106331
CCOc1ccc([C@@H]2C(C#N)=C(N)Oc3c2ccc(=O)c2c(C)oc(C)c32)cc1 ZINC01106332
CCOc1ccc([C@H]2C(C#N)=C(N)Oc3c2ccc(=O)c2c(C)oc(C)c32)cc1 ZINC01106333
CCOc1ccc(-c2cc(OC(=O)c3ccco3)c3c(C)oc(C)c3c(=O)c2)cc1 ZINC01106334
CCOc1ccc(-c2cc(OC(=O)c3cccs3)c3c(C)oc(C)c3c(=O)c2)cc1 ZINC01106335
O=C(Nc1ncnc2sc3c(c12)CCCC3)c1ccc([N+](=O)[O-])cc1 ZINC01106336
O=C(Nc1ncnc2sc3c(c12)CCCCC3)c1cccc(Cl)c1 ZINC01106337
O=C(Nc1ncnc2sc3c(c12)CCC3)c1cccc([N+](=O)[O-])c1 ZINC01106338
COC(=O)[C@@H](C(C)C)n1c(C)c(C(C)=O)c(C(C)=O)c1C ZINC01106339
Cc1nn2cc(-c3ccccc3)cc2c2c(C)n(Cc3ccccc3)c(C)c12 ZINC01106340
Cc1nn2cc(-c3cccc([N+](=O)[O-])c3)cc2c2c(C)n(Cc3ccccc3)c(C)c12 ZINC01106341
Cc1nn2cc(-c3ccc([N+](=O)[O-])cc3)cc2c2c(C)n(Cc3ccccc3)c(C)c12 ZINC01106342
COc1ccc(-c2cc(=O)c3cc(Br)cc(Br)c3o2)cc1 ZINC01106343
COc1cc(-c2cc(=O)c3cc(Br)cc(Br)c3o2)ccc1O ZINC01106344
CC(=O)NN1C(=O)/C(=C/c2ccc(C#N)cc2)SC1=S ZINC01106345
COc1ccc(-c2cc(OC(=O)c3cccs3)c3c(C)oc(C)c3c(=O)c2)cc1 ZINC01106347
COc1ccc(-c2nc(-n3c(C)c(C(C)=O)c(C(C)=O)c3C)sc2C)cc1OC ZINC01106348
COc1ccc(-c2nc(-n3c(C)c(C(C)=O)c(C(C)=O)c3C)sc2C)cc1 ZINC01106349
CC(=O)c1c(C(C)=O)c(C)n(-c2nc(-c3ccc(Oc4ccccc4)cc3)c(C)s2)c1C ZINC01106350
COc1ccc(-c2cc(OC(=O)c3cccc([N+](=O)[O-])c3)c3c(C)oc(C)c3c(=O)c2)cc1 ZINC01106351
CCOC(=O)c1ccc(-n2c(C)c3c(OCC)cccc(=O)c3c2C)cc1 ZINC01106352
CCOc1cccc(=O)c2c(C)n(-c3ccc(I)cc3)c(C)c12 ZINC01106353
COc1ccc(C(=O)Oc2cc(-c3ccc(OC)cc3)cc(=O)c3c(C)oc(C)c23)cc1 ZINC01106356
COc1ccc(OC)c(/N=c2\cc(-c3ccc4c(c3)OCO4)oc3ccccc23)c1 ZINC01106363
COc1ccccc1/N=c1\cc(-c2ccc3c(c2)OCO3)oc2ccccc12 ZINC01106365
COc1ccc(/N=c2\cc(-c3ccc4c(c3)OCO4)oc3ccccc23)c(OC)c1 ZINC01106367
COc1ccc(/N=c2\cc(-c3ccc4c(c3)OCO4)oc3ccccc23)cc1OC ZINC01106369
c1ccc2/c(=N/c3ccc4c(c3)OCO4)cc(-c3ccc4c(c3)OCO4)oc2c1 ZINC01106371
O=C(NCc1cccnc1)C1CCN(C(=O)c2cccc(Cl)c2)CC1 ZINC01106375
CC(C)C(=O)Nc1cccc(NC(=O)c2ccccc2)c1 ZINC01106376
Cc1cc(N2CCCC2)c(F)cc1/C=N/NC(=O)COc1cccc2cccnc12 ZINC01106378
Cc1cc(/C=N/NC(=O)COc2cccc3cccnc23)cc(C)c1O ZINC01106380
CCNC(=S)N/N=C/c1ccc(-c2ccc(C(=O)OCC)cc2)o1 ZINC01106382
O=C(Nc1ccc2oc(=O)ccc2c1)c1cccc(I)c1 ZINC01106384
O=C(c1ccccc1)c1cn(CC(=O)N2CCc3ccccc32)c2ccccc12 ZINC01106385
Cc1c(Br)ccc(NC(=O)Cn2cnc3sc4c(c3c2=O)CCCC4)c1C ZINC01106387
Cc1ccc(-c2nn3c(C)nnc3s2)cc1NC(=O)Cc1ccc(Cl)cc1 ZINC01106388
CCOC(=O)c1sc2ncn(CC(=O)Nc3cccc(Br)c3)c(=O)c2c1C ZINC01106389
CCOC(=O)c1sc2ncn(CC(=O)Nc3c(C)cc(C)cc3C)c(=O)c2c1C ZINC01106390
COC(=O)CN1C(=O)S/C(=C/c2cc(Br)cc(OC)c2O)C1=O ZINC01106391
O=C(N/N=C/c1cn(C(=O)N2CCOCC2)c2ccccc12)c1cc2cc(Br)ccc2o1 ZINC01106393
Cc1ccc(-c2nn3c(C)nnc3s2)cc1NC(=O)c1ccc(Br)o1 ZINC01106395
CC(=O)Nc1ccc2nc(NC(=O)c3cccc(-c4cc5ccccc5oc4=O)c3)oc2c1 ZINC01106396
O=C(Cn1cc(C(=O)c2cccs2)c2ccccc21)NC[C@H]1CCCO1 ZINC01106397
O=C(Cn1cc(C(=O)c2cccs2)c2ccccc21)NC[C@@H]1CCCO1 ZINC01106398
CC(C)(C)c1ccc(OCCn2cc(C(=O)c3cccs3)c3ccccc32)cc1 ZINC01106399
O=C(CSc1ncccn1)Nc1cc(Br)ccc1Br ZINC01106400
Cc1cc(C)cc(NC(=O)Cn2c(-c3ccccc3)nc3sc4c(c3c2=O)CCCC4)c1 ZINC01106401
O=Cc1ccc(CNS(=O)(=O)c2ccccc2)o1 ZINC01106403
O=C(CN(c1ccc(I)cc1)S(=O)(=O)c1ccccc1)N[C@H]1C[C@H]2CC[C@@H]1C2 ZINC01106404
CS(=O)(=O)N(CC(=O)N[C@H]1C[C@@H]2CC[C@H]1C2)c1cc(Cl)cc(Cl)c1 ZINC01106405
C[C@@]12CCCC[C@@H]1[C@@H]2C(=O)N/N=C/c1ccc([N+](=O)[O-])o1 ZINC01106407
COc1ccc2cc(/C=N/NC(=O)CC3(C)OCCO3)c(Cl)nc2c1 ZINC01106409
O=C(Cc1ccc2c(c1)OCO2)N/N=C/c1ccc([N+](=O)[O-])o1 ZINC01106411
O=C(Cc1ccc2c(c1)OCO2)N/N=C/c1ccc(-c2ccc(Br)cc2[N+](=O)[O-])o1 ZINC01106413
COC(=O)c1cc(-c2ccc(/C=N/NC(=O)Cc3ccc4c(c3)OCO4)o2)ccc1Cl ZINC01106415
COC(=O)c1cccc(-n2c(C)cc(/C=N/NC(=O)c3ccc(I)c(OC)c3)c2C)c1C ZINC01106417
COc1cc(C(=O)N/N=C/c2cn(CC#N)c3ccccc23)ccc1I ZINC01106421
COc1ccc(/C=C2/C=C(c3ccc(Cl)cc3)N(c3ccc4c(c3)OCO4)C2=O)cc1 ZINC01106424
COc1ccc(/C=C2/C=C(c3ccc(Cl)cc3)N(c3ccc(N4CCOCC4)cc3)C2=O)cc1OC ZINC01106426
CN(C)C(=O)/C(C#N)=C/c1ccc(Oc2ccc([N+](=O)[O-])cn2)cc1 ZINC01106429
N#C/C(=C\c1ccc(Sc2nc3ccccc3[nH]2)o1)c1ccc(F)cc1 ZINC01106431
N#C/C(=C/c1ccc(Sc2nc3ccccc3[nH]2)o1)c1ccc(F)cc1 ZINC01106432
CN1C(=O)C(=Cc2ccc(Oc3ccc(C(F)(F)F)cc3[N+](=O)[O-])c(Cl)c2)C(=O)N(C)C1=O ZINC01106433
O=C(CC(=O)NC1CCCCC1)N/N=C/c1ccc(-c2cccc([N+](=O)[O-])c2)o1 ZINC01106434
Cc1cc(/C=N/NC(=O)c2cc3cc(Br)ccc3o2)c(C)n1-c1ccc2c(c1)OCO2 ZINC01106436
CN(C)C(=O)/C(C#N)=C/c1cc(Br)ccc1OCc1cccc2ccccc12 ZINC01106442
Cc1c(/C=C(\C#N)C(=O)N(C)C)c2ccccc2n1Cc1ccc(Cl)cc1Cl ZINC01106444
COc1ccc2ccccc2c1/C=C(\C#N)C(=O)N(C)C ZINC01106446
COc1cc(/C=C(\C#N)C(=O)N(C)C)c(Br)cc1OCc1ccccc1C#N ZINC01106450
CCOc1cc(/C=C(\C#N)C(=O)N(C)C)cc(Br)c1OCc1cccc([N+](=O)[O-])c1 ZINC01106456
Cc1c(/C=C(/C#N)C(=O)Nc2cccc(Cl)c2Cl)c2ccccc2n1Cc1ccccc1C#N ZINC01106458
CCOc1cc(/C=C(\C#N)C(=O)N(C)C)c(Br)cc1OCc1ccc([N+](=O)[O-])cc1 ZINC01106462
CCOc1cc(/C=C(\C#N)C(=O)N(C)C)cc(Br)c1O ZINC01106464
CN(C)C(=O)/C(C#N)=C/c1cn(Cc2ccc(Cl)cc2)c2ccccc12 ZINC01106468
CN(C)C(=O)/C(C#N)=C/c1ccc(O)c(Br)c1 ZINC01106472
N#CCn1cc(/C=C(/C#N)C(=O)Nc2cccc(Cl)c2Cl)c2ccccc21 ZINC01106475
C=CCc1cc(/C=C(\C#N)C(=O)N(C)C)cc(OCC)c1OCc1ccc(Cl)cc1Cl ZINC01106478
COc1cc(/C=C(\C#N)C(=O)N(C)C)cc(Br)c1OCc1ccccc1F ZINC01106482
CN(C)C(=O)/C(C#N)=C/c1ccccc1OCc1cccc([N+](=O)[O-])c1 ZINC01106484
C=CCn1c(C)c(/C=C(\C#N)C(=O)Nc2cccc(Cl)c2Cl)c2ccccc21 ZINC01106488
COc1ccc(/C=C(\C#N)C(=O)N(C)C)cc1[N+](=O)[O-] ZINC01106490
CN(C)C(=O)/C(C#N)=C/c1ccc(Cl)c([N+](=O)[O-])c1 ZINC01106494
N#C/C(=C\c1cc(Br)c(I)o1)C(=O)NC1CCCCC1 ZINC01106498
O=C(CN1C(=O)S/C(=C/c2ccc(-c3cccc(Cl)c3)o2)C1=O)Nc1cccc(C(F)(F)F)c1 ZINC01106500
O=C(CN1C(=O)S/C(=C\c2ccc(-c3cccc(Cl)c3)o2)C1=O)Nc1cccc(C(F)(F)F)c1 ZINC01106501
COc1ccc(C(F)(F)F)cc1NC(=O)CN1C(=O)S/C(=C\c2cc(C(C)C)c(OC)cc2C)C1=O ZINC01106505
O=C(CN1C(=O)S/C(=C/c2cccc([N+](=O)[O-])c2)C1=O)Nc1cccc(C(F)(F)F)c1 ZINC01106510
O=C(CN1C(=O)S/C(=C\c2cccc([N+](=O)[O-])c2)C1=O)Nc1cccc(C(F)(F)F)c1 ZINC01106511
COc1ccc(/C=C2\SC(=O)N(CC(=O)Nc3cc(C(F)(F)F)ccc3OC)C2=O)c(OC)c1 ZINC01106521
CCOc1cccc(/C=C2\SC(=O)N(CC(=O)Nc3cc(C(F)(F)F)ccc3OC)C2=O)c1O ZINC01106525
CCOc1cc(/C=C2\SC(=O)N(CC(=O)Nc3cccc(C(F)(F)F)c3)C2=O)ccc1O ZINC01106527
O=C1NC(=O)N(c2cccc(F)c2)C(=O)/C1=C/c1ccc2c(c1)OCCO2 ZINC01106530
C=CCc1cc(/C=C2\C(=O)NC(=S)N(c3ccc(F)cc3)C2=O)cc(OCC)c1O ZINC01106532
CC[C@@H](C)Oc1c(/C=C2\C(=O)NC(=S)N(c3ccc(F)cc3)C2=O)cccc1OC ZINC01106534
CC[C@H](C)Oc1c(/C=C2\C(=O)NC(=S)N(c3ccc(F)cc3)C2=O)cccc1OC ZINC01106536
COc1cc2c(cc1NC(=O)c1ccc([N+](=O)[O-])cc1)CCCC2 ZINC01106538
CC(C)(C)C1CCC(=NNC(=O)CN(c2cc(C(F)(F)F)ccc2Cl)S(C)(=O)=O)CC1 ZINC01106539
CS(=O)(=O)N(CC(=O)Nc1ccc(S(=O)(=O)Nc2cccc3ccccc23)cc1)c1ccccc1F ZINC01106541
O=C(N/N=C/c1cn(Cc2ccccc2)c2ccccc12)c1cc(-c2ccccc2)n[nH]1 ZINC01106546
O=C(N/N=C1\C(=O)N(Cc2cccc3ccccc23)c2ccccc21)c1cc(-c2ccccc2)n[nH]1 ZINC01106549
O=C(Cc1cccs1)N/N=C/c1cn(Cc2ccccc2)c2ccccc12 ZINC01106550
O=C(CNc1ccccc1)N/N=C/c1cn(Cc2ccccc2)c2ccccc12 ZINC01106555
O=C(CNc1ccccc1)N/N=C/c1cccc(OCc2ccccc2)c1 ZINC01106557
Cc1nn(-c2ccccc2)c(Cl)c1/C=N/NC(=O)COc1ccccc1 ZINC01106559
Cc1c(/C=N/NC(=O)c2ccc(Br)cc2)c2ccccc2n1C ZINC01106564
COc1cc(/C=N/NC(=O)c2cccc(F)c2)c(Br)c(Br)c1O ZINC01106570
COc1cc(/C=N/NC(=O)c2ccccc2O)cc(Br)c1OC ZINC01106573
COc1cc(/C=N/NC(=O)c2ccc(Cl)cc2Cl)cc(Br)c1OC ZINC01106585
O=C(N/N=C/c1cc(Cl)cc(Cl)c1O)c1ccc(Cl)cc1Cl ZINC01106587
CC(C)(C)c1ccc(C(=O)N/N=C/c2ccc(I)o2)cc1 ZINC01106589
O=C(N/N=C/c1ccc(-c2cccc(C(F)(F)F)c2)o1)c1ccc(F)cc1 ZINC01106593
CCN(CC)c1ccc(/C=N/NC(=O)Cn2nnc(-c3ccccc3)n2)cc1 ZINC01106595
COc1c(Br)cc(Br)cc1/C=N/NC(=O)Cn1nnc(-c2ccccc2)n1 ZINC01106597
O=C(Cn1nnc(-c2ccccc2)n1)N/N=C1/C(=O)Nc2c(Br)cc(Br)cc21 ZINC01106601
COc1ccc(/C=N/NC(=O)Cn2nnc(-c3ccccc3)n2)cc1[N+](=O)[O-] ZINC01106603
CC(C)(C)c1ccc(/C=N/NC(=O)Cn2nnc(-c3ccccc3)n2)cc1 ZINC01106605
O=C(Cn1nnc(-c2ccccc2)n1)N/N=C/c1cc2c(cc1Br)OCO2 ZINC01106607
CCOc1cc(/C=N/NC(=O)Cn2nnc(-c3ccccc3)n2)cc(Br)c1O ZINC01106611
COc1cc(/C=C2/C(=O)NN(c3ccc(Br)cc3)C2=O)ccc1OCc1ccc(F)cc1 ZINC01106622
O=C1NN(c2ccccc2)C(=O)/C1=C/c1ccc(-c2ccc(Cl)c(Cl)c2)o1 ZINC01106625
COC(=O)c1cc(Nc2nc3ccccc3nc2NS(=O)(=O)c2ccccc2)ccc1Cl ZINC01106629
Cc1cc(OCC(=O)Nc2ccc3oc(-c4cccnc4)nc3c2)ccc1Cl ZINC01106636
COc1cc(OC)cc(C(=O)Nc2ccc3oc(-c4cccnc4)nc3c2)c1 ZINC01106637
COc1cc(/C=N/n2nnnc2N)cc(Cl)c1OCc1ccccc1 ZINC01106639
Cc1sc2c(c1C)C(=O)N[C@@H](c1ccc(-c3ccccc3[N+](=O)[O-])o1)N2 ZINC01106640
Cc1sc2c(c1C)C(=O)N[C@H](c1ccc(-c3ccccc3[N+](=O)[O-])o1)N2 ZINC01106641
Cc1sc2c(c1C)C(=O)N[C@@H](c1cc(Br)cc(Cl)c1O)N2 ZINC01106642
Cc1sc2c(c1C)C(=O)N[C@H](c1cc(Br)cc(Cl)c1O)N2 ZINC01106643
COc1c(Br)cc([C@@H]2NC(=O)c3c(sc(C)c3C)N2)cc1Br ZINC01106644
COc1c(Br)cc([C@H]2NC(=O)c3c(sc(C)c3C)N2)cc1Br ZINC01106645
O=C(N/N=C/c1ccc(-c2ccc(Cl)c(Cl)c2)o1)c1ccc2c(c1)OCO2 ZINC01106646
COc1cc(/C=N/NC(=O)c2ccc3c(c2)OCO3)ccc1OCc1ccccc1 ZINC01106648
O=C(N/N=C/c1cn(Cc2ccccc2)c2ccccc12)c1ccccc1 ZINC01106652
COc1cc(/C=N/NC(=O)c2ccccc2)cc(Br)c1OC ZINC01106654
Cc1nc(N(c2ccccc2)S(=O)(=O)c2ccccc2)sc1NC(=O)c1ccccc1 ZINC01106659
Cc1ccc(S(=O)(=O)N(c2ccccc2)c2nc(C)c(NC(=O)c3ccccc3)s2)cc1 ZINC01106660
CO/C([O-])=N/S(=O)(=O)c1ccc([N+](=O)[O-])cc1 ZINC01106661
CNc1nc(Cl)nc(Cl)n1 ZINC01106662
COc1ccc(NC(=O)c2sc(SCc3ccccc3)nc2N)cc1 ZINC01106663
O=C([O-])CNC(=O)N1CCNC1=O ZINC01106666
Cc1c(C)c(COCc2c(C)c(C)c(C=O)c(C)c2C)c(C)c(C)c1C=O ZINC01106672
COC(=O)[C@@]1(C#N)[C@@H](c2ccc(C)cc2C)[C@H](C(=O)c2ccccc2)N2c3ccccc3C=C[C@@H]21 ZINC01106673
CCOc1ccc(OCC)c([C@@H]2C(C#N)=C(N)Oc3ccc(O)cc32)c1 ZINC01106675
CCOc1ccc(OCC)c([C@H]2C(C#N)=C(N)Oc3ccc(O)cc32)c1 ZINC01106676
N#CC1(C#N)[C@H](c2ccc(F)cc2)[C@@H](C(=O)c2ccccc2)[C@H]2C=Cc3ccccc3N21 ZINC01106677
N#CC1(C#N)[C@H](c2cccnc2)[C@@H](C(=O)c2ccccc2)N2c3ccccc3C=C[C@H]21 ZINC01106678
Cc1ccc(C2C3=C(CC(C)(C)CC3=O)OC3=C2C(=O)CC(C)(C)C3)s1 ZINC01106681
Cc1sc([C@H]2C(C#N)=C(N)OC3=C2C(=O)CCC3)cc1Br ZINC01106682
Cc1sc([C@@H]2C(C#N)=C(N)OC3=C2C(=O)CCC3)cc1Br ZINC01106683
CCc1sc([C@H]2C(C#N)=C(N)OC3=C2C(=O)CC(C)(C)C3)cc1Br ZINC01106684
CCc1sc([C@@H]2C(C#N)=C(N)OC3=C2C(=O)CC(C)(C)C3)cc1Br ZINC01106685
CCOC(=O)C1=C(C)OC(N)=C(C#N)[C@@H]1c1cc(Br)c(CC)s1 ZINC01106686
CCOC(=O)C1=C(C)OC(N)=C(C#N)[C@H]1c1cc(Br)c(CC)s1 ZINC01106687
O=C(Nc1ccc(Cl)c(Cl)c1)Nc1nc(-c2ccccc2)cs1 ZINC01106693
CN1C(=O)/C(=C/c2ccc(-c3ccc(Cl)cc3)o2)SC1=S ZINC01106695
CC(C)(C)c1ccc(OCC(=O)N/N=C/c2ccc(C(=O)[O-])cc2)cc1 ZINC01106697
COc1cc(/C=N/NC(=O)[C@H](C)c2ccc(CC(C)C)cc2)ccc1O ZINC01106699
COc1cc(/C=N/NC(=O)[C@@H](C)c2ccc(CC(C)C)cc2)ccc1O ZINC01106701
CC(=O)Nc1ccc(S(=O)(=O)N2C[C@]3(C)C[C@H]2CC(C)(C)C3)cc1 ZINC01106706
Cc1ccc(S(=O)(=O)Nc2ccc(S(=O)(=O)N3CCCCCC3)cc2)cc1 ZINC01106721
Cc1cc(Br)ccc1N1C(=O)NC(=O)/C(=C\c2c[nH]c3ccccc23)C1=O ZINC01106735
Cc1ccc(/C=C2/NC(=O)N(Cc3ccc(Br)cc3)C2=O)cc1[N+](=O)[O-] ZINC01106739
COc1ccc(N2C(=O)N=C([O-])/C(=C/c3cc(C)n(-c4ccc(Cl)c(C(=O)[O-])c4)c3C)C2=O)c(OC)c1 ZINC01106743
O=C(N/N=C/c1ccc(Oc2ccc([N+](=O)[O-])cn2)cc1)c1cc2cc(Br)ccc2o1 ZINC01106745
O=C1NC(=O)N(c2ccc3c(c2)OCO3)C(=O)/C1=C\c1cccn1-c1cccc(C(F)(F)F)c1 ZINC01106754
O=C1/C(=C/c2cc(Br)c(I)o2)S/C(=N\c2ccccc2)N1C[C@H]1CCCO1 ZINC01106757
Cc1cc(N2CCCC2)ccc1/C=N/NC(=O)c1cc2cc(Cl)ccc2o1 ZINC01106760
COc1cc(Br)cc2cc(C(=O)N/N=C/c3ccc(N4CCCC4)cc3C)oc12 ZINC01106762
Cc1c(Cl)cccc1NC(=O)/C(C#N)=C/c1cn(CC(=O)N2CCOCC2)c2ccccc12 ZINC01106768
O=C(N/N=C/c1cn(CC(=O)N2CCOCC2)c2ccccc12)c1cccc(C(F)(F)F)c1 ZINC01106770
O=C(N/N=C/c1ccc2c(c1)OCCO2)c1cc2cc([N+](=O)[O-])ccc2o1 ZINC01106772
C=CCc1cc(/C=N/NC(=O)c2cc3cc([N+](=O)[O-])ccc3o2)cc(OCC)c1O ZINC01106774
O=C(N/N=C/c1ccc(N2CCCCCC2)o1)c1cccc(C(F)(F)F)c1 ZINC01106788
O=C(N/N=C/c1cccn1-c1cccc([N+](=O)[O-])c1)c1cccc(C(F)(F)F)c1 ZINC01106790
Cc1ccc(-n2c(C)cc(/C=N/NC(=O)c3cccc(C(F)(F)F)c3)c2C)nc1 ZINC01106792
O=C([O-])c1ccc(-n2cccc2/C=N/NC(=O)c2cccc(C(F)(F)F)c2)cc1 ZINC01106796
Cc1cc(/C=N/NC(=O)c2ccc(C#N)cc2F)c(C)n1-c1ccc2c(c1)OCO2 ZINC01106798
COc1cc(C(=O)N/N=C/c2cc(C)n(-c3ccc(S(N)(=O)=O)cc3)c2C)ccc1I ZINC01106802
COC(=O)c1cccc(-c2ccc(/C=C3/C(=O)NC(=S)N(c4ccc(F)c(Cl)c4)C3=O)o2)c1C ZINC01106805
COc1ccc(-c2ccc(/C=N/NC(=O)Cc3ccc4c(c3)OCO4)o2)c([N+](=O)[O-])c1 ZINC01106806
O=C(CN(C1CCCCC1)S(=O)(=O)c1ccc(F)cc1)Nc1cccc(C(F)(F)F)c1 ZINC01106810
O=C(CN(C1CCCCC1)S(=O)(=O)c1ccc(F)cc1)Nc1cccc([N+](=O)[O-])c1 ZINC01106812
CCOC(=O)Cn1cc(/C=N/NC(=O)c2cc3cc(Cl)ccc3o2)c2ccccc21 ZINC01106824
Cc1cc(/C=N/NC(=O)c2cc3cc(Cl)ccc3o2)c(C)n1-c1ccc2c(c1)OCO2 ZINC01106826
O=C(N/N=C/c1cccn1-c1ccccc1F)c1cc2cc(Cl)ccc2o1 ZINC01106832
COc1ccc(Br)cc1/C=C/C(=O)Nc1ccccc1N1CCOCC1 ZINC01106836
O=C1/C(=C/c2ccc(-c3cc([N+](=O)[O-])ccc3Cl)o2)C(C(F)(F)F)=NN1c1ccccc1 ZINC01106852
CN(C)c1ccc(/C=N/NC(=O)Cc2ccc3c(c2)OCO3)cc1Br ZINC01106858
C#CCN1C(=O)S/C(=C/c2cc(C)n(-c3ccc(OCc4ccccc4F)cc3)c2C)C1=O ZINC01106860
CCCc1nn(CC(=O)NN)c(=O)n1N ZINC01106862
CCc1nn(CC(=O)NN)c(=O)n1N ZINC01106863
Cc1nn(Cc2n[nH]c(=S)n2-c2ccccc2)c(=O)n1N ZINC01106870
NNC(=O)Cn1nc(-c2ccccc2)n(N)c1=O ZINC01106884
O=C(CSc1nc([O-])cc(=O)n1-c1ccccc1F)Nc1ccc(Cl)cc1Cl ZINC01106888
NC(=O)C1CCN(C(=O)CN(Cc2ccc(Cl)cc2Cl)S(=O)(=O)c2ccccc2)CC1 ZINC01106891
COC(=O)C1=C(C)N/C(=C/c2cc(C)n(-c3ccc(C)c(Cl)c3)c2C)C1=O ZINC01106893
CCN1C(=O)/C(=C/c2cn(Cc3cccc(F)c3)c3ccccc23)N(C)C1=S ZINC01106897
O=C(CN(Cc1ccccc1F)S(=O)(=O)c1ccc(Cl)cc1)NC1CC1 ZINC01106901
COC(=O)CN1C(=S)N(c2ccc(OC)cc2)C(=O)/C1=C/c1ccc(Cl)cc1 ZINC01106903
CCc1ccc(N2C(=O)/C(=C/C=C/c3ccco3)N(CC(=O)OC)C2=S)cc1 ZINC01106905
CN(CC(=O)N(Cc1ccccc1)Cc1ccccc1)S(=O)(=O)c1ccc(Cl)cc1 ZINC01106909
O=C1/C(=C/c2ccc(N3CCOCC3)cc2)NC(=S)N1C1CCCCC1 ZINC01106913
CCCN1C(=O)/C(=C/c2ccc(OCc3cccc4ccccc34)c(OC)c2)NC1=S ZINC01106915
CCCN1C(=O)/C(=C/c2ccc(-c3cccc(C(F)(F)F)c3)o2)NC1=S ZINC01106919
CCCN1C(=O)/C(=C/c2cn(Cc3ccc([N+](=O)[O-])cc3)c3ccccc23)[NH+]=C1[S-] ZINC01106921
N#CC1=C(N)Oc2cc3c(cc2[C@@H]1c1ccccc1OCc1ccc(F)cc1)OCO3 ZINC01106923
N#CC1=C(N)Oc2cc3c(cc2[C@H]1c1ccccc1OCc1ccc(F)cc1)OCO3 ZINC01106924
N#CC1=C(N)Oc2cc3c(cc2[C@@H]1c1ccc(OCc2ccc(F)cc2)cc1)OCO3 ZINC01106925
N#CC1=C(N)Oc2cc3c(cc2[C@H]1c1ccc(OCc2ccc(F)cc2)cc1)OCO3 ZINC01106926
COc1cc([C@@H]2C(C#N)=C(N)Oc3cc(O)ccc32)cc(Br)c1OC ZINC01106927
COc1cc([C@H]2C(C#N)=C(N)Oc3cc(O)ccc32)cc(Br)c1OC ZINC01106928
CCOc1ccc(N2C(=O)/C(=C/c3cn(CC(N)=O)c4c(CC)cccc34)N(C)C2=S)cc1 ZINC01106932
COC(=O)C1=C(N)OC2=C(C(=O)CCC2)[C@H]1c1ccccc1OCc1ccccc1Cl ZINC01106933
COC(=O)C1=C(N)OC2=C(C(=O)CCC2)[C@@H]1c1ccccc1OCc1ccccc1Cl ZINC01106934
N#CC1=C(N)Oc2cc(O)ccc2[C@@H]1c1ccccc1OCc1ccccc1F ZINC01106939
N#CC1=C(N)Oc2cc(O)ccc2[C@H]1c1ccccc1OCc1ccccc1F ZINC01106940
COC(=O)CN1C(=S)N(C)C(=O)/C1=C/c1ccc(-c2ccc(Cl)cc2Cl)o1 ZINC01106943
COC(=O)C1=C(C)N/C(=C/c2cc(C)n(-c3cc(C)ccc3OC)c2C)C1=O ZINC01106945
CCC1=C(O)N[C@@H](SCC(=O)Nc2cccc(Cl)c2C)N(c2ccccc2)C1=O ZINC01106947
CCC1=C(O)N[C@H](SCC(=O)Nc2cccc(Cl)c2C)N(c2ccccc2)C1=O ZINC01106948
COc1ccc(-c2c(-c3ccccc3)oc3ncnc(C)c23)cc1 ZINC01106949
COc1ccccc1NC(=O)CCC(=O)c1ccc(-c2ccccc2)cc1 ZINC01106950
COC(=O)c1ccc(NC(=O)COC(=O)c2ccccc2N)cc1 ZINC01106951
O=C(/C=C/c1ccc([N+](=O)[O-])cc1)N1CCC(Cc2ccccc2)CC1 ZINC01106952
COc1ccc(/C=C/C(=O)N[C@@H]2C[C@H]3CC[C@@H]2C3)cc1 ZINC01106957
COc1ccc(/C=C(/C(=O)N2CCN(c3ccccc3)CC2)c2ccccc2)cc1 ZINC01106958
COc1ccc(Cl)cc1NC(=O)/C(=C/c1cccc([N+](=O)[O-])c1)c1ccccc1 ZINC01106961
O=S(=O)(Nc1ccc(CSc2ccccc2)cc1)c1ccccc1 ZINC01106964
Cc1ccc(CNC(=O)/C(=C/c2cccc([N+](=O)[O-])c2)c2ccccc2)cc1 ZINC01106965
COc1ccc(/C=C(/C(=O)N2CCc3ccccc3C2)c2ccccc2)cc1 ZINC01106967
CS(=O)(=O)N(Cc1ccccc1Cl)c1ccc(C(=O)NC[C@H]2CCCO2)cc1 ZINC01106969
CS(=O)(=O)N(Cc1ccccc1Cl)c1ccc(C(=O)NC[C@@H]2CCCO2)cc1 ZINC01106971
COc1ccc(/C=C/C(=O)Nc2ccc(CSc3ccccc3)cc2)cc1OC ZINC01106973
COc1ccc(/C=C/C(=O)N2CCN(c3ccc(OC)cc3)CC2)cc1 ZINC01106975
Cc1cc(C(=O)[O-])ccc1-c1ccc(/C=N/NC(=O)c2cccc(N(C)C)c2)o1 ZINC01106977
Cc1ccc(S(=O)(=O)N(CC(=O)N2CCC(C(N)=O)CC2)C2CCCCC2)cc1 ZINC01106979
COc1cccc(C(=O)Nc2ccccc2C(=O)NCc2ccccc2)c1 ZINC01106985
CC(C)NC(=O)c1ccccc1NS(C)(=O)=O ZINC01106988
O=C(/C=C/c1ccc2c(c1)OCO2)Nc1ccccc1C(=O)NC1CCCCC1 ZINC01106990
CCN1C(=O)/C(=C/c2ccc(OCc3cccc([N+](=O)[O-])c3)c(Cl)c2)N(C)C1=S ZINC01106995
O=C(NCc1ccco1)C1CCN(C(=O)c2ccc([N+](=O)[O-])cc2)CC1 ZINC01106997
Cc1cc(Cl)ccc1N(CC(=O)NN)S(=O)(=O)c1ccccc1 ZINC01106998
CN(CC(=O)NCc1ccco1)S(=O)(=O)c1ccc(Br)cc1 ZINC01106999
Cc1c(/C=N/NC(=O)CC#N)c2ccccc2n1Cc1ccc(Cl)cc1Cl ZINC01107001
CCCC(=O)Nc1ccc(Cl)c(NC(=O)c2ccc(Br)o2)c1 ZINC01107003
CCCn1nnc(NC(=O)c2cccc(OCC(C)C)c2)n1 ZINC01107004
Cc1ccc([N+](=O)[O-])c2c1N[C@H](c1cccc(Br)c1)[C@H]1CC=C[C@@H]21 ZINC01107005
COC(=O)c1ccc([C@@H]2Nc3c(Cl)ccc([N+](=O)[O-])c3[C@H]3C=CC[C@H]32)cc1 ZINC01107007
COc1ccccc1/C=C/C(=O)N[C@@H]1C[C@H]2CC[C@@H]1C2 ZINC01107008
CCOC(=O)c1ccc2c(c1)[C@H]1C=CC[C@H]1[C@H](c1cccc(C(F)(F)F)c1)N2 ZINC01107009
CC(C)(C)c1ccc(/C=C/C(=O)N[C@@H]2C[C@@H]3CC[C@H]2C3)cc1 ZINC01107010
COC(=O)CN1C(=S)N(C)C(=O)/C1=C/c1ccc(OCc2cccc([N+](=O)[O-])c2)cc1 ZINC01107013
CCOc1ccc(N2C(=O)/C(=C/C=C/c3ccco3)N(CC(=O)OC)C2=S)cc1 ZINC01107019
COC(=O)CN1C(=S)N(C)C(=O)/C1=C/c1ccc(-c2ccccc2[N+](=O)[O-])o1 ZINC01107023
COC(=O)CN1C(=S)N(C)C(=O)/C1=C/c1ccc(-c2ccc([N+](=O)[O-])cc2)o1 ZINC01107025
CS(=O)(=O)N(CC(=O)NC1CCCCC1)c1cc(C(F)(F)F)ccc1Cl ZINC01107027
CS(=O)(=O)N(CC(=O)NC1CCCC1)c1cc(C(F)(F)F)ccc1Cl ZINC01107029
O=C(CN(c1cc(C(F)(F)F)ccc1Cl)S(=O)(=O)c1ccccc1)NC[C@H]1CCCO1 ZINC01107033
O=C(CN(c1cc(C(F)(F)F)ccc1Cl)S(=O)(=O)c1ccccc1)NC[C@@H]1CCCO1 ZINC01107035
O=C(NC1CCCCC1)c1ccccc1NS(=O)(=O)c1ccccc1[N+](=O)[O-] ZINC01107045
O=C(NC1CCCCC1)c1ccccc1NS(=O)(=O)c1ccc2c(c1)OCCO2 ZINC01107046
O=C(c1ccccc1[N-]S(=O)(=O)c1ccccc1[N+](=O)[O-])N1CCCC1 ZINC01107047
Nc1ccccc1C(=O)OCC(=O)Nc1cccc2ccccc12 ZINC01107050
O=C(CSc1ncc(-c2ccccc2)n1-c1ccccc1)Nc1ccccc1C(F)(F)F ZINC01107052
C[C@H](Sc1nnc(Cc2cccc(C(F)(F)F)c2)n1-c1ccccc1)C(=O)Nc1nccs1 ZINC01107053
C[C@@H](Sc1nnc(Cc2cccc(C(F)(F)F)c2)n1-c1ccccc1)C(=O)Nc1nccs1 ZINC01107054
O=C(NCCc1ccccc1)c1ccccc1NC(=O)c1ccc2c3c(cccc13)CC2 ZINC01107055
O=C(Nc1ccc(COCC(F)(F)F)cc1)c1cccs1 ZINC01107056
O=C(CCc1ccccc1)Nc1ccc(COCC(F)(F)F)cc1 ZINC01107057
C[C@H](Sc1nnc(C(F)(F)F)n1N)C(=O)NC(c1ccccc1)c1ccccc1 ZINC01107059
C[C@@H](Sc1nnc(C(F)(F)F)n1N)C(=O)NC(c1ccccc1)c1ccccc1 ZINC01107060
COC(=O)c1ccccc1NC(=O)CSc1nc2cc(C(F)(F)F)ccc2s1 ZINC01107061
O=C(Nc1ccc(N2CCOCC2)c(C(F)(F)F)c1)c1ccc(Sc2ccccc2)c([N+](=O)[O-])c1 ZINC01107062
CN(C)C(=O)c1ccc(NC(=O)c2ccc(OCC(F)(F)C(F)F)c([N+](=O)[O-])c2)cc1 ZINC01107063
O=C(Nc1ccc(N2CCCC2=O)cc1)c1ccc(OCC(F)(F)C(F)F)c([N+](=O)[O-])c1 ZINC01107064
Oc1ccc(Br)cc1CNc1ccc(Cl)cc1 ZINC01107072
COc1cc(NC(=O)/C=C/c2ccc(Cl)c([N+](=O)[O-])c2)ccc1NC(=O)c1cc2ccccc2o1 ZINC01107079
COc1cccc(/C=N/NC(=O)c2nn(-c3ccc(C)c(Cl)c3)c(=O)c(C#N)c2C)c1O ZINC01107083
Cc1ccc(-n2nc(C(=O)N/N=C/c3cccn3-c3ccc([N+](=O)[O-])cc3)c(C)c(C#N)c2=O)cc1Cl ZINC01107087
COc1cccc(NC(=O)[C@H]2CC(=O)N(c3ccccc3Cl)C2)c1 ZINC01107090
COc1cccc(NC(=O)[C@@H]2CC(=O)N(c3ccccc3Cl)C2)c1 ZINC01107091
CC(=O)Nc1ccc(NC(=O)CSc2nc3sc(C)c(C)c3c(=O)n2C)cc1 ZINC01107093
Cn1c(NC(=O)CSc2nnc(COc3ccc(Cl)c(Cl)c3)n2-c2ccccc2)cc(=O)n(C)c1=O ZINC01107095
CCOC(=O)c1c(-c2ccccc2)csc1NC(=O)C[NH+]1CCOCC1 ZINC01107097
Cc1cc(C)c2cccc(NC=C3C(=O)CC(C)(C)CC3=O)c2n1 ZINC01107098
CCOC(=O)c1c(C)n(Cc2ccccc2)c2c1cc(O)c1ccccc12 ZINC01107099
O=CN(/C=C1\Sc2ccccc2C1=O)c1ccccc1Br ZINC01107100
O=CN(C=C1Sc2ccccc2C1=O)c1ccc(Cl)cc1 ZINC01107102
CCOC(=O)c1c(C)n(CC)c2ccc(OC(=O)CSc3ccccc3)cc12 ZINC01107104
CCOC(=O)c1c(C)n(Cc2ccco2)c2c1cc(OCC)c1ccccc12 ZINC01107105
CC(=O)[C@H]1[C@H]2NC(=S)N[C@]1(C)Oc1ccccc12 ZINC01107108
COC(=O)Oc1c(Br)c(C)c2oc(=O)sc2c1Br ZINC01107111
Cc1ccc(S(=O)(=O)c2cc(NS(=O)(=O)c3ccc(Cl)cc3)c3ccccc3c2O)cc1 ZINC01107113
COc1cc(/C=C2\CCCC3=C2[NH+]=C2N=CNN2[C@H]3c2ccc(O)c(OC)c2)ccc1O ZINC01107116
COc1cc(/C=C2\CCCC3=C2[NH+]=C2N=CNN2[C@@H]3c2ccc(O)c(OC)c2)ccc1O ZINC01107118
COC(=O)Cn1ncnn1 ZINC01107120
O=C(CSc1nc2cc([N+](=O)[O-])ccc2[nH]1)Nc1ccc(OC(F)(F)Cl)cc1 ZINC01107122
COc1ccc(NC(=O)C2(N(Cc3ccco3)C(=O)Cc3n[nH]c(N)n3)CCCCC2)cc1 ZINC01107129
Cc1ccc(N(C(=O)Cc2n[nH]c(N)n2)C2(C(=O)Nc3ccccc3C)CCCCC2)cc1 ZINC01107130
Cc1ccc(NC(=O)C2(N(Cc3ccco3)C(=O)Cc3n[nH]c(N)n3)CCCCC2)cc1 ZINC01107131
Cc1cc(O)c(S(=O)(=O)c2ccccc2)cc1NS(=O)(=O)c1ccc(Cl)cc1 ZINC01107132
O=S(=O)(NCCc1c[nH]c2ccccc12)c1cccc(S(=O)(=O)c2ccc(Cl)cc2)c1 ZINC01107133
NC(=O)Cc1ccc(OCC(=O)Nc2ccc(OC(F)(F)Cl)cc2)cc1 ZINC01107135
OC[C@@H]1O[C@@H](Nc2ccc(Br)cc2)[C@H](O)[C@@H]1O ZINC01107143
O=[N+]([O-])c1ccc(/C=N/n2cnnc2)s1 ZINC01107145
Cc1ccc(C(=O)[O-])cc1-c1ccc(/C=C2\SC(=S)NC2=O)o1 ZINC01107156
CN(C)c1ccc(/C=C2/C(=O)Nc3ccccc3N=C2c2ccccc2)cc1 ZINC01107157
O=C1C[C@H](c2ccc(Cl)cc2)CC2=C1[C@H](c1cccc([N+](=O)[O-])c1)Nc1ccccc1N2 ZINC01107159
O=C1C[C@H](c2ccc(Cl)cc2)CC2=C1[C@@H](c1cccc([N+](=O)[O-])c1)Nc1ccccc1N2 ZINC01107160
O=C1C[C@@H](c2ccc(Cl)cc2)CC2=C1[C@H](c1cccc([N+](=O)[O-])c1)Nc1ccccc1N2 ZINC01107161
O=C1C[C@@H](c2ccc(Cl)cc2)CC2=C1[C@@H](c1cccc([N+](=O)[O-])c1)Nc1ccccc1N2 ZINC01107162
CCOC(=O)c1c(NC(=O)c2cccc(Cl)c2)sc(C(=O)Nc2ccc(OC)cc2OC)c1C ZINC01107167
CCOC(=O)c1c(NC(=O)Cc2ccc(Cl)cc2)sc(C(=O)Nc2ccc(OC)cc2OC)c1C ZINC01107168
CC1=C(C(=O)OCCc2ccccc2)Sc2ccc(C(F)(F)F)cc2N1 ZINC01107169
COc1ccc([C@@H]2CC(=O)C3=C(C2)Nc2ccccc2N[C@@H]3c2cc3c(cc2[N+](=O)[O-])OCO3)cc1 ZINC01107170
COc1ccc([C@H]2CC(=O)C3=C(C2)Nc2ccccc2N[C@@H]3c2cc3c(cc2[N+](=O)[O-])OCO3)cc1 ZINC01107171
COc1ccc([C@@H]2CC(=O)C3=C(C2)Nc2ccccc2N[C@H]3c2cc3c(cc2[N+](=O)[O-])OCO3)cc1 ZINC01107172
COc1ccc([C@H]2CC(=O)C3=C(C2)Nc2ccccc2N[C@H]3c2cc3c(cc2[N+](=O)[O-])OCO3)cc1 ZINC01107173
CCOC(=O)C1=CN(c2ccc(OCC)cc2)C=C(C(=O)OCC)C1c1ccc(SC)cc1 ZINC01107174
O=C1C[C@@H](c2ccccc2)CC2=C1[C@@H](c1ccc(Cl)c([N+](=O)[O-])c1)Nc1ccccc1N2 ZINC01107175
O=C1C[C@H](c2ccccc2)CC2=C1[C@@H](c1ccc(Cl)c([N+](=O)[O-])c1)Nc1ccccc1N2 ZINC01107176
O=C1C[C@@H](c2ccccc2)CC2=C1[C@H](c1ccc(Cl)c([N+](=O)[O-])c1)Nc1ccccc1N2 ZINC01107177
O=C1C[C@H](c2ccccc2)CC2=C1[C@H](c1ccc(Cl)c([N+](=O)[O-])c1)Nc1ccccc1N2 ZINC01107178
COc1ccc([C@@H]2CC(=O)C3=C(C2)Nc2ccccc2N[C@@H]3c2ccccc2[N+](=O)[O-])cc1OC ZINC01107179
COc1ccc([C@H]2CC(=O)C3=C(C2)Nc2ccccc2N[C@@H]3c2ccccc2[N+](=O)[O-])cc1OC ZINC01107180
COc1ccc([C@@H]2CC(=O)C3=C(C2)Nc2ccccc2N[C@H]3c2ccccc2[N+](=O)[O-])cc1OC ZINC01107181
COc1ccc([C@H]2CC(=O)C3=C(C2)Nc2ccccc2N[C@H]3c2ccccc2[N+](=O)[O-])cc1OC ZINC01107182
COc1ccc(Br)cc1[C@@H]1C(C(=O)OC[C@H]2CCCO2)=C(C)NC2=C1C(=O)CCC2 ZINC01107183
COc1ccc(Br)cc1[C@H]1C(C(=O)OC[C@H]2CCCO2)=C(C)NC2=C1C(=O)CCC2 ZINC01107184
COc1ccc(Br)cc1[C@@H]1C(C(=O)OC[C@@H]2CCCO2)=C(C)NC2=C1C(=O)CCC2 ZINC01107185
COc1ccc(Br)cc1[C@H]1C(C(=O)OC[C@@H]2CCCO2)=C(C)NC2=C1C(=O)CCC2 ZINC01107186
CC1=C(C(=O)OCCc2ccccc2)[C@@H](c2ccc(N(C)C)cc2)C2=C(CC(C)(C)CC2=O)N1 ZINC01107189
CC1=C(C(=O)OCCc2ccccc2)[C@H](c2ccc(N(C)C)cc2)C2=C(CC(C)(C)CC2=O)N1 ZINC01107190
CCOC(=O)C1=CN(c2ccc(C)cc2)C=C(C(=O)OCC)C1c1ccccc1OCC ZINC01107191
CCOC(=O)c1c(NC(=O)c2ccc(Cl)cc2)sc(C(=O)Nc2ccccc2OCC)c1C ZINC01107192
CCOC(=O)C1=CN(c2ccc(OCC)cc2)C=C(C(=O)OCC)C1c1cccs1 ZINC01107193
CCOC(=O)C1=CN(c2ccc(OCC)cc2)C=C(C(=O)OCC)C1c1cccc(Cl)c1 ZINC01107194
CCOC(=O)C1=CN(c2ccc(OCC)cc2)C=C(C(=O)OCC)C1c1ccc(F)cc1 ZINC01107195
CCOC(=O)C1=CN(c2ccc(OCC)cc2)C=C(C(=O)OCC)C1c1ccc(Cl)c(Cl)c1 ZINC01107196
CCOc1cc([C@H]2CC(=O)NC(C)=C2C(=O)OC)cc(Br)c1OC ZINC01107197
CCOc1cc([C@@H]2CC(=O)NC(C)=C2C(=O)OC)cc(Br)c1OC ZINC01107198
COC(=O)C1=CN(Cc2ccc(C)cc2)C=C(C(=O)OC)C1c1ccc(SC)cc1 ZINC01107199
CC1=C(C(=O)OCC(C)C)[C@@H](c2cc([N+](=O)[O-])ccc2Cl)C2=C(CCCC2=O)N1 ZINC01107204
CC1=C(C(=O)OCC(C)C)[C@H](c2cc([N+](=O)[O-])ccc2Cl)C2=C(CCCC2=O)N1 ZINC01107205
COc1ccc(COC(=O)C2=C(C)NC3=C(C(=O)CC(C)(C)C3)[C@@H]2c2ccc(Cl)c([N+](=O)[O-])c2)cc1 ZINC01107206
COc1ccc(COC(=O)C2=C(C)NC3=C(C(=O)CC(C)(C)C3)[C@H]2c2ccc(Cl)c([N+](=O)[O-])c2)cc1 ZINC01107207
COC(=O)C1=C(C)NC2=C(C(=O)CCC2)[C@@H]1c1ccc(Cl)c([N+](=O)[O-])c1 ZINC01107208
COC(=O)C1=C(C)NC2=C(C(=O)CCC2)[C@H]1c1ccc(Cl)c([N+](=O)[O-])c1 ZINC01107209
COC(=O)C1=C(C)NC2=C(C(=O)CCC2)[C@@H]1c1cc(Br)ccc1OC ZINC01107214
COC(=O)C1=C(C)NC2=C(C(=O)CCC2)[C@H]1c1cc(Br)ccc1OC ZINC01107215
CC1=C(C(=O)OCC(C)C)[C@@H](c2ccccc2Br)C2=C(CCCC2=O)N1 ZINC01107216
CC1=C(C(=O)OCC(C)C)[C@H](c2ccccc2Br)C2=C(CCCC2=O)N1 ZINC01107217
CC1=C(C(=O)OCc2ccccc2)[C@@H](c2cccc([N+](=O)[O-])c2)CC(=O)N1 ZINC01107218
CC1=C(C(=O)OCc2ccccc2)[C@H](c2cccc([N+](=O)[O-])c2)CC(=O)N1 ZINC01107219
COC(=O)C1=C(C)NC2=C(C(=O)C[C@H](c3cccs3)C2)[C@@H]1c1ccc([N+](=O)[O-])cc1 ZINC01107224
COC(=O)C1=C(C)NC2=C(C(=O)C[C@H](c3cccs3)C2)[C@H]1c1ccc([N+](=O)[O-])cc1 ZINC01107225
COC(=O)C1=C(C)NC2=C(C(=O)C[C@@H](c3cccs3)C2)[C@@H]1c1ccc([N+](=O)[O-])cc1 ZINC01107226
COC(=O)C1=C(C)NC2=C(C(=O)C[C@@H](c3cccs3)C2)[C@H]1c1ccc([N+](=O)[O-])cc1 ZINC01107227
CCOc1ccc(C2C(C(=O)OC)=CN([C@@H](C)c3ccccc3)C=C2C(=O)OC)cc1 ZINC01107228
CCOc1ccc(C2C(C(=O)OC)=CN([C@H](C)c3ccccc3)C=C2C(=O)OC)cc1 ZINC01107229
CCN1C=C(C(=O)OC)C(c2cc(OC)c(OC)c(OC)c2)C(C(=O)OC)=C1 ZINC01107230
O=[N+]([O-])c1ccc(CSc2nc(-c3ccccc3)c(-c3ccccc3)[nH]2)cc1 ZINC01107231
O=C(CSc1nc(-c2ccccc2)c(-c2ccccc2)[nH]1)Nc1ccccc1 ZINC01107232
COc1ccc(-c2nnc(SCc3ccccc3[N+](=O)[O-])n2-c2ccccc2)cc1 ZINC01107233
O=[N+]([O-])c1ccccc1CSc1nnc(-c2cccc(F)c2)n1-c1ccccc1 ZINC01107234
COc1ccc(-c2nnc(SCc3ccc([N+](=O)[O-])cc3)n2-c2ccccc2)cc1 ZINC01107235
COc1ccc(-c2nnc(SCc3ccc(F)cc3)n2-c2ccccc2)cc1 ZINC01107236
O=C(CSCC(=O)c1ccc([N+](=O)[O-])cc1)Nc1ccc2ccccc2c1 ZINC01107237
O=C(CSCC(=O)c1ccc(-c2ccccc2)cc1)Nc1ccc2ccccc2c1 ZINC01107238
O=C(CSc1nnc(-c2ccco2)n1-c1ccccc1)c1ccc(-c2ccccc2)cc1 ZINC01107240
Cc1ccc(Cl)cc1NC(=O)CSc1nnc(-c2ccco2)n1-c1ccccc1 ZINC01107241
O=C(CSc1nc(-c2ccccc2)c[nH]1)c1ccc(-c2ccccc2)cc1 ZINC01107243
Cc1c(NC(=O)CSc2nnc(-c3ccco3)n2-c2ccccc2)c(=O)n(-c2ccccc2)n1C ZINC01107244
COc1ccc([C@@H]2C(C#N)=C(N)Oc3n[nH]c(C)c32)cc1COc1cc(Cl)ccc1Cl ZINC01107245
COc1ccc([C@H]2C(C#N)=C(N)Oc3n[nH]c(C)c32)cc1COc1cc(Cl)ccc1Cl ZINC01107246
COc1ccc([C@H]2C(C#N)=C(N)OC3=C2C(=O)CC(C)(C)C3)cc1COc1ccc(F)cc1 ZINC01107247
COc1ccc([C@@H]2C(C#N)=C(N)OC3=C2C(=O)CC(C)(C)C3)cc1COc1ccc(F)cc1 ZINC01107248
COc1ccc([C@@H]2C(C#N)=C(N)Oc3n[nH]c(C)c32)cc1COC(=O)C1CC1 ZINC01107251
COc1ccc([C@H]2C(C#N)=C(N)Oc3n[nH]c(C)c32)cc1COC(=O)C1CC1 ZINC01107252
N#CC1=C(N)Oc2c(c(=O)oc3ccccc23)[C@H]1c1ccc(-c2ccccc2[N+](=O)[O-])o1 ZINC01107253
N#CC1=C(N)Oc2c(c(=O)oc3ccccc23)[C@@H]1c1ccc(-c2ccccc2[N+](=O)[O-])o1 ZINC01107254
COc1ccc([C@H]2C(C#N)=C(N)OC3=C2C(=O)CC(C)(C)C3)cc1OC(=O)C1CC1 ZINC01107255
COc1ccc([C@@H]2C(C#N)=C(N)OC3=C2C(=O)CC(C)(C)C3)cc1OC(=O)C1CC1 ZINC01107256
COc1ccc([C@H]2C(C#N)=C(N)OC3=C2C(=O)CC(C)(C)C3)cc1COc1cc(C)cc(C)c1 ZINC01107259
COc1ccc([C@@H]2C(C#N)=C(N)OC3=C2C(=O)CC(C)(C)C3)cc1COc1cc(C)cc(C)c1 ZINC01107260
CC1(C)CC(=O)C2=C(C1)OC(N)=C(C#N)[C@@H]2c1ccc(-c2ccccc2Cl)o1 ZINC01107261
CC1(C)CC(=O)C2=C(C1)OC(N)=C(C#N)[C@H]2c1ccc(-c2ccccc2Cl)o1 ZINC01107262
COc1ccc([C@@H]2C(C#N)=C(N)Oc3n[nH]c(C)c32)cc1COc1cc(C)cc(C)c1 ZINC01107263
COc1ccc([C@H]2C(C#N)=C(N)Oc3n[nH]c(C)c32)cc1COc1cc(C)cc(C)c1 ZINC01107264
COc1ccc([C@H]2C(C#N)=C(N)OC3=C2C(=O)CC(C)(C)C3)cc1COc1ccccc1[N+](=O)[O-] ZINC01107265
COc1ccc([C@@H]2C(C#N)=C(N)OC3=C2C(=O)CC(C)(C)C3)cc1COc1ccccc1[N+](=O)[O-] ZINC01107266
CC1(C)CC(=O)C2=C(C1)OC(N)=C(C#N)[C@@H]2c1ccc(-c2ccc([N+](=O)[O-])cc2)o1 ZINC01107267
CC1(C)CC(=O)C2=C(C1)OC(N)=C(C#N)[C@H]2c1ccc(-c2ccc([N+](=O)[O-])cc2)o1 ZINC01107268
COc1ccc([C@@H]2C(C#N)=C(N)Oc3n[nH]c(C)c32)cc1COc1ccccc1[N+](=O)[O-] ZINC01107269
COc1ccc([C@H]2C(C#N)=C(N)Oc3n[nH]c(C)c32)cc1COc1ccccc1[N+](=O)[O-] ZINC01107270
COc1ccc([C@H]2C(C#N)=C(N)OC3=C2C(=O)CC(C)(C)C3)cc1COc1cc(Cl)ccc1Cl ZINC01107272
COc1ccc([C@@H]2C(C#N)=C(N)OC3=C2C(=O)CC(C)(C)C3)cc1COc1cc(Cl)ccc1Cl ZINC01107273
Cc1cc2c(c(=O)o1)[C@@H](c1ccc(-c3cc([N+](=O)[O-])ccc3Cl)o1)C(C#N)=C(N)O2 ZINC01107274
Cc1cc2c(c(=O)o1)[C@H](c1ccc(-c3cc([N+](=O)[O-])ccc3Cl)o1)C(C#N)=C(N)O2 ZINC01107275
COc1ccc([C@H]2C(C#N)=C(N)OC3=C2C(=O)CC(C)(C)C3)cc1Cn1nc([N+](=O)[O-])c(Br)c1C ZINC01107276
COc1ccc([C@@H]2C(C#N)=C(N)OC3=C2C(=O)CC(C)(C)C3)cc1Cn1nc([N+](=O)[O-])c(Br)c1C ZINC01107277
COc1ccc([C@@H]2C(C#N)=C(N)Oc3n[nH]c(C)c32)cc1Cn1nc(C)c(Br)c1C ZINC01107278
COc1ccc([C@H]2C(C#N)=C(N)Oc3n[nH]c(C)c32)cc1Cn1nc(C)c(Br)c1C ZINC01107279
COc1ccc([C@H]2C(C#N)=C(N)OC3=C2C(=O)CC(C)(C)C3)cc1COc1ccccc1C ZINC01107280
COc1ccc([C@@H]2C(C#N)=C(N)OC3=C2C(=O)CC(C)(C)C3)cc1COc1ccccc1C ZINC01107281
N#CC1=C(N)Oc2c(c(=O)oc3ccccc23)[C@H]1c1ccc(-c2ccc([N+](=O)[O-])cc2)o1 ZINC01107282
N#CC1=C(N)Oc2c(c(=O)oc3ccccc23)[C@@H]1c1ccc(-c2ccc([N+](=O)[O-])cc2)o1 ZINC01107283
N#CC1=C(N)Oc2c(c(=O)oc3ccccc23)[C@H]1c1ccc(-c2cccc([N+](=O)[O-])c2)o1 ZINC01107284
N#CC1=C(N)Oc2c(c(=O)oc3ccccc23)[C@@H]1c1ccc(-c2cccc([N+](=O)[O-])c2)o1 ZINC01107285
COc1ccc([C@@H]2C(C#N)=C(N)Oc3n[nH]c(C)c32)cc1COc1ccc(C(C)(C)C)cc1 ZINC01107286
COc1ccc([C@H]2C(C#N)=C(N)Oc3n[nH]c(C)c32)cc1COc1ccc(C(C)(C)C)cc1 ZINC01107287
CC1(C)CC(=O)C2=C(C1)OC(N)=C(C#N)[C@@H]2c1ccc(-c2cc([N+](=O)[O-])ccc2Cl)o1 ZINC01107289
CC1(C)CC(=O)C2=C(C1)OC(N)=C(C#N)[C@H]2c1ccc(-c2cc([N+](=O)[O-])ccc2Cl)o1 ZINC01107290
CC1(C)CC(=O)C2=C(C1)OC(N)=C(C#N)[C@@H]2c1ccc(-c2cccc([N+](=O)[O-])c2)o1 ZINC01107291
CC1(C)CC(=O)C2=C(C1)OC(N)=C(C#N)[C@H]2c1ccc(-c2cccc([N+](=O)[O-])c2)o1 ZINC01107292
COc1ccc([C@H]2C(C#N)=C(N)OC3=C2C(=O)CC(C)(C)C3)cc1COc1ccc([N+](=O)[O-])c(C)c1 ZINC01107293
COc1ccc([C@@H]2C(C#N)=C(N)OC3=C2C(=O)CC(C)(C)C3)cc1COc1ccc([N+](=O)[O-])c(C)c1 ZINC01107294
COc1ccc([C@H]2C(C#N)=C(N)OC3=C2C(=O)CC(C)(C)C3)cc1Cn1nc(C)c(CBr)c1C ZINC01107298
COc1ccc([C@@H]2C(C#N)=C(N)OC3=C2C(=O)CC(C)(C)C3)cc1Cn1nc(C)c(CBr)c1C ZINC01107299
COC(=O)c1c(NC(=O)/C=C/c2ccc(Cl)cc2)sc2c1CCCC2 ZINC01107300
CCOC(=O)c1c(NC(=O)/C=C/c2ccc(Cl)cc2)sc(C(C)=O)c1C ZINC01107302
COc1cccc(NC(=O)c2c(NC(=O)c3ccccc3C)sc3c2CCCC3)c1 ZINC01107304
CCOC(=O)c1c(-c2ccc(OC)cc2)csc1NC(=O)C1CCCCC1 ZINC01107305
CCOC(=O)c1c(-c2cccs2)csc1NC(=O)C1CCCCC1 ZINC01107306
CCOC(=O)c1c(-c2ccccc2)csc1NC(=O)C[NH+]1CCCC1 ZINC01107309
O=CN(/C=C1\Sc2ccccc2C1=O)c1ccccc1Cl ZINC01107310
COc1ccc(-n2c(C)c(C(C)=O)c3cc(OC(=O)CSc4ccccc4)ccc32)cc1 ZINC01107312
CC(=O)Oc1oc(-c2ccccc2)nc1/C=N/c1cccc2c(C)cc(C)nc12 ZINC01107315
CCOC(=O)c1c(-c2ccccc2)csc1NC(=S)NC(=O)CCl ZINC01107321
CCOC(=O)c1c(-c2ccc(C)o2)csc1NC=C1C(=O)CC(C)(C)CC1=O ZINC01107322
COc1ccc2c(c1)[C@@H](C)CC(C)(C)N2C(=O)Nc1ccc(Cl)cc1 ZINC01107325
Cn1c2c(c(=O)n(C)c1=O)[C@@H](c1ccc(OCc3ccccc3)cc1)C1=C(N2)c2ccccc2C1=O ZINC01107327
Cn1c2c(c(=O)n(C)c1=O)[C@H](c1ccc(OCc3ccccc3)cc1)C1=C(N2)c2ccccc2C1=O ZINC01107328
COc1ccc(OCC(=O)N2c3ccccc3-c3c(ssc3=S)C2(C)C)cc1 ZINC01107329
O=C1C[C@@H](C(=O)Nc2ccc(Cl)c(Cl)c2)SC(N/N=C/c2ccco2)=N1 ZINC01107330
O=C1C[C@H](C(=O)Nc2ccc(Cl)c(Cl)c2)SC([N-]/N=C/c2ccco2)=N1 ZINC01107332
CC(C)C(=O)N1C2=C(C(=O)c3ccccc32)[C@H](c2ccc([N+](=O)[O-])cc2)c2c1n(C)c(=O)n(C)c2=O ZINC01107334
CC(C)C(=O)N1C2=C(C(=O)c3ccccc32)[C@@H](c2ccc([N+](=O)[O-])cc2)c2c1n(C)c(=O)n(C)c2=O ZINC01107335
O=C1c2ccccc2-c2nc3ncnn3c(-c3ccc(Br)cc3)c21 ZINC01107336
Cc1ccc([N-]C2=NC(=O)C[C@@H](C(=O)Nc3ccc(C(C)C)cc3)S2)cc1C ZINC01107337
Cc1ccc(NC2=NC(=O)C[C@H](C(=O)Nc3ccc(C(C)C)cc3)S2)cc1C ZINC01107338
CNC(=O)c1cccc(Oc2cccc(Cl)n2)c1 ZINC01107339
C=CCn1c(SCc2ccc([N+](=O)[O-])cc2)nnc1-c1ccc(Cl)cc1 ZINC01107340
Fc1ccc(Nc2nc(Nc3ccc(F)cc3)nc(N3CCCCCC3)n2)cc1 ZINC01107341
CC(C)c1ccc(N2C(=O)C[C@H](Sc3nnnn3-c3ccccc3)C2=O)cc1 ZINC01107349
Clc1nc(N2CCCc3ccccc32)nc(N2CCCc3ccccc32)n1 ZINC01107350
Cc1ccc(-c2nnc(S[C@H](C(=O)c3ccccc3)c3ccccc3)o2)cc1 ZINC01107353
Cc1ccc(-c2nnc(S[C@@H](C(=O)c3ccccc3)c3ccccc3)o2)cc1 ZINC01107354
O=C(CSc1nc2ccccc2s1)Nc1ccc(Oc2ccccc2)cc1 ZINC01107355
O=C(c1ccccc1)[C@@H](Sc1nnc2sc3ccccc3n12)c1ccccc1 ZINC01107356
O=C(c1ccccc1)[C@H](Sc1nnc2sc3ccccc3n12)c1ccccc1 ZINC01107357
CC(=O)O[C@H](C(=O)Nc1nc(-c2ccccc2)c(-c2ccccc2)o1)c1ccccc1 ZINC01107364
CC(=O)O[C@@H](C(=O)Nc1nc(-c2ccccc2)c(-c2ccccc2)o1)c1ccccc1 ZINC01107365
O=c1oc2c(Br)cc(Br)cc2c(=O)n1-c1ccccc1C(F)(F)F ZINC01107367
O=C(CSc1nn(-c2ccccc2)c(=S)s1)N1CCc2ccccc2C1 ZINC01107369
O=C(CSc1nnnn1-c1ccccc1)N1CCc2ccccc2C1 ZINC01107370
Cc1cc2c(cc1C)N(C(=O)CC(C)C)C(C)(C)c1ssc(=S)c1-2 ZINC01107375
CC1=CC(C)(C)N2C(=O)/C(=C3\SC(=S)NC3=O)c3cc(OC(=O)c4ccccc4)cc1c32 ZINC01107376
Nc1nc(CSC(=S)N2CCN(c3ccccc3)CC2)nc(Nc2ccccc2)n1 ZINC01107378
CN(C(=S)SCC(=O)N1CCC(C(N)=O)CC1)C1CCCCC1 ZINC01107379
COc1ccc(-c2cc(NC(=O)N3CCc4ccccc4C3)c3ccccc3n2)cc1 ZINC01107381
C[C@H]1CCc2nc(NC(=O)C[NH+]3CCN(c4ccccc4F)CC3)sc2C1 ZINC01107387
C[C@@H]1CCc2nc(NC(=O)C[NH+]3CCN(c4ccccc4F)CC3)sc2C1 ZINC01107388
COc1ccc(CNC2=NC(=O)C[C@@H](C(=O)Nc3ccc(F)cc3)S2)cc1 ZINC01107389
COc1ccc(CNC2=NC(=O)C[C@H](C(=O)Nc3ccc(F)cc3)S2)cc1 ZINC01107390
CC1=Nc2ccccc2N=C(NC(=O)CSC(=S)N2CCCCC2)[C@H]1c1ccccc1 ZINC01107391
CC1=Nc2ccccc2N=C(NC(=O)CSC(=S)N2CCCCC2)[C@@H]1c1ccccc1 ZINC01107392
CC1=Nc2ccccc2N/C(=N\C(=O)CSc2nnnn2-c2ccccc2)[C@H]1c1ccccc1 ZINC01107393
CC1=Nc2ccccc2N=C(NC(=O)CSc2nnnn2-c2ccccc2)[C@@H]1c1ccccc1 ZINC01107394
O=c1oc2ccc(Cl)cc2c(=O)n1-c1ccc(Oc2ccccc2)cc1 ZINC01107401
COc1ccc(Cl)cc1NC1=NC(=O)C[C@H](C(=O)Nc2ccc(C(C)C)cc2)S1 ZINC01107402
COc1ccc(Cl)cc1NC1=NC(=O)C[C@@H](C(=O)Nc2ccc(C(C)C)cc2)S1 ZINC01107403
Cc1cc(C)nc(NC2=[NH+][C@H]3CCCC[C@H]3N2C(=O)Nc2ccccc2)n1 ZINC01107404
Cc1cc(C)nc(NC2=[NH+][C@H]3CCCC[C@@H]3N2C(=O)Nc2ccccc2)n1 ZINC01107405
Cc1cc(C)nc(NC2=[NH+][C@@H]3CCCC[C@H]3N2C(=O)Nc2ccccc2)n1 ZINC01107406
Cc1cc(C)nc(NC2=[NH+][C@@H]3CCCC[C@@H]3N2C(=O)Nc2ccccc2)n1 ZINC01107407
CC1=Nc2ccccc2N=C(NC(=O)C[NH+]2CCN(c3ccc(F)cc3)CC2)[C@@H]1c1ccccc1 ZINC01107411
Cc1c(N[C@H](NC(=O)c2cccs2)C(=O)c2ccccc2)c(=O)n(-c2ccccc2)n1C ZINC01107423
Cc1c(N[C@@H](NC(=O)c2cccs2)C(=O)c2ccccc2)c(=O)n(-c2ccccc2)n1C ZINC01107424
COc1ccccc1/C=C1\SC(=S)N(c2c(C)n(C)n(-c3ccccc3)c2=O)C1=O ZINC01107425
O=C1/C(=C\c2cn(-c3ccccc3)nc2-c2ccccc2)SC(=S)N1[C@@H]1CCS(=O)(=O)C1 ZINC01107433
O=C1/C(=C/c2cn(-c3ccccc3)nc2-c2ccccc2)SC(=S)N1[C@@H]1CCS(=O)(=O)C1 ZINC01107434
CCN1C(=O)/C(=C2/SC(=S)N(C[C@H]3CCCO3)C2=O)c2ccccc21 ZINC01107435
CCN1C(=O)/C(=C2/SC(=S)N(C[C@@H]3CCCO3)C2=O)c2ccccc21 ZINC01107437
O=C(N/N=C1\C(=O)N(CN2CCOCC2)c2ccccc21)c1ccccc1O ZINC01107439
O=C1/C(=C\c2ccc(-c3ccc(Cl)c(Cl)c3)o2)SC(=S)N1[C@@H]1CCS(=O)(=O)C1 ZINC01107447
CCCN1C(=O)/C(=C2/SC(=S)N(C(C)C)C2=O)c2ccccc21 ZINC01107449
CN1C(=O)/C(=C2/SC(=S)N(C[C@H]3CCCO3)C2=O)c2ccccc21 ZINC01107459
CN1C(=O)/C(=C2/SC(=S)N(C[C@@H]3CCCO3)C2=O)c2ccccc21 ZINC01107461
Cc1c(NC(=O)CCN2C(=O)/C(=C/c3ccc(F)cc3)SC2=S)c(=O)n(-c2ccccc2)n1C ZINC01107463
CN1C(=O)/C(=c2\sc3nc(-c4ccccc4)nn3c2=O)c2ccccc21 ZINC01107467
Cc1c(/N=C/c2ccccc2Br)c(=O)n(-c2ccccc2)n1C ZINC01107474
Cc1c(/N=C\c2cc(Cl)cc(O)c2Cl)c(=O)n(-c2ccccc2)n1C ZINC01107476
Cc1c(/N=C/c2ccc(Br)o2)c(=O)n(-c2ccccc2)n1C ZINC01107478
CCOc1ccc(Cl)cc1/N=C\c1cc(Br)ccc1O ZINC01107480
COc1cc(/N=C/c2cc(Br)ccc2O)c(OC)cc1Cl ZINC01107482
Oc1ccc(Br)cc1/C=N\c1ccccc1I ZINC01107484
NS(=O)(=O)c1ccc(/N=C/c2cc(Br)ccc2O)cc1 ZINC01107486
COc1cc(/N=C\c2cc3ccccc3nc2Cl)c(OC)cc1Cl ZINC01107492
COc1cc(/N=C\c2cc3cccc(C)c3nc2Cl)c(OC)cc1Cl ZINC01107494
CCN(CC)c1ccc(/C=N\c2c(C)n(C)n(-c3ccccc3)c2=O)c(O)c1 ZINC01107498
Cc1c(/N=C/c2cccc(OCc3ccccc3)c2)c(=O)n(-c2ccccc2)n1C ZINC01107500
Cc1c(/N=C\c2ccc(OCc3ccccc3)cc2)c(=O)n(-c2ccccc2)n1C ZINC01107502
Cc1cccc(/N=C/c2cc(Br)cc(Br)c2O)c1 ZINC01107504
Oc1c(Br)cc(Br)cc1/C=N\c1ccc(Cl)cc1 ZINC01107506
Oc1ccccc1/N=C\c1cc(Br)cc(Br)c1O ZINC01107508
Oc1c(Br)cc(Br)cc1/C=N/c1cccc(Cl)c1 ZINC01107510
Cc1ccccc1/N=C\c1cc(Br)cc(Br)c1O ZINC01107512
CCOc1ccccc1/N=C\c1cc(Br)cc(Br)c1O ZINC01107514
Oc1c(Br)cc(Br)cc1/C=N/c1ccccc1F ZINC01107516
Cc1ccc(/N=C\c2cc(Br)cc(Br)c2O)cc1 ZINC01107518
Cc1c(Cl)cccc1/N=C/c1cc(Br)cc(Br)c1O ZINC01107520
COc1ccc(/N=C\c2cc(Br)cc(Br)c2O)cc1 ZINC01107522
NS(=O)(=O)c1ccc(/N=C\c2cc(Br)cc(Br)c2O)cc1 ZINC01107524
CCOC(=O)c1ccc(/N=C\c2cc(Br)cc(Br)c2O)cc1 ZINC01107526
Oc1c(Br)cc(Br)cc1/C=N\c1cccc(Br)c1 ZINC01107528
Oc1c(Br)cc(Br)cc1/C=N\c1ccccc1Br ZINC01107530
Oc1c(Br)cc(Br)cc1/C=N\c1cccc(F)c1 ZINC01107534
Cc1ccc(/N=C/c2cc(Br)cc(Br)c2O)c(C)c1 ZINC01107536
COc1ccccc1/N=C\c1cc(Br)cc(Br)c1O ZINC01107538
CCc1ccccc1/N=C\c1cc(Br)cc(Br)c1O ZINC01107542
CCc1ccc(/N=C\c2cc(Br)cc(Br)c2O)cc1 ZINC01107544
Oc1c(Br)cc(Br)cc1/C=N\c1ccccc1 ZINC01107546
Oc1c(Br)cc(Br)cc1/C=N\c1ccccc1Cl ZINC01107548
Oc1c(Br)cc(Br)cc1/C=N\c1ccc(Cl)cn1 ZINC01107550
O=[N+]([O-])c1cccc(/N=C\c2cc(Br)cc(Br)c2O)c1 ZINC01107552
Cc1cccc(/N=C\c2cc(Br)cc(Br)c2O)c1C ZINC01107554
Cc1cc(C)cc(/N=C\c2cc(Br)cc(Br)c2O)c1 ZINC01107556
COc1cccc(/N=C\c2cc(Br)cc(Br)c2O)c1 ZINC01107558
COc1ccc(/N=C/c2cc(Br)cc(Br)c2O)c(OC)c1 ZINC01107560
Oc1c(Br)cc(Br)cc1/C=N\c1ccc2ccccc2c1 ZINC01107562
COc1ccc(OC)c(/N=C/c2cc(Br)cc(Br)c2O)c1 ZINC01107564
CC(=O)Nc1ccc(/N=C\c2cc(Br)cc(Br)c2O)cc1 ZINC01107566
NC(=S)N/N=C/c1cc(Br)cc(Br)c1O ZINC01107570
Oc1c(Br)cc(Br)cc1/C=N/c1nccs1 ZINC01107572
CCN(c1cccc(C)c1)c1ccccc1C ZINC01107574
O=C1C[C@@H](c2ccccc2)Cc2nc(Nc3ccc(Cl)cc3Cl)ncc21 ZINC01107575
O=C1C[C@H](c2ccccc2)Cc2nc(Nc3ccc(Cl)cc3Cl)ncc21 ZINC01107576
CCCN1C2=C(C(=O)CC(C)(C)C2)[C@@H](c2ccc(F)cc2)C2=C1c1ccccc1C2=O ZINC01107581
CCCN1C2=C(C(=O)CC(C)(C)C2)[C@H](c2ccc(F)cc2)C2=C1c1ccccc1C2=O ZINC01107582
O=C1C[C@@H](c2ccc(F)cc2)CC2=C1[C@H](c1cccs1)n1c([nH+]c3ccccc31)N2 ZINC01107586
C(=N/c1ccc(N2CCOCC2)cc1)\c1ccsc1 ZINC01107590
Cc1ccc(C)n1N1C(=O)/C(=C/c2ccc(O)c(O)c2)SC1=S ZINC01107592
COc1cccc(OC)c1/C=C/C(=O)N1CCN(c2ccccc2F)CC1 ZINC01107599
COc1cccc(OC)c1/C=C/C(=O)N1CCC(C(N)=O)CC1 ZINC01107601
O=C(Nc1cc(Cl)ccc1Cl)c1ccc([C@H]2SCC(=O)N2Cc2ccco2)cc1 ZINC01107605
O=C(Nc1cc(Cl)ccc1Cl)c1ccc([C@@H]2SCC(=O)N2Cc2ccco2)cc1 ZINC01107606
O=C(Nc1ccc(Br)c(Cl)c1)c1ccc(Cl)c([N+](=O)[O-])c1 ZINC01107608
O=C(Nc1ccc(Cl)cc1-c1nc2ccccc2s1)c1cccs1 ZINC01107609
Nc1nonc1-c1nc2ccccc2n1Cc1ccc(Br)cc1 ZINC01107610
C=CCn1c(SCc2ccc(Br)cc2)nnc1-c1cc2cccc(OC)c2o1 ZINC01107611
CC(C)c1ccc(OCc2nnc(SCC(=O)Nc3nc4ccccc4s3)o2)cc1 ZINC01107612
O=C(CSc1nnc(-c2ccc(Br)cc2)o1)Nc1nc2ccccc2s1 ZINC01107614
O=C(CSc1nnc(-c2ccccc2)n1-c1ccccc1)Nc1nc2ccccc2s1 ZINC01107615
C=CCn1c(COc2ccc(C(C)C)cc2)nnc1SCC(=O)Nc1nccs1 ZINC01107616
O=C(CSc1nnc(-c2ccc(Br)cc2)o1)Nc1cccc(C(=O)[O-])c1 ZINC01107617
COc1cc(/C=C2/SC(=S)N(C3CCCCC3)C2=O)c(Br)cc1O ZINC01107618
COc1cccc(OC)c1C(=O)Nc1cccc(-c2nc3ccccc3o2)c1 ZINC01107620
COc1cc(/C=C2\Sc3ccccc3C2=O)ccc1OC(F)F ZINC01107621
COc1cccc(OC)c1C(=O)Nc1nc(-c2ccc(Br)cc2)cs1 ZINC01107623
O=C(CSc1nnc(-c2ccccc2)n1-c1ccccc1)Nc1nc(-c2ccccc2)cs1 ZINC01107624
CCOC(=O)c1ccc(NC(=O)CSc2nnc(-c3ccc(Br)cc3)o2)cc1 ZINC01107625
COc1cc(/C=N/c2sc3c(c2C(N)=O)CCCC3)ccc1OCC(=O)N1CCOCC1 ZINC01107626
Cc1nnc(SCC(=O)Nc2ccccc2N2CCOCC2)s1 ZINC01107628
Cc1ccc(-c2csc(NC(=O)CSc3nnc(C)s3)n2)cc1 ZINC01107629
O=c1[nH]c2ccc(/N=C\c3c(OCc4ccccc4Cl)ccc4ccccc34)cc2[nH]1 ZINC01107630
O=c1[nH]c2ccc(/N=C\c3c(OCc4ccc(F)cc4)ccc4ccccc34)cc2[nH]1 ZINC01107631
CCOc1cc(/C=N/n2nnnc2N)ccc1OCC(=O)N1CCCCC1 ZINC01107634
CCOc1cc(/C=N/n2nnnc2N)cc(Br)c1OCC(=O)N1CCc2ccccc21 ZINC01107636
COC(=O)c1ccccc1-c1ccc(/C=C2\Cc3ccccc3C2=O)o1 ZINC01107641
CCOC(=O)c1ccc(NC(=O)CN2C(=O)COc3ccc(Cl)cc32)cc1 ZINC01107644
CCOC(=O)c1ccc(NC(=O)CSc2nnc(-c3ccncc3)o2)cc1 ZINC01107647
O=C(CSc1nnc(-c2ccncc2)o1)Nc1ccc(F)cc1 ZINC01107650
Cc1ccc(-c2nn3c(C)nnc3s2)cc1NC(=O)/C=C/c1ccco1 ZINC01107651
CCOc1ccc(C(=O)COC(=O)c2ccccc2NC(=O)c2ccco2)cc1 ZINC01107655
O=C(OCc1ccccc1)c1cccc(-c2nnc(-c3ccccc3)o2)c1 ZINC01107656
Cc1nc2ccccc2c2c1C(=O)N(c1ccccc1C(=O)OCC(=O)C(C)(C)C)C2=O ZINC01107662
COc1ccc(C(=O)Nc2cnc3sc4cc(C)ccc4n3c2=O)cc1 ZINC01107664
O=C([O-])CN1C(=O)/C(=C\c2coc3ccccc3c2=O)SC1=S ZINC01107665
O=C([O-])CN1C(=O)/C(=C/c2coc3ccccc3c2=O)SC1=S ZINC01107666
O=C(CSCc1ccc(Cl)cc1)NCc1cccnc1 ZINC01107675
CC(=O)Nc1ccc(OC(=O)c2cn(-c3ccccc3)nc2-c2ccccc2)cc1 ZINC01107676
N#Cc1cc(Oc2ccc(C=O)cc2)c(-n2nnc3ccccc32)cc1C#N ZINC01107677
O=C(OCC(=O)c1cccc2ccccc12)c1ccc(NC(=O)c2ccco2)cc1 ZINC01107678
O=C(CSc1nccc(=O)[nH]1)Nc1ccccc1N1CCOCC1 ZINC01107680
CC(=O)Nc1ccc(OC(=O)c2ccc(-c3nnc(-c4ccccc4)o3)cc2)cc1 ZINC01107681
O=C([O-])c1ccc2c(c1)[C@@H]1C=CC[C@@H]1[C@@H](c1cccc(F)c1)N2 ZINC01107682
Cc1nc2ccccc2c2c1C(=O)N(c1ccc(C(=O)O[C@@H](C)C(=O)c3ccccc3)cc1)C2=O ZINC01107683
Cc1nc2ccccc2c2c1C(=O)N(c1ccc(C(=O)O[C@H](C)C(=O)c3ccccc3)cc1)C2=O ZINC01107684
CCOC(=O)c1cc(NC(=O)c2ccccc2)c(=O)n2c1oc1ccc(Cl)cc12 ZINC01107685
N#Cc1cc(Oc2ccc(N3C(=O)c4ccccc4C3=O)cc2)c(-n2nnc3ccccc32)cc1C#N ZINC01107686
O=C1c2ccc(Oc3ccc(Cl)cc3)cc2C(=O)N1c1ccc(F)cc1 ZINC01107687
O=C1c2ccccc2C(=O)N1c1ccc(-c2cnc3ccccc3n2)cc1 ZINC01107689
O=C([C@@H]1CCCN(S(=O)(=O)c2ccc(F)cc2)C1)N1CCCCC1 ZINC01107690
O=C([C@H]1CCCN(S(=O)(=O)c2ccc(F)cc2)C1)N1CCCCC1 ZINC01107692
COc1ccc(Cl)c2c1N[C@@H](c1ccccc1F)[C@@H]1CC=C[C@H]21 ZINC01107694
CC(C)c1ccccc1NC(=O)CSc1nccc(=O)[nH]1 ZINC01107695
O=C(CNc1ccccc1)N/N=C/c1cn(-c2ccccc2)nc1-c1cccs1 ZINC01107696
N#C/C(=C\c1ccc(Cl)s1)C(=O)Nc1ccc(O)cc1 ZINC01107699
O=C(OCC(=O)c1cccs1)c1cccc(-c2nnc(-c3ccccc3)o2)c1 ZINC01107701
COc1ccc(NC(=O)[C@H]2CCCN(S(=O)(=O)c3ccc(F)cc3)C2)c(OC)c1 ZINC01107702
COc1ccc(NC(=O)[C@@H]2CCCN(S(=O)(=O)c3ccc(F)cc3)C2)c(OC)c1 ZINC01107703
COC(=O)c1ccccc1-n1c(C)cc(/C=C(\C#N)C(=O)Nc2ccc(O)cc2)c1C ZINC01107713
CCOC(=O)c1ccc(COC(=O)c2ccc(-c3nnc(-c4ccccc4)o3)cc2)o1 ZINC01107715
O=C(CNc1ccccc1)N/N=C/c1ccc(-c2ccc(F)cc2)o1 ZINC01107716
CO[C@H]1[C@H](NC(=O)c2ccccc2)[C@H](OC)O[C@@H]1[C@H](O)CO ZINC01107718
O=C1c2ccccc2C(=O)N1Cn1c(=S)sc2cccc(Cl)c21 ZINC01107727
O=C1/C(=C\c2cccc([N+](=O)[O-])c2)SC(=S)N1c1cccc(Cl)c1 ZINC01107728
O=C1/C(=C\c2ccc(O)cc2)SC(=S)N1c1ccc(Br)cc1 ZINC01107730
O=C(NN1C(=O)/C(=C/c2ccc(Br)cc2)SC1=S)c1cccnc1 ZINC01107732
O=C(NN1C(=O)/C(=C/c2cccc(Br)c2)SC1=S)c1cccnc1 ZINC01107735
O=C(CN1C(=O)c2ccccc2C1=O)Nc1cc(Br)ccc1Br ZINC01107736
O=C(NN1C(=O)/C(=C/c2ccc(Cl)cc2)SC1=S)c1cccnc1 ZINC01107737
O=C(CSc1nnc(-c2ccc(Cl)cc2Cl)s1)Nc1ccc(F)cc1 ZINC01107741
O=C(NN1C(=O)/C(=C/c2ccc(F)cc2)SC1=S)c1cccnc1 ZINC01107745
COc1ccc(Br)cc1/C=C/c1ccc([N+](=O)[O-])cc1C#N ZINC01107747
O=C(NN1C(=O)/C(=C/c2ccccc2)SC1=S)c1cccnc1 ZINC01107752
CCOC(=O)/C(C#N)=C(/N)c1cc2cc(Br)cc(OC)c2oc1=O ZINC01107774
Cc1cccc(C(=O)N[C@H](Oc2ccc([N+](=O)[O-])cc2)C(Cl)(Cl)Cl)c1 ZINC01107778
Cc1cccc(C(=O)N[C@@H](Oc2ccc([N+](=O)[O-])cc2)C(Cl)(Cl)Cl)c1 ZINC01107779
Cc1cccc(C(=O)N[C@H](Oc2cccc([N+](=O)[O-])c2)C(Cl)(Cl)Cl)c1 ZINC01107780
Cc1cccc(C(=O)N[C@@H](Oc2cccc([N+](=O)[O-])c2)C(Cl)(Cl)Cl)c1 ZINC01107781
COC(=O)c1cc(I)ccc1OC(=O)c1ccc(C)cc1 ZINC01107784
CCOc1ccc(N2C(=O)/C(=C/c3ccco3)SC2=S)cc1 ZINC01107785
O=C(Nc1cccnc1)Nc1ccc2ccccc2c1 ZINC01107787
C=CCn1c(=O)c2c(nc(Br)n2Cc2ccccc2Cl)n(C)c1=O ZINC01107788
CCOC(=O)C1=C(C)N=C2SCC(=O)N2[C@H]1c1ccc(Cl)cc1 ZINC01107798
CCOC(=O)C1=C(C)N=C2SCC(=O)N2[C@@H]1c1ccc(Cl)cc1 ZINC01107799
Cc1ccc(C)n1-c1ccc2ccccc2c1 ZINC01107800
CC1=C(C(=O)OC(C)C)[C@@H](c2cc3c(cc2Br)OCO3)NC(=O)N1 ZINC01107809
CC1=C(C(=O)OC(C)C)[C@H](c2cc3c(cc2Br)OCO3)NC(=O)N1 ZINC01107810
CC(C)=NNc1nc2c(c(=O)[nH]c(=O)n2C)n1Cc1ccccc1Cl ZINC01107811
Cc1[o+]c(-c2ccccc2)cc2c1CCCC2 ZINC01107812
COc1ccc(OC[C@@H](O)Cn2c(N)nc3c2c(=O)[nH]c(=O)n3C)cc1 ZINC01107819
COc1ccc(OC[C@H](O)Cn2c(N)nc3c2c(=O)[nH]c(=O)n3C)cc1 ZINC01107820
O=C1Nc2ccc(Br)cc2/C1=C1\SC(=S)N(c2ccccc2Cl)C1=O ZINC01107827
N#Cc1c(-c2ccc(Br)cc2)noc1NC(=O)c1ccc(Cl)cc1 ZINC01107829
CN1C(=O)c2ccc(N3C(=O)c4cccc([N+](=O)[O-])c4C3=O)cc2C1=O ZINC01107831
O=C(CSc1c([N+](=O)[O-])c(=O)oc2ccccc12)Nc1cccc(Cl)c1 ZINC01107833
O=C(N/N=C/c1cc2ccccc2nc1Cl)c1ccc([N+](=O)[O-])cc1 ZINC01107834
COc1ccc(/C=C2/SC(=S)N(c3cccc(Cl)c3)C2=O)cc1 ZINC01107841
Cc1cc(Cl)ccc1OCC(=O)Nc1nc2ccc(N=C=S)cc2s1 ZINC01107843
O=[N+]([O-])c1ccc(CSc2nnc(C(F)(F)F)n2Cc2ccc(F)cc2)cc1 ZINC01107846
O=[N+]([O-])c1ccc(COc2cccc(/C=C3/SC(=S)N=C3[O-])c2)cc1 ZINC01107847
COC(=O)c1cc(Br)ccc1OC(=O)/C=C/c1ccccc1 ZINC01107853
O=C(Nc1ccc(Br)cc1Br)[C@H]1CC(=O)N(c2ccc(F)cc2)C1 ZINC01107855
O=C(Nc1ccc(Br)cc1Br)[C@@H]1CC(=O)N(c2ccc(F)cc2)C1 ZINC01107856
O=C(Nc1cccc(Cl)c1Cl)[C@H]1CC(=O)N(c2ccc(F)cc2)C1 ZINC01107857
O=C(Nc1cccc(Cl)c1Cl)[C@@H]1CC(=O)N(c2ccc(F)cc2)C1 ZINC01107858
COC(=O)C1=C(N)Oc2cc(C)oc(=O)c2[C@H]1c1ccc(Cl)cc1Cl ZINC01107859
COC(=O)C1=C(N)Oc2cc(C)oc(=O)c2[C@@H]1c1ccc(Cl)cc1Cl ZINC01107860
Cc1ccc(SCC(=O)Nc2cc(C(F)(F)F)cc(C(F)(F)F)c2)cc1 ZINC01107861
O=C(Nc1ccccc1Br)[C@H]1CC(=O)N(c2ccc(Cl)cc2)C1 ZINC01107864
O=C(Nc1ccccc1Br)[C@@H]1CC(=O)N(c2ccc(Cl)cc2)C1 ZINC01107865
O=C(Nc1ccc(F)cc1)[C@H]1CC(=O)N(c2ccc(Br)cc2)C1 ZINC01107868
O=C(Nc1ccc(F)cc1)[C@@H]1CC(=O)N(c2ccc(Br)cc2)C1 ZINC01107869
Cc1cc(NC(=O)/C=C/c2ccc3c(c2)OCO3)ccc1Br ZINC01107872
CNC(=O)/C(=C/c1ccc(Br)cc1)NC(=O)c1ccc([N+](=O)[O-])cc1 ZINC01107876
COc1cc(C2SCCS2)cc([N+](=O)[O-])c1OC(=O)c1ccccc1Cl ZINC01107878
Cc1ccc(S[C@H]2CC(=O)N(c3ccc(I)cc3)C2=O)cc1 ZINC01107882
O=C(NCCN1Cc2ccccc2C1=O)c1ccc(Br)cc1 ZINC01107885
Cc1cccc(C)c1NC(=O)Cn1c(=O)sc2cc(Br)ccc21 ZINC01107886
O=C(Nc1ccccc1I)[C@H]1CC(=O)N(c2ccccc2)C1 ZINC01107891
O=C(Nc1ccccc1I)[C@@H]1CC(=O)N(c2ccccc2)C1 ZINC01107892
O=C(Nc1ccc(I)cc1)[C@H]1CC(=O)N(c2ccccc2)C1 ZINC01107895
O=C(Nc1ccc(I)cc1)[C@@H]1CC(=O)N(c2ccccc2)C1 ZINC01107896
CCOC(=O)c1c(NC(=O)c2ccc(Br)cc2)sc2c1CCC2 ZINC01107900
COc1cc(C(=O)Nc2ccc(C(F)(F)F)cc2)cc(OC)c1OC ZINC01107903
COc1ccc(Br)cc1/C=N/NC(=O)c1ccc(OC)c(OC)c1 ZINC01107906
CCOC(=O)c1c(-c2ccccc2)csc1N[C@H](NC(C)=O)C(Cl)(Cl)Cl ZINC01107914
CCOC(=O)c1c(-c2ccccc2)csc1N[C@@H](NC(C)=O)C(Cl)(Cl)Cl ZINC01107915
CCOc1ccc(NC(=O)CSc2nnnn2-c2ccccc2)cc1 ZINC01107918
C[C@H](O)CSc1nc2c(c(=O)n(C)c(=O)n2C)n1Cc1ccc(Cl)cc1 ZINC01107922
C[C@@H](O)CSc1nc2c(c(=O)n(C)c(=O)n2C)n1Cc1ccc(Cl)cc1 ZINC01107923
CCc1[o+]c(-c2ccccc2)cc2c1CCCC2 ZINC01107927
COC(=O)c1c(NC(=O)[C@H]2[C@@H](C=C(Cl)Cl)C2(C)C)sc(C(C)=O)c1C ZINC01107928
COC(=O)c1c(NC(=O)[C@@H]2[C@@H](C=C(Cl)Cl)C2(C)C)sc(C(C)=O)c1C ZINC01107929
COC(=O)c1c(NC(=O)[C@H]2[C@H](C=C(Cl)Cl)C2(C)C)sc(C(C)=O)c1C ZINC01107930
COC(=O)c1c(NC(=O)[C@@H]2[C@H](C=C(Cl)Cl)C2(C)C)sc(C(C)=O)c1C ZINC01107931
COc1cc(C(=O)NNC(=S)Nc2ccccc2)cc(OC)c1OC ZINC01107934
CCCc1cc(-c2ccccc2)cc(CCC)[o+]1 ZINC01107939
Cc1ccc(NC(=O)/C(=C\c2ccccc2Cl)NC(=O)c2ccc(C)cc2)cc1 ZINC01107956
Cc1c(N[C@H](NC(=O)c2ccco2)C(=O)c2ccccc2)c(=O)n(-c2ccccc2)n1C ZINC01107965
Cc1c(N[C@@H](NC(=O)c2ccco2)C(=O)c2ccccc2)c(=O)n(-c2ccccc2)n1C ZINC01107966
CCc1cc2c(=O)c(-c3nc4ccccc4s3)c(C)oc2c(CN2CCOCC2)c1O ZINC01107970
CC[C@H](NS(=O)(=O)c1ccc(C)cc1)C(=O)Oc1ccc2c3c(c(=O)oc2c1)CCCC3 ZINC01107974
CC[C@@H](NS(=O)(=O)c1ccc(C)cc1)C(=O)Oc1ccc2c3c(c(=O)oc2c1)CCCC3 ZINC01107975
O=C(NC1CCCCC1)/C(=C/C=C/c1ccccc1)NC(=O)c1ccccc1 ZINC01107979
CC(C)c1cccc(C(C)C)c1NC(=O)COc1cccc2ccccc12 ZINC01107985
CC[C@H]1CCCC[NH+]1Cc1cc2c(-c3ccccc3)cc(=O)oc2c(C)c1O ZINC01107986
CC[C@@H]1CCCC[NH+]1Cc1cc2c(-c3ccccc3)cc(=O)oc2c(C)c1O ZINC01107987
O=CC12c3ccccc3C(c3ccccc31)[C@H]1C(=O)N(c3ccc(Cl)c(Cl)c3)C(=O)[C@@H]12 ZINC01107994
O=CC12c3ccccc3C(c3ccccc31)[C@@H]1C(=O)N(c3ccc(Cl)c(Cl)c3)C(=O)[C@@H]12 ZINC01107995
O=CC12c3ccccc3C(c3ccccc31)[C@H]1C(=O)N(c3ccc(Cl)c(Cl)c3)C(=O)[C@H]12 ZINC01107996
O=CC12c3ccccc3C(c3ccccc31)[C@@H]1C(=O)N(c3ccc(Cl)c(Cl)c3)C(=O)[C@H]12 ZINC01107997
O=CC12c3ccccc3C(c3ccccc31)[C@H]1C(=O)N(c3ccccc3Br)C(=O)[C@@H]12 ZINC01107998
O=CC12c3ccccc3C(c3ccccc31)[C@@H]1C(=O)N(c3ccccc3Br)C(=O)[C@@H]12 ZINC01107999
O=CC12c3ccccc3C(c3ccccc31)[C@H]1C(=O)N(c3ccccc3Br)C(=O)[C@H]12 ZINC01108000
O=CC12c3ccccc3C(c3ccccc31)[C@@H]1C(=O)N(c3ccccc3Br)C(=O)[C@H]12 ZINC01108001
O=C(N/N=C/c1c[nH]c2ccccc12)c1cc(-c2ccccc2)nc2ccccc12 ZINC01108002
O=[N+]([O-])c1ccc(-n2cccc2-c2nc(-c3ccccc3)c(-c3ccccc3)[nH]2)cc1 ZINC01108004
O=[N+]([O-])c1cccc(/C=C/S(=O)(=O)N2C=Cc3ccccc3[C@@H]2c2c[nH]c3ccccc23)c1 ZINC01108007
Cc1oc2cc(OCc3ccc([N+](=O)[O-])cc3)ccc2c(=O)c1-c1nc2ccccc2n1C ZINC01108008
COc1ccc(N2C(=O)C(=Cc3ccccc3)C(=O)N(c3ccc(OC)cc3)C2=O)cc1 ZINC01108010
COC(=O)c1ccc(COc2cc(C)cc3oc(=O)cc(-c4ccccc4)c23)cc1 ZINC01108015
Cc1cc(OCC(=O)OCc2ccccc2)c2c(-c3ccccc3)cc(=O)oc2c1 ZINC01108016
Cc1c(OCC(=O)OCc2ccccc2)ccc2c(-c3ccccc3)cc(=O)oc12 ZINC01108017
COC(=O)c1ccc(COc2ccc3c(=O)c(Oc4ccccc4)c(C)oc3c2)cc1 ZINC01108018
Cc1cccc(NC(=O)/C(=C/C=C/c2ccccc2)NC(=O)c2ccccc2)c1 ZINC01108026
COc1ccc(NC(=O)/C(=C/C=C/c2ccccc2)NC(=O)c2ccccc2)cc1 ZINC01108030
COc1ccc(/C=C2\CCCC3=C2N=C2SCC(=O)N2[C@H]3c2ccc(OC)cc2)cc1 ZINC01108037
COc1ccc(/C=C2\CCCC3=C2N=C2SCC(=O)N2[C@@H]3c2ccc(OC)cc2)cc1 ZINC01108039
O=C(CCC(=O)N(Cc1ccccc1)Cc1ccccc1)Nc1ccc2c(c1)OCO2 ZINC01108041
O=C(NCc1ccccc1)C(C(=O)NCc1ccccc1)C(=O)NCc1ccccc1 ZINC01108047
CCn1c2ccccc2c2cc(C[NH+](C)Cc3ccccc3)ccc21 ZINC01108049
CCOC(=O)C1=C(C)N(c2ccccc2)C(C)=C(C(=O)OCC)C1c1ccccc1[N+](=O)[O-] ZINC01108050
CC(/C=C/c1ccccc1)=N/Nc1nc2c(c(=O)[nH]c(=O)n2C)n1CCCc1ccccc1 ZINC01108051
Cc1c(NC(=O)/C=C(\[O-])Nc2c(C)n(C)n(-c3ccccc3)c2=O)c(=O)n(-c2ccccc2)n1C ZINC01108055
CCc1cc2c(=O)c(-c3nc4ccccc4n3C)coc2c(C[NH+]2CCCCC2)c1O ZINC01108057
O=CC12c3ccccc3C(c3ccccc31)[C@@H]1C(=O)N(Cc3ccccc3)C(=O)[C@@H]12 ZINC01108065
O=CC12c3ccccc3C(c3ccccc31)[C@@H]1C(=O)N(Cc3ccccc3)C(=O)[C@H]12 ZINC01108066
O=CC12c3ccccc3C(c3ccccc31)[C@H]1C(=O)N(Cc3ccccc3)C(=O)[C@@H]12 ZINC01108067
O=CC12c3ccccc3C(c3ccccc31)[C@H]1C(=O)N(Cc3ccccc3)C(=O)[C@H]12 ZINC01108068
CC(C)[C@@H](C(=O)Nc1ccc(Cl)cc1C(=O)c1ccccc1)N1C(=O)c2ccccc2C1=O ZINC01108075
CC(C)[C@H](C(=O)Nc1ccc(Cl)cc1C(=O)c1ccccc1)N1C(=O)c2ccccc2C1=O ZINC01108076
COc1ccc(N2C(=O)[C@H]3C4c5ccccc5C(C)(c5ccccc54)[C@@H]3C2=O)cc1 ZINC01108077
COc1ccc(N2C(=O)[C@@H]3C4c5ccccc5C(C)(c5ccccc54)[C@@H]3C2=O)cc1 ZINC01108078
COc1ccc(N2C(=O)[C@H]3C4c5ccccc5C(C)(c5ccccc54)[C@H]3C2=O)cc1 ZINC01108079
COc1ccc(N2C(=O)[C@H]3[C@H](C2=O)C2c4ccccc4C3(C)c3ccccc32)cc1 ZINC01108080
C[C@H](NC(=O)OCc1ccccc1)C(=O)Oc1ccc2c(=O)c(Oc3ccccc3)coc2c1 ZINC01108081
C[C@@H](NC(=O)OCc1ccccc1)C(=O)Oc1ccc2c(=O)c(Oc3ccccc3)coc2c1 ZINC01108082
COc1ccc(C=C2C(=O)N(c3ccc(C)cc3)C(=O)N(c3ccc(C)cc3)C2=O)cc1 ZINC01108087
COc1ccc(C=C2C(=O)N(c3ccc(OC)cc3)C(=O)N(c3ccc(OC)cc3)C2=O)cc1 ZINC01108089
Cc1c(/N=c2/scc(-c3ccccc3)n2-c2ccccc2)c(=O)n(-c2ccccc2)n1C ZINC01108090
O=C1/C(=C\c2ccco2)N=C(c2ccccc2)N1c1nc2cc(Sc3ccccc3)ccc2[nH]1 ZINC01108111
CCOc1ccccc1N1C(=O)[C@H]2[C@H](C1=O)C1c3ccccc3C2(C=O)c2ccccc21 ZINC01108113
CCOc1ccccc1N1C(=O)[C@@H]2C3c4ccccc4C(C=O)(c4ccccc43)[C@@H]2C1=O ZINC01108114
COc1ccc(C=C2C(=O)N(c3ccc(C)cc3)C(=O)N(c3ccc(C)cc3)C2=O)cc1OC ZINC01108119
CC1=C(C(=O)Nc2ccccc2)C(c2cccc([N+](=O)[O-])c2)C(C(=O)Nc2ccccc2)=C(C)N1 ZINC01108120
Cc1cc(OC(=O)[C@H](NC(=O)OCc2ccccc2)C(C)C)cc2oc(=O)c3ccccc3c12 ZINC01108121
Cc1cc(OC(=O)[C@@H](NC(=O)OCc2ccccc2)C(C)C)cc2oc(=O)c3ccccc3c12 ZINC01108122
CC1=C(C(=O)Nc2ccccc2)C(c2ccccc2)C(C(=O)Nc2ccccc2)=C(C)N1 ZINC01108123
CC1=C(C(=O)Nc2ccccc2)C(c2ccc(O)cc2)C(C(=O)Nc2ccccc2)=C(C)N1 ZINC01108124
CC(C)CC(=O)O[C@@H]1[C@@H]([NH+]2CCOCC2)c2c(ccc(/C=C/C(=O)N3CCOCC3)c2O)OC1(C)C ZINC01108129
O=C(CSc1nc2ccc(/N=C/c3c4ccccc4cc4ccccc34)cc2s1)N1CCOCC1 ZINC01108138
CC(C)[C@H](NC(=O)OCc1ccccc1)C(=O)Oc1ccc2c(=O)c(Oc3ccccc3)coc2c1 ZINC01108140
CC(C)[C@@H](NC(=O)OCc1ccccc1)C(=O)Oc1ccc2c(=O)c(Oc3ccccc3)coc2c1 ZINC01108141
Cc1ccc(CNc2nc3c(c(=O)n(Cc4ccccc4)c(=O)n3C)n2Cc2ccccc2)cc1 ZINC01108143
Cc1oc2cc(OC(=O)[C@@H](C)NC(=O)OCc3ccccc3)ccc2c(=O)c1-c1ccc2c(c1)OCCO2 ZINC01108145
Cc1oc2cc(OC(=O)[C@H](C)NC(=O)OCc3ccccc3)ccc2c(=O)c1-c1ccc2c(c1)OCCO2 ZINC01108146
Cc1oc2cc(OC(=O)[C@H](NC(=O)OCc3ccccc3)C(C)C)ccc2c(=O)c1Oc1ccccc1 ZINC01108149
Cc1oc2cc(OC(=O)[C@@H](NC(=O)OCc3ccccc3)C(C)C)ccc2c(=O)c1Oc1ccccc1 ZINC01108150
COc1ccc([C@@H]2N(c3ccccc3)C(=O)N3[C@H](c4ccc(OC)cc4)N(c4ccccc4)C(=O)N23)cc1 ZINC01108157
COc1ccc([C@H]2N(c3ccccc3)C(=O)N3[C@@H](c4ccc(OC)cc4)N(c4ccccc4)C(=O)N23)cc1 ZINC01108158
O=C(NN1C(=O)/C(=C/c2cccc(Br)c2)SC1=S)c1cccc(Cl)c1 ZINC01108166
COc1cc(/C=C2/SC(=S)N(c3cccc(Cl)c3)C2=O)ccc1O ZINC01108167
NN1C(=O)/C(=C\c2ccc(O)cc2)SC1=S ZINC01108171
NN1C(=O)/C(=C/c2ccc(O)cc2)SC1=S ZINC01108172
CC(=O)NN1C(=O)/C(=C/c2ccc(Cl)cc2)SC1=S ZINC01108173
O=C1Nc2ccccc2/C1=C1\SC(=S)N(c2ccccc2Cl)C1=O ZINC01108177
O=C1Nc2ccccc2/C1=C1/SC(=S)N(c2ccccc2Cl)C1=O ZINC01108178
CC/C1=C(\CC)[C@@H](CC)C[C@H](NS(=O)(=O)c2ccc(C)cc2)c2ccccc2C1=O ZINC01108191
C/C(=N/NC(=O)CSc1nc2ccccc2[nH]1)c1cccc([N+](=O)[O-])c1 ZINC01108199
COc1ccc(/C=N/NC(=O)CSc2nc3ccccc3s2)cc1OC ZINC01108202
COc1cc(/C=N/NC(=O)c2n[nH]c3c2C[C@@H](CC(C)(C)C)CC3)ccc1O ZINC01108204
COc1cc(/C=N/NC(=O)CSc2nc3ccccc3[nH]2)ccc1OCc1ccccc1 ZINC01108206
CSc1cccc(NC(=O)c2ccccc2OCC(=O)NCc2ccccc2)c1 ZINC01108209
O=[N+]([O-])c1cccc(Cl)c1Oc1ccc(COc2ccccc2)cc1 ZINC01108210
CCC(=O)Nc1ccc(Cl)c(NC(=S)NC(=O)C(c2ccccc2)c2ccccc2)c1 ZINC01108211
O=C(OCc1ccc(Oc2ccc([N+](=O)[O-])cc2Cl)cc1)c1ccco1 ZINC01108213
O=C(CSc1nnc(Cc2ccc([N+](=O)[O-])cc2)n1-c1ccccc1)c1ccc(F)cc1 ZINC01108215
COc1cc(NC(=O)c2ccccc2[N+](=O)[O-])ccc1NC(=O)c1ccccc1Cl ZINC01108216
CCOC(=O)c1ccc(NC(=O)c2ccc(Oc3ccc([N+](=O)[O-])cc3Cl)cc2)cc1 ZINC01108217
Cc1nn(-c2ccccc2)c(C)c1NC(=O)c1ccc(Br)cc1 ZINC01108219
COc1cccc(-c2nnc(SCC(=O)Nc3cccc([N+](=O)[O-])c3)n2C)c1 ZINC01108220
O=C(c1ccc(Oc2ccc([N+](=O)[O-])cc2Cl)cc1)N1CCOCC1 ZINC01108221
CCCc1sc(N(C(=O)CC)c2ccc(OC)c(OC)c2)nc1-c1ccc(OCC)cc1 ZINC01108222
Cc1cc(Br)c2c(c1)[C@](O)(CC(=O)c1cccs1)C(=O)N2 ZINC01108223
Cc1cc(Br)c2c(c1)[C@@](O)(CC(=O)c1cccs1)C(=O)N2 ZINC01108224
O=C(Nc1ccc(-c2ccc([N+](=O)[O-])cc2)cc1)c1cccc(Cl)c1 ZINC01108226
C[C@H](C(=O)Nc1nc2ccccc2s1)c1ccc([N+](=O)[O-])cc1 ZINC01108227
C[C@@H](C(=O)Nc1nc2ccccc2s1)c1ccc([N+](=O)[O-])cc1 ZINC01108228
COC(=O)c1ccccc1NC(=O)CSc1nnc(-c2cccnc2)n1-c1ccccc1 ZINC01108229
O=C(Nc1ccccc1C(=O)NCc1ccccc1)c1cccc(Br)c1 ZINC01108230
O=C(CSc1nnc(COc2cccc3cccnc23)n1-c1ccccc1)Nc1nccs1 ZINC01108231
Cc1cc(C)cc(NC(=O)c2ccccc2OCC(=O)c2ccc(Br)cc2)c1 ZINC01108232
Cc1cccc(NC(=O)c2ccccc2OCC(=O)c2ccc(Cl)cc2)c1C ZINC01108233
CCC(=O)N1CCN(c2ccccc2NC(=O)c2cc(I)ccc2Cl)CC1 ZINC01108237
CCOc1cc(C2C(C(=O)OC)=CN(c3ccc(C)c(Cl)c3)C=C2C(=O)OC)ccc1O ZINC01108238
CCCN1C=C(C(=O)OC)C(c2ccc(-c3ccccc3)cc2)C(C(=O)OC)=C1 ZINC01108239
COc1cc(NC(=O)c2cc(Cl)cc(Cl)c2OC)ccc1NC(=O)c1ccccc1Cl ZINC01108240
COC(=O)C1=CN(c2ccc(C)c(Cl)c2)C=C(C(=O)OC)C1c1ccccc1OC ZINC01108241
COc1cc(NC(=O)c2ccc([N+](=O)[O-])cc2Cl)ccc1NC(=O)c1ccccc1Cl ZINC01108242
Cc1cc(C)cc(NC(=O)c2ccccc2OCC(=O)N2CCc3ccccc32)c1 ZINC01108243
O=C(COc1ccc2ccccc2c1)Nc1ccc(-c2ccc([N+](=O)[O-])cc2)cc1 ZINC01108244
Cc1cc(NS(=O)(=O)Cc2ccccc2)cc(C)c1OCC(=O)N1CCOCC1 ZINC01108245
COc1ccccc1OCC(=O)Nc1cccc(N2Cc3ccccc3C2)c1 ZINC01108246
COC(=O)c1cc(OC)c(OC)cc1NC(=O)[C@H](C)Oc1cccc(Cl)c1 ZINC01108247
COC(=O)c1cc(OC)c(OC)cc1NC(=O)[C@@H](C)Oc1cccc(Cl)c1 ZINC01108248
CCCN1C=C(C(=O)OC)C(c2cccc(Oc3ccccc3)c2)C(C(=O)OC)=C1 ZINC01108249
CCc1cc(C)cc(OCc2nnc(SCC(=O)NC)n2-c2ccccc2)c1 ZINC01108251
CCOC(=O)Nc1cccc(NC(=O)c2ccc3c4c(cccc24)CC3)c1 ZINC01108253
CC(C)(C)NC(=O)CSc1nnc([C@H](O)c2ccccc2)n1-c1ccccc1 ZINC01108254
CC(C)(C)NC(=O)CSc1nnc([C@@H](O)c2ccccc2)n1-c1ccccc1 ZINC01108255
CCOC(=O)C1=C(c2ccccc2)NC(=O)N[C@H]1c1ccc(Cl)c(Cl)c1 ZINC01108256
CCOC(=O)C1=C(c2ccccc2)NC(=O)N[C@@H]1c1ccc(Cl)c(Cl)c1 ZINC01108257
O=C(Nc1ccccc1C(=O)Nc1ccccn1)c1cccc([N+](=O)[O-])c1 ZINC01108261
O=c1c2ccccc2nc(SCc2cccc3nsnc23)n1-c1ccccc1 ZINC01108262
COc1cc(C)c(NC(=O)c2ccccc2I)cc1C(C)C ZINC01108263
CCC(=O)Nc1ccc(Cl)c(NC(=O)COc2ccc(C3CCCCC3)cc2)c1 ZINC01108268
CS(=O)(=O)N(CC(=O)Nc1ccc(Oc2ccccc2)cc1)c1ccc2c(c1)OCCO2 ZINC01108269
COC(=O)C1=CN(CCc2ccc(OC)c(OC)c2)C=C(C(=O)OC)C1c1ccc2c(c1)OCO2 ZINC01108272
CCC(=O)Nc1ccc(Cl)c(NC(=O)c2ccc(Br)o2)c1 ZINC01108273
CN(C(=O)COc1cc(N2CCOCC2)c2ccccc2c1Cl)c1ccccc1 ZINC01108274
COC(=O)c1ccc(COC(=O)CNS(=O)(=O)c2ccccc2)cc1 ZINC01108278
COc1cc(NC(=O)c2cc3ccccc3o2)ccc1NC(=O)c1ccccc1Cl ZINC01108279
CN(C)S(=O)(=O)c1ccc(C(=O)Nc2ccc(CCC(=O)N3CCCC3)cc2)cc1 ZINC01108282
O=C(CN1C(=O)c2ccccc2C1=O)OCc1ccc(Oc2ccc([N+](=O)[O-])cc2Cl)cc1 ZINC01108283
Cc1ccc2cccc(OCC(=O)Nc3ccc(C)c([N+](=O)[O-])c3)c2n1 ZINC01108284
CSc1ccc(S(=O)(=O)Nc2ccc3c(c2)N(C(C)=O)c2ccccc2CC3)cc1 ZINC01108285
COCc1nnc(SCC(=O)Nc2ccc(C(C)C)cc2)n1-c1ccccc1 ZINC01108286
COC(=O)c1ccc(COC(=O)c2cccc(C(=O)OCc3ccc(C(=O)OC)cc3)n2)cc1 ZINC01108287
COc1cc(SC)ccc1C(=O)Nc1cccc(I)c1 ZINC01108288
COC(=O)c1ccc(COC(=O)c2ccc(CS(=O)(=O)c3ccc(C)cc3)cc2)cc1 ZINC01108289
O=C(Nc1ccccc1C(=O)NCCc1ccccc1)c1ccc(Cl)c(Cl)c1 ZINC01108290
CCc1ccccc1NC(=O)CSc1nc2ccccc2c(=O)n1-c1ccccc1Cl ZINC01108291
COc1cc(C(=O)NC2CCCC2)c(Br)c(OC)c1OC ZINC01108292
O=C(CCNc1ccc(Cc2ccncc2)cc1)c1ccc([N+](=O)[O-])cc1 ZINC01108293
CS(=O)(=O)N(CC(=O)N1CCOCC1)c1ccc2c(c1)OCCO2 ZINC01108294
CC(C)c1ccccc1NC(=O)c1ccccc1NC(=O)C1CCCCC1 ZINC01108296
COc1ccc(C(=O)CSc2nnc(-c3ccccc3O)n2C)cc1 ZINC01108297
COc1cc(SC)ccc1C(=O)Nc1ccccc1C(=O)Nc1ccc(F)cc1 ZINC01108298
O=C(OCc1ccc(Oc2c(Cl)cccc2[N+](=O)[O-])cc1)c1ccccc1 ZINC01108299
Cc1c(Cl)cccc1NC(=O)CSc1nc2ccccc2n1Cc1ccccc1 ZINC01108300
O=C(OCc1ccc(Oc2c(Cl)cccc2[N+](=O)[O-])cc1)c1ccco1 ZINC01108301
COC(=O)c1ccc(COC(=O)c2ccc(CS(=O)(=O)Cc3ccccc3)cc2)cc1 ZINC01108303
CS(=O)(=O)N(CC(=O)Nc1ccccc1C(=O)NCc1ccccc1)c1ccc2c(c1)OCCO2 ZINC01108304
CCC(=O)N(c1ccc(F)cc1)c1nc(-c2ccccc2)c(CC)s1 ZINC01108306
O=C(Nc1ccc(-c2ccc([N+](=O)[O-])cc2)cc1)c1ccccc1Br ZINC01108308
COC(=O)c1cc(OC)c(OC)c(OC)c1NC(=O)c1cccc(OC)c1 ZINC01108309
Cc1cc(Cl)cc(Cl)c1CNC(=O)c1ccccc1F ZINC01108312
C[C@H](C(=O)Nc1ccc(OCc2ccccc2)cc1)c1ccc([N+](=O)[O-])cc1 ZINC01108315
C[C@@H](C(=O)Nc1ccc(OCc2ccccc2)cc1)c1ccc([N+](=O)[O-])cc1 ZINC01108316
CCc1cccc2c1NC(=O)[C@@]2(O)CC(=O)c1ccc(Br)cc1 ZINC01108317
CCc1cccc2c1NC(=O)[C@]2(O)CC(=O)c1ccc(Br)cc1 ZINC01108318
Cn1nc(CC(=O)Nc2ccc(Cl)cc2Cl)c2ccccc2c1=O ZINC01108319
CN(C(=O)CSc1nnc(Cc2ccc([N+](=O)[O-])cc2)n1-c1ccccc1)c1ccccc1 ZINC01108321
CSc1ccc([C@H]2C(C(=O)OC[C@H]3CCCO3)=C(C)NC3=C2C(=O)C[C@@H](c2cccs2)C3)cc1 ZINC01108322
CCC(=O)Nc1ccc(Cl)c(NC(=O)COc2cc(C)ccc2C(C)C)c1 ZINC01108323
CCC(=O)c1ccc(OCC(=O)NCc2ccc(OC)c([N+](=O)[O-])c2)cc1 ZINC01108324
COC(=O)c1ccc(COC(=O)c2ccc(Oc3ccc([N+](=O)[O-])cc3)cc2)cc1 ZINC01108325
CCc1ccccc1NC(=O)c1cccc(Oc2ccc([N+](=O)[O-])cc2Cl)c1 ZINC01108326
O=Cc1ccc(OC(=O)c2ccc(COc3ccc(Cl)cc3)cc2)cc1 ZINC01108327
O=C(Nc1ccc(I)cc1C(=O)N1CCOCC1)c1ccccc1Cl ZINC01108336
O=C1N(Cc2ccccc2)c2ccc(Br)cc2[C@@]1(O)c1c[nH]c2ccccc12 ZINC01108337
O=C1N(Cc2ccccc2)c2ccc(Br)cc2[C@]1(O)c1c[nH]c2ccccc12 ZINC01108338
CCn1c(CNC(=O)c2ccccc2Cl)nnc1SCC(=O)Nc1ccccc1Cl ZINC01108339
CCOC(=O)C1=C(C)N=C2S[C@H](C)C(=O)N2[C@H]1c1ccc(SC)cc1 ZINC01108340
CCOC(=O)C1=C(C)N=C2S[C@H](C)C(=O)N2[C@@H]1c1ccc(SC)cc1 ZINC01108341
CCOC(=O)C1=C(C)N=C2S[C@@H](C)C(=O)N2[C@H]1c1ccc(SC)cc1 ZINC01108342
CCOC(=O)C1=C(C)N=C2S[C@@H](C)C(=O)N2[C@@H]1c1ccc(SC)cc1 ZINC01108343
COc1ccc(C2(C(=O)Nc3ccc(C(=O)Nc4ccc(C)c(C)c4)cc3)CCOCC2)cc1 ZINC01108344
Cc1ccc(S(=O)(=O)Nc2cccc(C(=O)N3C[C@@H](C)C[C@H](C)C3)c2)cc1 ZINC01108348
Cc1ccc(S(=O)(=O)Nc2cccc(C(=O)N3C[C@H](C)C[C@@H](C)C3)c2)cc1 ZINC01108349
Nn1c(SCC(=O)Nc2cccc3ccccc23)nnc1-c1ccccc1Cl ZINC01108351
COc1cc(C(=O)Oc2ccc3c(C)c(C)c(=O)oc3c2)cc(OC)c1OC ZINC01108352
CCc1ccc([C@H]2C(C(=O)c3cc4ccccc4o3)=C(O)C(=O)N2CCCn2ccnc2)cc1 ZINC01108353
CCc1ccc([C@@H]2C(C(=O)c3cc4ccccc4o3)=C(O)C(=O)N2CCCn2ccnc2)cc1 ZINC01108354
COc1cc(NC(=S)NC(=O)c2cc(Br)ccc2Cl)ccc1NC(=O)C(C)C ZINC01108355
COc1ccc(C2(C(=O)Nc3ccc(C(=O)Nc4ccc(C)c(Cl)c4)cc3)CCOCC2)cc1 ZINC01108358
COc1cccc([C@@H]2C(C#N)=C(N)Oc3[nH]nc(-c4ccc(Br)cc4)c32)c1OC ZINC01108361
COc1cccc([C@H]2C(C#N)=C(N)Oc3[nH]nc(-c4ccc(Br)cc4)c32)c1OC ZINC01108362
COc1ccc(-c2n[nH]c(N3C(=O)c4c(Cl)c(Cl)c(Cl)c(Cl)c4C3=O)n2)cc1 ZINC01108363
CCc1ccc(NC(=O)CSc2nnc(-c3ccc(C)cc3)n2N)cc1 ZINC01108364
O=C(C1=C([O-])C(=O)N(CCCn2cc[nH+]c2)[C@H]1c1ccc(Br)cc1)c1ccc2c(c1)OCCO2 ZINC01108365
O=C(C1=C([O-])C(=O)N(CCCn2cc[nH+]c2)[C@@H]1c1ccc(Br)cc1)c1ccc2c(c1)OCCO2 ZINC01108366
Cc1cccc(NC(=O)CCc2ccc(S(=O)(=O)NCC(C)C)cc2)c1C ZINC01108367
O=C(CSc1nc(-c2ccccc2)nc2c1CCCC2)Nc1ccccc1 ZINC01108372
CSc1cccc(NC(=O)CSc2nnc(-c3cccc(C)c3)n2C)c1 ZINC01108374
Cc1nc(SCC(=O)c2cc3ccccc3oc2=O)c(C(N)=O)c(C)c1C ZINC01108376
COc1ccc(CNC(=O)CN(C)S(=O)(=O)c2ccc(F)cc2)cc1 ZINC01108378
CCn1c(SCC(=O)Nc2cc(C)ccc2OC)nnc1[C@@H](C)NC(=O)c1ccc(Cl)cc1Cl ZINC01108380
CCn1c(SCC(=O)Nc2cc(C)ccc2OC)nnc1[C@H](C)NC(=O)c1ccc(Cl)cc1Cl ZINC01108381
CCOC(=O)c1sc2ccccc2c1OC(=O)c1ccccc1OC ZINC01108382
Cc1ccc(NC(=O)c2cc3c(n(-c4ccccc4)c2=O)CC(C)(C)CC3=O)cc1C ZINC01108383
Cc1cc(OCc2cccc(Br)c2)c2c(C)cc(=O)oc2c1 ZINC01108384
COC(=O)C1=CN(Cc2ccc(OC)c(OC)c2)C=C(C(=O)OC)C1c1ccccc1Cl ZINC01108385
Cc1cc(C)c(NC(=O)CSc2nnc(COc3ccccc3)o2)c(C)c1 ZINC01108386
COC(=O)c1ccc([C@H]2C(C(=O)c3cc4ccccc4o3)=C([O-])C(=O)N2Cc2ccncc2)cc1 ZINC01108387
COC(=O)c1ccc([C@@H]2C(C(=O)c3cc4ccccc4o3)=C([O-])C(=O)N2Cc2ccncc2)cc1 ZINC01108388
CCOc1ccc(Br)cc1S(=O)(=O)N1CCN(c2ccc(C)cc2C)CC1 ZINC01108389
COc1cc(NC(=S)N2CCN(c3cc(Cl)ccc3C)CC2)c(OC)cc1Cl ZINC01108390
CCc1cccc(C)c1NC(=O)CSc1nnc(CNC(=O)c2ccc(Cl)cc2)n1CC ZINC01108391
CC(C)CCOc1cccc([C@H]2C(C(=O)c3ccc(F)cc3)=C([O-])C(=O)N2CCCn2ccnc2)c1 ZINC01108392
CC(C)CCOc1cccc([C@@H]2C(C(=O)c3ccc(F)cc3)=C([O-])C(=O)N2CCCn2ccnc2)c1 ZINC01108393
COC(=O)Cc1c(C)c2ccc(OCC(=O)c3ccc(Cl)cc3)cc2oc1=O ZINC01108394
CC(=O)O[C@H](COc1ccc2ccccc2c1Br)Cn1cnc2ccccc21 ZINC01108395
CC(=O)O[C@@H](COc1ccc2ccccc2c1Br)Cn1cnc2ccccc21 ZINC01108396
COc1ccc(NC(=O)C(Cc2ccccc2)C(=O)Nc2ccc(OC)cc2OC)c(OC)c1 ZINC01108398
CCOc1ccc(-n2c(SCC(=O)Nc3ccc(Cl)cc3Cl)nnc2-c2cccnc2)cc1 ZINC01108401
C[C@H]1Cc2cc(C(=O)C3=C([O-])C(=O)N(Cc4cccnc4)[C@H]3c3ccc(F)cc3)ccc2O1 ZINC01108402
C[C@@H]1Cc2cc(C(=O)C3=C([O-])C(=O)N(Cc4cccnc4)[C@H]3c3ccc(F)cc3)ccc2O1 ZINC01108403
C[C@H]1Cc2cc(C(=O)C3=C([O-])C(=O)N(Cc4cccnc4)[C@@H]3c3ccc(F)cc3)ccc2O1 ZINC01108404
C[C@@H]1Cc2cc(C(=O)C3=C([O-])C(=O)N(Cc4cccnc4)[C@@H]3c3ccc(F)cc3)ccc2O1 ZINC01108405
C[C@H](NC(=O)c1ccc(Cl)cc1Cl)c1nnc(SCC(=O)Nc2ccc3ccccc3c2)n1C ZINC01108406
C[C@@H](NC(=O)c1ccc(Cl)cc1Cl)c1nnc(SCC(=O)Nc2ccc3ccccc3c2)n1C ZINC01108407
COc1cccc(NC(=O)CSc2nnc([C@@H](NC(=O)c3ccc(Cl)cc3)C(C)C)n2C)c1 ZINC01108409
COc1cccc(NC(=O)CSc2nnc([C@H](NC(=O)c3ccc(Cl)cc3)C(C)C)n2C)c1 ZINC01108410
COc1cc(NC(=O)c2cc(I)ccc2Cl)ccc1NC(=O)C(C)C ZINC01108411
Cc1ccc(Cl)cc1NC(=O)CSc1nnc(CNC(=O)c2ccccc2Cl)n1C ZINC01108412
Cn1c(SCC(=O)Nc2c(Cl)cc(Cl)cc2Cl)nnc1-c1ccc(Cl)cc1 ZINC01108413
CCOc1cc(C=O)cc(I)c1OCC(=O)Nc1ccc(C)c(Cl)c1 ZINC01108414
Cc1cccc(-c2nc3c(c(SCC(=O)NCCc4ccccc4)n2)CCCC3)c1 ZINC01108417
CCOc1ccc(NC(=O)CSc2nc(-c3cccs3)cc(C(F)(F)F)c2C#N)cc1 ZINC01108418
Cc1cccc(C(=O)NCc2nnc(SCC(=O)Nc3ccc(Br)c(C)c3C)n2C)c1 ZINC01108421
CCc1ccc(OCC(=O)NC(=S)Nc2ccc(Br)c(C)n2)cc1 ZINC01108422
CCn1c(SCC(=O)Nc2cccc(C(F)(F)F)c2)nnc1[C@@H](C)Oc1ccccc1 ZINC01108423
Nn1c(SCC(=O)Nc2ccc(Br)cc2F)nnc1-c1ccccc1Cl ZINC01108425
O=S(=O)(c1ccc(Cl)cc1)n1nc(-c2ccccc2)nc1SCc1ccccc1 ZINC01108426
CCn1c(SCC(=O)Nc2ccccc2C)nc2ccc(I)cc2c1=O ZINC01108427
Cc1cc(C)n(C(=O)c2ccc(S(=O)(=O)N3CCCCCC3)cc2)n1 ZINC01108428
Cc1cccc(N(Cc2ccccc2)S(=O)(=O)c2ccc([N+](=O)[O-])cc2)c1 ZINC01108432
CCOc1cc([C@H]2C(C(=O)OCc3ccccc3)=C(C)N=C3S[C@H](C)C(=O)N32)ccc1OC(C)=O ZINC01108434
CCOc1cc([C@@H]2C(C(=O)OCc3ccccc3)=C(C)N=C3S[C@H](C)C(=O)N32)ccc1OC(C)=O ZINC01108435
CCOc1cc([C@H]2C(C(=O)OCc3ccccc3)=C(C)N=C3S[C@@H](C)C(=O)N32)ccc1OC(C)=O ZINC01108436
CCOc1cc([C@@H]2C(C(=O)OCc3ccccc3)=C(C)N=C3S[C@@H](C)C(=O)N32)ccc1OC(C)=O ZINC01108437
COc1cc([C@H]2C(C#N)=C(N)OC3=C2C(=O)CCC3)ccc1OCc1c(F)cccc1Cl ZINC01108438
COc1cc([C@@H]2C(C#N)=C(N)OC3=C2C(=O)CCC3)ccc1OCc1c(F)cccc1Cl ZINC01108439
COc1ccc2c(c1)c(=O)oc1cc(OCc3cc(C)cc(C)c3)ccc12 ZINC01108440
CCn1c(SCC(=O)Nc2cccc(SC)c2)nnc1-c1ccccc1Cl ZINC01108441
Cc1cc(C)c(NC(=O)CSc2nnc(-c3ccncc3)n2-c2ccc(Cl)cc2)c(Cl)c1 ZINC01108442
Cc1cc(N2C(=O)C[C@H](Sc3ccccc3C(=O)[O-])C2=O)ccc1Cl ZINC01108445
CC(C)CNS(=O)(=O)c1ccc(CCC(=O)Nc2ccc(C(C)C)cc2)cc1 ZINC01108446
COc1cc(NC(=S)NC(=O)c2cc3ccccc3o2)ccc1NC(=O)C(C)C ZINC01108447
Cc1ccsc1[C@@H]1Nc2ccc3ncccc3c2C2=C1C(=O)C[C@H](c1ccccc1)C2 ZINC01108449
Cc1ccsc1[C@H]1Nc2ccc3ncccc3c2C2=C1C(=O)C[C@H](c1ccccc1)C2 ZINC01108450
Cc1ccsc1[C@@H]1Nc2ccc3ncccc3c2C2=C1C(=O)C[C@@H](c1ccccc1)C2 ZINC01108451
Cc1ccsc1[C@H]1Nc2ccc3ncccc3c2C2=C1C(=O)C[C@@H](c1ccccc1)C2 ZINC01108452
N#Cc1c(NC(=O)c2ccc(-c3ccc([N+](=O)[O-])cc3Cl)o2)sc2c1CCCC2 ZINC01108456
CCOC(=O)c1ccc(NC(=O)c2ccc(NS(=O)(=O)c3cccc4cccnc34)cc2)cc1 ZINC01108457
COc1ccc(S(=O)(=O)N(Cc2ccccc2)c2ccc(C)cc2)cc1 ZINC01108458
Cc1ccc(C2=NN=C(NC(=O)CSc3nc4ccccc4s3)SC2)cc1 ZINC01108459
Nn1c(SCC(=O)Nc2cc(Cl)ccc2Cl)nnc1-c1ccc(Cl)cc1 ZINC01108460
CCn1c(SCC(=O)Nc2ccccc2)nc2cc(OC)c(OC)cc2c1=O ZINC01108461
CCCc1n[nH]c2c1[C@H](c1cc(Br)ccc1O)C(C#N)=C(N)O2 ZINC01108462
CCCc1n[nH]c2c1[C@@H](c1cc(Br)ccc1O)C(C#N)=C(N)O2 ZINC01108463
CCOC(=O)c1c(-c2ccccc2)csc1NC(=O)[C@@H](C)Oc1ccccc1 ZINC01108464
CCOC(=O)c1c(-c2ccccc2)csc1NC(=O)[C@H](C)Oc1ccccc1 ZINC01108465
COC(=O)c1cc(NC(=O)CSc2nnc(COc3ccccc3Cl)n2C)ccc1Cl ZINC01108466
Cc1ccc(S(=O)(=O)Nc2cccc(C(=O)Nc3ccc(Br)cc3)c2)cc1 ZINC01108467
COc1ccc(S(=O)(=O)N(Cc2ccccc2)c2cccc(C)c2)cc1OC ZINC01108468
COc1ccccc1CCNC(=O)c1cnn2c(C(F)F)cc(-c3ccccc3)nc12 ZINC01108472
COc1ccc(NC(=O)CSc2nnc([C@H](C)NC(=O)c3ccc(Cl)cc3Cl)n2C)cc1 ZINC01108473
COc1ccc(NC(=O)CSc2nnc([C@@H](C)NC(=O)c3ccc(Cl)cc3Cl)n2C)cc1 ZINC01108474
O=C(NC1CCCCC1)c1ccc([N-]S(=O)(=O)c2cccc3cccnc23)cc1 ZINC01108476
CCn1c(CNC(=O)c2ccc(OC)c(OC)c2)nnc1SCC(=O)Nc1c(Cl)cc(Cl)cc1Cl ZINC01108478
CCOc1ccc(NC(=O)CSc2nnc(-c3ccncc3)n2-c2ccc(Br)cc2)cc1 ZINC01108479
S=C(NCc1ccc(Cl)cc1)Nc1ccc(Nc2ccccc2)cc1 ZINC01108480
O=C(CCn1nc(-c2ccc(Cl)cc2)c2ccccc2c1=O)NCc1ccccc1 ZINC01108481
COc1cc(C)c(C(C)C)cc1S(=O)(=O)N1CCN(c2cccc(Cl)c2)CC1 ZINC01108483
O=C1N(CCc2ccccc2)c2ccc(Cl)cc2[C@@]1(O)c1c[nH]c2ccccc12 ZINC01108484
O=C1N(CCc2ccccc2)c2ccc(Cl)cc2[C@]1(O)c1c[nH]c2ccccc12 ZINC01108485
O=C(Nc1ccc(Br)cc1)c1ccc(NS(=O)(=O)c2cccc3cccnc23)cc1 ZINC01108491
COc1ccc(S(=O)(=O)N2CCN(c3ccc(C)cc3C)CC2)cc1C ZINC01108492
Cn1c(SCC(=O)Nc2nccs2)nnc1-c1ccc(Cl)cc1 ZINC01108495
C=C(C)CSc1nc2ccc(I)cc2c(=O)n1-c1ccccc1OC ZINC01108496
CCOc1ccccc1NC(=O)CSc1nc2ccccc2c(=O)n1-c1ccc(Cl)cc1 ZINC01108497
Cn1c(SCC(=O)Nc2nc(-c3ccccc3)cs2)nnc1-c1ccc(Cl)cc1 ZINC01108498
CCN(CC)c1ccc(NC(=O)CSc2nc3ccccc3o2)cc1C ZINC01108500
Cc1cc(C)c(S(=O)(=O)N(C)CC(=O)Nc2ccc(F)c(Cl)c2)c(C)c1 ZINC01108501
O=C(Nc1ccc(I)cc1C(=O)NC[C@H]1CCCO1)c1ccco1 ZINC01108503
O=C(Nc1ccc(I)cc1C(=O)NC[C@@H]1CCCO1)c1ccco1 ZINC01108504
CC(C)[C@H](NC(=O)c1ccccc1)c1nnc(SCC(=O)Nc2ccc(Br)cc2F)n1C ZINC01108505
CC(C)[C@@H](NC(=O)c1ccccc1)c1nnc(SCC(=O)Nc2ccc(Br)cc2F)n1C ZINC01108506
CCCC(=O)NCc1cc(-c2nn(C)c(=O)c3ccccc23)ccc1OC ZINC01108508
COC(=O)Cc1ccc(NC(=S)NCc2ccc3c(c2)OCO3)cc1 ZINC01108509
CCN(CC)c1ccc(NC(=O)CSc2cc(C)c3ccccc3n2)cc1 ZINC01108510
COc1ccc(-c2nn(C)c(=O)c3ccccc23)cc1CNC(=O)NC1CCCCC1 ZINC01108511
Cc1c(NC(=O)c2ccc(S(=O)(=O)N3CCCC3)cc2)c(=O)n(-c2ccccc2)n1C ZINC01108513
Cc1cccc(C)c1OCc1nnc(SCC(=O)Nc2ccccc2Cl)o1 ZINC01108514
CCn1c(SCC(=O)Nc2nc3ccccc3s2)nnc1-c1ccccc1C ZINC01108515
O=C(CN(c1ccc2c(c1)OCCO2)S(=O)(=O)c1ccccc1)Nc1ccccc1C(F)(F)F ZINC01108516
Cc1ccccc1OCCn1cc(C(=S)N2CCC(C(N)=O)CC2)c2ccccc21 ZINC01108517
COC(=O)c1ccccc1NC(=O)c1ccc(COc2ccccc2)o1 ZINC01108518
CC1CCN(c2ccc(NC(=S)NC(=O)c3ccccc3Br)cc2)CC1 ZINC01108519
Cc1ccc(NC(=O)c2cn(-c3ccccc3)nc2-c2ccc3c(c2)OCCO3)cc1[N+](=O)[O-] ZINC01108520
Cc1cccc(N2C(N)=C(C#N)[C@H](c3cc(C)ccc3C)C3=C2CCCC3=O)c1 ZINC01108521
Cc1cccc(N2C(N)=C(C#N)[C@@H](c3cc(C)ccc3C)C3=C2CCCC3=O)c1 ZINC01108522
COc1ccc(S(=O)(=O)N2CCN(c3cccc(C(F)(F)F)c3)CC2)cc1C ZINC01108523
Cc1cc(C)c(S(=O)(=O)N2CCC(C(=O)Nc3ccc(C(N)=O)cc3)CC2)c(C)c1 ZINC01108524
Cc1c(NC(=O)C(C)(C)C)cccc1C(=O)NN1C(=O)c2ccccc2C1=O ZINC01108525
O=C(c1ccccc1)c1ccc(OC[C@H](O)Cn2cnc3ccccc32)cc1 ZINC01108526
O=C(c1ccccc1)c1ccc(OC[C@@H](O)Cn2cnc3ccccc32)cc1 ZINC01108527
C=CCN1C(=O)[C@](O)(CC(=O)c2cccnc2)c2cc(Br)ccc21 ZINC01108530
C=CCN1C(=O)[C@@](O)(CC(=O)c2cccnc2)c2cc(Br)ccc21 ZINC01108531
C#CCN1C(=O)[C@](O)(CC(=O)c2ccncc2)c2cc(Br)ccc21 ZINC01108532
C#CCN1C(=O)[C@@](O)(CC(=O)c2ccncc2)c2cc(Br)ccc21 ZINC01108533
COc1cc(CNn2cn[nH]c2=S)cc(Br)c1OCc1ccccc1Cl ZINC01108534
O=C(NC(=S)Nc1cc(C(F)(F)F)ccc1N1CCCCC1)c1ccc(F)cc1 ZINC01108535
N#Cc1ccccc1COC(=O)c1ccc(-c2ccc(C=O)o2)cc1 ZINC01108536
Cc1ccccc1C(=O)N[C@@H](c1ccccc1)C1CCCC1 ZINC01108539
Cc1ccccc1C(=O)N[C@H](c1ccccc1)C1CCCC1 ZINC01108540
COc1cccc(-c2nn(-c3ccccc3)cc2C(=O)Nc2ccc(C(C)=O)cc2)c1 ZINC01108541
Cc1[nH]c2ccccc2c1[C@]1(O)C(=O)N(Cc2ccccc2)c2ccccc21 ZINC01108542
Cc1[nH]c2ccccc2c1[C@@]1(O)C(=O)N(Cc2ccccc2)c2ccccc21 ZINC01108543
NC(=O)c1c(NC(=O)c2cc(I)ccc2Cl)sc2c1CCCCC2 ZINC01108544
O=C1N(Cc2ccccc2Cl)c2ccc(Br)cc2[C@@]1(O)c1c[nH]c2ccccc12 ZINC01108545
O=C1N(Cc2ccccc2Cl)c2ccc(Br)cc2[C@]1(O)c1c[nH]c2ccccc12 ZINC01108546
COc1ccc([N+](=O)[O-])cc1NC(=S)NC(=O)c1ccc(C)cc1C ZINC01108548
COc1cc2c(cc1OC)C1=C(C#N)CC/C(=N\C(=O)c3ccccc3F)N1CC2 ZINC01108549
Cc1ccc(SCC(=O)Nc2ccc(-c3nc4ccccc4[nH]3)cc2)cc1 ZINC01108551
O=[N+]([O-])c1ccc(S(=O)(=O)Nc2ccc(-c3nnc(-c4ccccc4)o3)cc2)cc1 ZINC01108556
Cc1cccc(Oc2nc3c(c(=O)n(Cc4ccc(Cl)cc4)c(=O)n3C)n2C)c1C ZINC01108562
COc1ccc(-c2csc(NC(=O)Cn3c(=S)nc4ccccn43)n2)cc1 ZINC01108563
COc1ccc(-n2cc(-c3ccccc3)c3c(NCc4ccc5c(c4)OCO5)ncnc32)cc1 ZINC01108564
Cc1cc(C)cc(OCC(=O)Nc2cccc(-c3nnc(-c4ccccc4)o3)c2)c1 ZINC01108565
Cc1c(=O)n(OCc2ccc(Oc3ccccc3)cc2)c2ccccc2[n+]1[O-] ZINC01108566
COc1cc(OC)c(C(=O)Nc2cccc(Br)c2)cc1OC ZINC01108567
Cc1ccc(S(=O)(=O)N(CC(=O)N2CCC(C)CC2)c2cccc(C(F)(F)F)c2)cc1 ZINC01108568
CC(=O)c1cccc(NC(=O)CCc2ccc(S(=O)(=O)NC3CCCCC3)cc2)c1 ZINC01108570
CCOC(=O)c1ccc(NC(=O)COc2ccc(S(=O)(=O)N[C@H](C)CC)cc2)cc1 ZINC01108571
CCOC(=O)c1ccc(NC(=O)COc2ccc(S(=O)(=O)N[C@@H](C)CC)cc2)cc1 ZINC01108572
CCOc1ccc(OCC)c([C@H]2C(C#N)=C(N)N(c3cccc4ccccc34)C3=C2C(=O)CCC3)c1 ZINC01108575
CCOc1ccc(OCC)c([C@@H]2C(C#N)=C(N)N(c3cccc4ccccc34)C3=C2C(=O)CCC3)c1 ZINC01108576
O=C(CN(Cc1ccccc1Cl)S(=O)(=O)c1ccc(Br)cc1)NC1CC1 ZINC01108577
COc1cc(Br)cc2cc(C(=O)Nc3ccc(Cl)c(Cl)c3)c(=O)oc12 ZINC01108579
Cc1ccccc1N(CC(=O)Nc1ccc(S(=O)(=O)N2CCOCC2)cc1)S(C)(=O)=O ZINC01108580
COCc1cc(C)nc(SCC(=O)Nc2ccc(C)c([N+](=O)[O-])c2)c1C#N ZINC01108582
COc1ccc(CCNS(=O)(=O)c2ccc(C(C)(C)C)cc2)cc1OC ZINC01108583
CCc1ccc([C@H]2C(C#N)=C(N)N(c3cccc(Cl)c3Cl)C3=C2C(=O)CCC3)s1 ZINC01108585
CCc1ccc([C@@H]2C(C#N)=C(N)N(c3cccc(Cl)c3Cl)C3=C2C(=O)CCC3)s1 ZINC01108586
COc1ccc(NC(=O)COc2ccc(S(=O)(=O)NC(C)(C)C)cc2)cc1OC ZINC01108587
O=C(CSc1nnnn1-c1ccccc1)Nc1ccc(Br)cc1F ZINC01108588
COc1cc(C=O)ccc1OC(=O)c1cn(-c2ccccc2)nc1-c1ccc(OC)c([N+](=O)[O-])c1 ZINC01108589
Cc1ccc(C(=O)COc2ccc(NC(=O)c3cccs3)cc2)cc1C ZINC01108593
CCN1C(=O)c2ccc(C(=O)Nc3ccc(OC(F)(F)F)cc3)cc2C1=O ZINC01108594
CC(=O)N(Cc1ccccc1)Cc1cn(-c2ccccc2)nc1-c1cccs1 ZINC01108595
CCc1ccccc1N1CCN(S(=O)(=O)c2ccc(Br)cc2)CC1 ZINC01108596
COc1cc([C@@H]2C(C(=O)c3sc(-c4ccccc4)nc3C)=C([O-])C(=O)N2CCC[NH+](C)C)cc(OC)c1OC ZINC01108598
Cc1ccc(OCC(=O)Nc2ncc(C(F)(F)F)cc2Cl)c(Br)c1 ZINC01108601
COc1cc(OC)c([C@H]2C(C(=O)c3cnn(-c4ccccc4)c3C)=C([O-])C(=O)N2CCC[NH+](C)C)cc1OC ZINC01108602
COc1cc(OC)c([C@@H]2C(C(=O)c3cnn(-c4ccccc4)c3C)=C([O-])C(=O)N2CCC[NH+](C)C)cc1OC ZINC01108603
CC(C)COc1ccc(-c2nn(-c3ccccc3)cc2C(=O)Nc2nccs2)cc1 ZINC01108604
CCOC(=O)[C@H]1CCCN(S(=O)(=O)c2cc(OCC(N)=O)c(C)cc2Cl)C1 ZINC01108605
CCOC(=O)[C@@H]1CCCN(S(=O)(=O)c2cc(OCC(N)=O)c(C)cc2Cl)C1 ZINC01108606
Cc1cc(Cl)ccc1NC(=O)CN(c1cccc(C(F)(F)F)c1)S(=O)(=O)c1ccccc1 ZINC01108609
Cc1ccccc1NC(=O)c1cc2c(n(-c3ccc(Cl)cc3)c1=O)CCCC2=O ZINC01108611
CC(C)OC(=O)c1cn(-c2ccccc2)nc1-c1ccc2c(c1)OCCO2 ZINC01108616
CSc1nc2ccc(I)cc2c(=O)n1-c1ccccc1 ZINC01108617
Brc1ccc(-n2cc(-c3ccccc3)c3c(NCc4ccccn4)ncnc32)cc1 ZINC01108618
Cc1ccc([C@H]2C(C#N)=C(N)N(c3cccc(Cl)c3C)C3=C2C(=O)CCC3)c(C)c1 ZINC01108619
Cc1ccc([C@@H]2C(C#N)=C(N)N(c3cccc(Cl)c3C)C3=C2C(=O)CCC3)c(C)c1 ZINC01108620
CS(=O)(=O)N(CC(=O)NCc1ccc(Cl)cc1)c1cccc(Br)c1 ZINC01108623
COc1ccc(C(=O)Nc2ccc(NC(=O)c3ccccc3F)cc2)cc1 ZINC01108625
Cc1ccc(N(C)C(=O)Oc2ccc(OC(=O)N(C)c3ccc(C)cc3)cc2)cc1 ZINC01108626
C[C@H](Oc1ccc(NC(=O)c2cccc([N+](=O)[O-])c2)cc1)C(=O)c1cccc(Cl)c1 ZINC01108627
C[C@@H](Oc1ccc(NC(=O)c2cccc([N+](=O)[O-])c2)cc1)C(=O)c1cccc(Cl)c1 ZINC01108628
Cc1ccc([C@H]2C(C#N)=C(N)N(c3ccccc3Br)C3=C2C(=O)CCC3)s1 ZINC01108629
Cc1ccc([C@@H]2C(C#N)=C(N)N(c3ccccc3Br)C3=C2C(=O)CCC3)s1 ZINC01108630
COc1cc([C@H]2C(C#N)=C(N)N(c3cccc(Cl)c3C)C3=C2C(=O)CC(C)(C)C3)ccc1O ZINC01108631
COc1cc([C@@H]2C(C#N)=C(N)N(c3cccc(Cl)c3C)C3=C2C(=O)CC(C)(C)C3)ccc1O ZINC01108632
O=C(COc1ccc(Cl)cc1Br)NCc1ccncc1 ZINC01108637
CC(C)CNc1nc2c(c(=O)n(Cc3ccc(Cl)cc3Cl)c(=O)n2C)n1C ZINC01108640
CCOc1ccc(S(=O)(=O)Nc2ccc(Cl)cc2)c2ccccc12 ZINC01108643
COc1ccc(C)cc1S(=O)(=O)N1CCN(c2cccc(C(F)(F)F)c2)CC1 ZINC01108648
Cc1ccc(C)c(S(=O)(=O)Nc2cccc(-c3nc4ccccc4s3)c2)c1 ZINC01108649
CC(C)(C)c1ccc(COn2c(=O)c(-c3cccs3)[n+]([O-])c3ccccc32)cc1 ZINC01108650
N#Cc1nc(COc2ccccc2)oc1N1CCN(c2cccc(Cl)c2)CC1 ZINC01108651
COc1cccc2cc(C(=O)Nc3cc(C(F)(F)F)ccc3Cl)c(=O)oc12 ZINC01108652
CCOc1ccc(NC(=O)CSc2nnc(CSCc3ccccc3)n2CC)cc1 ZINC01108653
Cc1ccc(C(=O)Oc2ccc([C@H]3C4=C(CC(C)(C)CC4=O)Nc4ncnn43)cc2)cc1 ZINC01108654
Cc1ccc(C(=O)Oc2ccc([C@@H]3C4=C(CC(C)(C)CC4=O)Nc4ncnn43)cc2)cc1 ZINC01108655
Cn1nnc(NC(=O)c2cc(I)ccc2Cl)n1 ZINC01108656
COc1cc(C=O)ccc1OC(=O)c1cn(-c2ccccc2)nc1-c1ccc([N+](=O)[O-])cc1 ZINC01108657
O=C(c1cn(-c2ccccc2)nc1-c1cccc(Cl)c1)N1CCOCC1 ZINC01108658
COc1cc(Cl)c(C)cc1NC(=O)COc1ccc(Cl)cc1Br ZINC01108659
Cc1ccc(C(=O)NC(=S)Nc2cc(-c3nc4ncccc4o3)ccc2Cl)c(C)c1 ZINC01108660
COc1ccc(C(=O)n2nc(-c3ccc(OC)cc3)nc2SC)cc1 ZINC01108661
O=C(Nc1nccs1)c1cn(-c2ccccc2)nc1-c1cccc(Br)c1 ZINC01108664
O=C(Nc1ccc(I)cc1)c1cn(-c2ccccc2)nc1-c1ccncc1 ZINC01108666
CC(C)(C)NC(=O)c1cccc(NC(=O)c2ccc(Cl)cc2Cl)c1 ZINC01108667
C=CCn1c(SCC(=O)c2ccc3c(c2)OCCO3)nc2scc(-c3ccc(C)o3)c2c1=O ZINC01108668
O=C1C[C@H](n2cnc3ccccc32)C(=O)N1c1ccc(Cl)c(Cl)c1 ZINC01108670
COC(=O)c1ccc([C@H]2C(C(=O)c3ccccc3)=C([O-])C(=O)N2c2cc(C)on2)cc1 ZINC01108671
COC(=O)c1ccc([C@@H]2C(C(=O)c3ccccc3)=C([O-])C(=O)N2c2cc(C)on2)cc1 ZINC01108672
N#CC1=C(N)N(c2ccc(Cl)cc2Cl)C2=C(C(=O)CCC2)[C@H]1c1ccc(Br)s1 ZINC01108673
N#CC1=C(N)N(c2ccc(Cl)cc2Cl)C2=C(C(=O)CCC2)[C@@H]1c1ccc(Br)s1 ZINC01108674
O=C([O-])c1ccc(NC(=O)c2cn(-c3ccccc3)nc2-c2cc3ccccc3oc2=O)cc1 ZINC01108675
CCOc1ccc(-n2nc3cc(C)c(NC(=O)c4ccc(C)cc4C)cc3n2)cc1 ZINC01108677
CCOc1ccc([C@H]2C(C(=O)c3cc4cccc(OC)c4o3)=C(O)C(=O)N2Cc2ccco2)cc1OC ZINC01108680
CCOc1ccc([C@@H]2C(C(=O)c3cc4cccc(OC)c4o3)=C(O)C(=O)N2Cc2ccco2)cc1OC ZINC01108681
CCOC(=O)c1ccc(NC(=O)[C@@H](C)NS(=O)(=O)c2ccc(C)cc2)cc1 ZINC01108682
CCOC(=O)c1ccc(NC(=O)[C@H](C)NS(=O)(=O)c2ccc(C)cc2)cc1 ZINC01108683
CCOC(=O)c1ccc(NS(=O)(=O)c2cc(OCC(N)=O)c(C)cc2Cl)cc1 ZINC01108685
Cc1ccc(OCc2nc(C#N)c(NCc3ccc(Cl)cc3)o2)cc1 ZINC01108686
Cc1ccc(C)c(CN2C(=O)[C@](O)(c3c[nH]c4ccccc34)c3cc(Br)ccc32)c1 ZINC01108689
Cc1ccc(C)c(CN2C(=O)[C@@](O)(c3c[nH]c4ccccc34)c3cc(Br)ccc32)c1 ZINC01108690
NC(=O)CN(Cc1ccc(Cl)c(Cl)c1)S(=O)(=O)c1ccc(Br)cc1 ZINC01108691
CC(C)(C)NS(=O)(=O)c1ccc(OCC(=O)NCc2ccncc2)cc1 ZINC01108693
COc1cc(CNc2ccc(O)cc2)cc(Br)c1OCc1ccccc1 ZINC01108696
O=C(CN(c1ccc(Cl)cc1Cl)S(=O)(=O)c1ccccc1)NCc1ccc(Cl)cc1 ZINC01108697
COC(=O)c1ccc(NC(=O)C[C@H]2C(=O)N(c3ccccc3)C(=O)N2Cc2ccc3c(c2)OCO3)cc1 ZINC01108699
COC(=O)c1ccc(NC(=O)C[C@@H]2C(=O)N(c3ccccc3)C(=O)N2Cc2ccc3c(c2)OCO3)cc1 ZINC01108700
Cc1c(Br)ccc(NC(=O)CSc2nnc(CSCc3ccccc3)n2C)c1C ZINC01108705
CCOc1cc(CNc2ccc(Br)cc2)ccc1OCC(=O)Nc1cccc(C)c1 ZINC01108706
C[C@H](Oc1cccc(NC(=O)c2ccccc2Cl)c1)C(=O)c1ccc(Cl)cc1 ZINC01108707
C[C@@H](Oc1cccc(NC(=O)c2ccccc2Cl)c1)C(=O)c1ccc(Cl)cc1 ZINC01108708
N#CC1(c2ccccc2)CC[NH+]([C@@H]2CC(=O)N(c3cccc(F)c3)C2=O)CC1 ZINC01108710
O=C(Nc1cccc2ccccc12)c1cn(-c2ccccc2)nc1-c1cccnc1 ZINC01108711
O=c1c(-c2ccccc2)[n+]([O-])c2ccccc2n1OCc1ccc(Br)cc1 ZINC01108712
CC(=O)Nc1ccc(Nc2ncnc3c2c(-c2ccccc2)cn3-c2ccccc2)cc1 ZINC01108713
CC(=O)c1cccc(NC(=O)COc2ccc(S(=O)(=O)NC3CCCC3)cc2)c1 ZINC01108714
COc1ccc(Br)cc1C(=O)NC(=S)Nc1ccc(N2CCN(S(C)(=O)=O)CC2)cc1 ZINC01108716
Cc1ccc(S(=O)(=O)N(CC(=O)Nc2cccnc2)c2ccc(Cl)cc2)cc1 ZINC01108717
CC[C@@H](C)NS(=O)(=O)c1ccc(OCC(=O)Nc2cccc(Cl)c2Cl)cc1 ZINC01108719
CC[C@H](C)NS(=O)(=O)c1ccc(OCC(=O)Nc2cccc(Cl)c2Cl)cc1 ZINC01108720
Cc1ccc(C)c([C@H]2C(C#N)=C(N)N(c3cc([N+](=O)[O-])ccc3C)C3=C2C(=O)CCC3)c1 ZINC01108721
Cc1ccc(C)c([C@@H]2C(C#N)=C(N)N(c3cc([N+](=O)[O-])ccc3C)C3=C2C(=O)CCC3)c1 ZINC01108722
Cn1c(=O)c2c(nc(Sc3ccc(Cl)cc3)n2Cc2ccccc2F)n(C)c1=O ZINC01108723
O=C(Nc1ccc(F)cc1)c1cn(-c2ccccc2)nc1-c1cccc(Br)c1 ZINC01108724
CCc1ccccc1NC(=O)COc1ccc(S(=O)(=O)NC(C)(C)C)cc1 ZINC01108725
CCCC(=O)Nc1ccccc1NC(=O)COc1ccc(C(C)C)cc1 ZINC01108726
Cc1c(NC(=O)CN(c2ccc3c(c2)OCCO3)S(=O)(=O)c2ccccc2)c(=O)n(-c2ccccc2)n1C ZINC01108727
O=C(CSc1nnnn1-c1ccccc1)Nc1ccc(Br)c(Cl)c1 ZINC01108729
Cc1cc(I)cnc1NC(=O)CSc1ccc(Cl)cc1 ZINC01108730
Cc1ccc(C(=O)Nc2ccc(I)cc2Cl)c(C)c1 ZINC01108733
O=C1C[C@@H]([NH+]2CC=C(c3ccc(F)cc3)CC2)C(=O)N1c1ccc(F)cc1 ZINC01108738
CC[C@@H](C)NS(=O)(=O)c1ccc(OCC(=O)Nc2ccc(Br)cc2)cc1 ZINC01108740
CC[C@H](C)NS(=O)(=O)c1ccc(OCC(=O)Nc2ccc(Br)cc2)cc1 ZINC01108741
CC[C@H](Oc1cccc(NC(=O)c2ccc([N+](=O)[O-])cc2)c1)C(=O)c1ccccc1 ZINC01108742
CC[C@@H](Oc1cccc(NC(=O)c2ccc([N+](=O)[O-])cc2)c1)C(=O)c1ccccc1 ZINC01108743
C#CCN1C(=O)[C@@](O)(CC(=O)c2c(C)coc2C)c2cc(Br)ccc21 ZINC01108744
C#CCN1C(=O)[C@](O)(CC(=O)c2c(C)coc2C)c2cc(Br)ccc21 ZINC01108745
Cc1ccc(S(=O)(=O)N[C@@H](C)C(=O)N2CCN(c3cccc(Cl)c3)CC2)cc1 ZINC01108748
Cc1ccc(S(=O)(=O)N[C@H](C)C(=O)N2CCN(c3cccc(Cl)c3)CC2)cc1 ZINC01108749
CCOC(=O)c1ccc(NC(=O)CSc2nnc(CSCc3ccc(Cl)c(Cl)c3)n2C)cc1 ZINC01108750
COC(=O)c1cc(NC(=S)NC(=O)c2ccc(C)cc2C)cc(C(=O)OC)c1 ZINC01108751
O=C(Nc1ccc(F)cc1)c1cn(-c2ccccc2)nc1-c1cccc([N+](=O)[O-])c1 ZINC01108752
COc1ccc(Br)cc1/C=C/C(=O)Nc1ccc(N2CCN(C(=O)c3cccs3)CC2)cc1 ZINC01108753
COc1ccc(-n2c3c(cc(C(=O)Nc4ccc(Cl)c(Cl)c4)c2=O)C(=O)CC(C)(C)C3)cc1 ZINC01108755
O=C(Nc1ccccc1Cl)c1cn(-c2ccccc2)nc1-c1cccc(Cl)c1 ZINC01108756
COc1ccc(C(=O)n2nc(-c3ccco3)nc2SCc2ccccc2)cc1OC ZINC01108757
COc1cc(CNn2nnnc2N)ccc1OCc1c(Cl)cccc1Cl ZINC01108758
Cc1ccc(C(=O)NC(=S)Nc2ccc(-c3nc4ccccc4[nH]3)cc2)c(C)c1 ZINC01108759
COc1ccc(-c2nc3ccccc3n2CCOc2ccc(C)cc2)cc1OC ZINC01108760
CCOC(=O)CSc1nc2c(c(=O)n1-c1ccccc1)[C@@](C)(CC)Cc1ccccc1-2 ZINC01108761
CCOC(=O)CSc1nc2c(c(=O)n1-c1ccccc1)[C@](C)(CC)Cc1ccccc1-2 ZINC01108762
O=C(Cc1ccccc1)Nc1ccc(C(=O)c2ccccc2)cc1NC(=O)Cc1ccccc1 ZINC01108765
Cc1c(NC(=O)CN(c2cccc(C(F)(F)F)c2)S(=O)(=O)c2ccccc2)c(=O)n(-c2ccccc2)n1C ZINC01108766
COc1ccc(C)cc1NC(=O)[C@H](C)NS(=O)(=O)c1ccc(C)cc1 ZINC01108770
COc1ccc(C)cc1NC(=O)[C@@H](C)NS(=O)(=O)c1ccc(C)cc1 ZINC01108771
Cc1ccc(S(=O)(=O)N(Cc2ccc(Cl)cc2)c2ccccc2C(=O)NCc2ccco2)cc1 ZINC01108774
COc1ccc(N2C(=O)C[C@H]([NH+]3CCN(c4ccccc4O)CC3)C2=O)cc1 ZINC01108777
CC[C@H](Oc1cccc(NC(=O)c2ccccc2[N+](=O)[O-])c1)C(=O)c1ccccc1 ZINC01108778
CC[C@@H](Oc1cccc(NC(=O)c2ccccc2[N+](=O)[O-])c1)C(=O)c1ccccc1 ZINC01108779
COc1cc(Br)cc2cc(C(=O)Nc3ccccc3C(F)(F)F)c(=O)oc12 ZINC01108782
CCOc1ccc(C(=O)Nc2ccc(N3CCN(C(=O)c4cccs4)CC3)cc2)cc1Br ZINC01108785
COc1ccc(C)cc1NC(=O)CSc1nnnn1-c1ccccc1 ZINC01108786
O=C([O-])c1ccc(NC(=O)c2cn(-c3ccccc3)nc2-c2cccc(Cl)c2)cc1 ZINC01108787
CS(=O)(=O)N(CC(=O)Nc1ccc(C(N)=O)cc1)c1cccc(C(F)(F)F)c1 ZINC01108788
O=C(COc1ccccc1Cl)Nc1ccccc1NC(=O)c1ccco1 ZINC01108790
COc1cc(OC)c(C(=O)Nc2ccc(Br)cc2F)cc1OC ZINC01108791
COc1cccc(NC(=S)Nc2ccccc2Oc2ccccc2)c1 ZINC01108792
COc1cccc(C(=O)Nc2ccc(Cl)cc2C(F)(F)F)c1OC ZINC01108793
COc1cc(NC(=S)NC(=O)c2ccc(C)cc2C)ccc1NC(=O)c1ccccc1Cl ZINC01108794
COc1cc(OC)c(C(=O)Nc2cccc(I)c2)cc1OC ZINC01108795
COc1ccc(-c2nn(-c3ccccc3)cc2CN(Cc2ccccc2)C(C)=O)cc1[N+](=O)[O-] ZINC01108796
O=C1CCCc2c1cc(C(=O)Nc1ccc(Br)cn1)c(=O)n2-c1ccccc1 ZINC01108797
CCCC1=C(C(=O)OCC)[C@@H](c2cc(OC)c(OC3CCCC3)cc2Cl)NC(=O)N1 ZINC01108798
CCCC1=C(C(=O)OCC)[C@H](c2cc(OC)c(OC3CCCC3)cc2Cl)NC(=O)N1 ZINC01108799
COc1ccccc1[C@H]1C(C(=O)c2ccco2)=C([O-])C(=O)N1c1cc(C)on1 ZINC01108800
COc1ccccc1[C@@H]1C(C(=O)c2ccco2)=C([O-])C(=O)N1c1cc(C)on1 ZINC01108801
O=C(Oc1ccccc1)c1cn(-c2ccccc2)nc1-c1cc2ccccc2oc1=O ZINC01108802
Cc1ccc(CN2C(=O)[C@](O)(CC(=O)c3ccco3)c3cc(Cl)ccc32)cc1 ZINC01108803
Cc1ccc(CN2C(=O)[C@@](O)(CC(=O)c3ccco3)c3cc(Cl)ccc32)cc1 ZINC01108804
C[C@H](Oc1ccc(Cl)cc1Cl)C(=O)Nc1cccc(C(=O)Nc2nccs2)c1 ZINC01108805
C[C@@H](Oc1ccc(Cl)cc1Cl)C(=O)Nc1cccc(C(=O)Nc2nccs2)c1 ZINC01108806
CCc1ccc(NC(=O)CSc2nnc(CSCc3ccccc3)n2CC)cc1 ZINC01108809
O=C1CCCc2c1cc(C(=O)Nc1ccc(Oc3ccccc3)cc1)c(=O)n2-c1ccccc1 ZINC01108812
COc1ccc(S(=O)(=O)N2CCN(c3ccc(C)c(C)c3)CC2)c(C)c1C ZINC01108813
O=[N+]([O-])c1cc(-c2cnc3ccccc3n2)ccc1Oc1cccc2cccnc12 ZINC01108818
Cc1ccc(C(=O)Nc2cccc(NC(=O)c3cccc(Cl)c3)c2)c(C)c1 ZINC01108821
COc1ccccc1CNC(=O)CN(c1c(C)cccc1C)S(C)(=O)=O ZINC01108822
Fc1ccccc1NC(=S)Nc1cc(Cl)ccc1Oc1ccccc1 ZINC01108824
CC(C)CNS(=O)(=O)c1ccc(CCC(=O)Nc2ccc(Br)cc2F)cc1 ZINC01108829
O=C(Nc1cccc([N+](=O)[O-])c1)c1cn(-c2ccccc2)nc1-c1cccc(Cl)c1 ZINC01108834
COC(=O)c1ccc(NC(=O)c2cn(-c3ccccc3)nc2-c2ccc(C)cc2)cc1 ZINC01108836
Cc1ccc(S(=O)(=O)/C(C#N)=C/c2c(Oc3ccc(Cl)cc3Cl)nc3ccccn3c2=O)cc1 ZINC01108837
Cc1ccccc1NS(=O)(=O)c1cc(OCC(N)=O)c(C)cc1Cl ZINC01108839
Cc1ccc(C(=O)NC(=S)Nc2ccc(N3CCOCC3)cc2)c(C)c1 ZINC01108842
COc1cccc(NC(=O)CSc2nnc(CSCc3ccccc3)n2C)c1 ZINC01108848
CC[C@@H](C)c1ccc2oc(-c3ccc(Cl)c(NC(=S)NC(C)=O)c3)nc2c1 ZINC01108853
CC[C@H](C)c1ccc2oc(-c3ccc(Cl)c(NC(=S)NC(C)=O)c3)nc2c1 ZINC01108854
COc1ccc(C(=O)Oc2c(Sc3ccccc3)c(C)nn2C(C)(C)C)c(OC)c1 ZINC01108855
COc1ccc(-c2nc(SCc3ccccc3)n(S(=O)(=O)c3ccc(C)cc3)n2)cc1 ZINC01108856
Cc1ccc(C(=O)NC(=S)Nc2cccc(NC(=O)c3cccs3)c2)c(C)c1 ZINC01108859
Cc1cccc(COn2c(=O)c(-c3ccccc3)[n+]([O-])c3ccccc32)c1 ZINC01108860
O=C(c1ccc(-c2nnc(-c3ccccc3)o2)cc1)n1nnc2ccccc21 ZINC01108861
NC(=O)C1CCN(C(=S)c2ccc(-c3ccc(Br)cc3)o2)CC1 ZINC01108862
CCOC(=O)COn1c(=O)c(-c2ccc(F)cc2)[n+]([O-])c2ccccc21 ZINC01108863
CCc1ccccc1N1CCN(S(=O)(=O)c2cc(C)c(C)cc2OC)CC1 ZINC01108864
FC(F)(F)c1cccc(-n2cc(-c3ccccc3)c3c(NCc4cccnc4)ncnc32)c1 ZINC01108865
Cc1cccc(C(=O)Nc2ccc(Oc3ccc4c(c3)C(=O)NC4=O)cc2)c1 ZINC01108866
CCOc1cc(S(=O)(=O)N2CCN(c3cccc(Cl)c3)CC2)c(C)cc1C ZINC01108867
CCn1c2ccccc2c2cc(NC(=O)[C@]34CC[C@](C)(C(=O)C3)C4(C)C)ccc21 ZINC01108869
O=C(CSc1nnnn1-c1ccccc1)N1N=CC[C@@H]1c1ccccc1 ZINC01108871
O=C(CSc1nnnn1-c1ccccc1)N1N=CC[C@H]1c1ccccc1 ZINC01108872
COc1ccc(-c2n[nH]c3c2[C@H](c2ccc(Cl)c(Cl)c2)C(C#N)=C(N)O3)cc1 ZINC01108873
COc1ccc(-c2n[nH]c3c2[C@@H](c2ccc(Cl)c(Cl)c2)C(C#N)=C(N)O3)cc1 ZINC01108874
COc1ccc(C(=O)[C@H](C)Oc2cccc(NC(=O)c3cccc([N+](=O)[O-])c3)c2)cc1 ZINC01108875
COc1ccc(C(=O)[C@@H](C)Oc2cccc(NC(=O)c3cccc([N+](=O)[O-])c3)c2)cc1 ZINC01108876
COc1ccccc1NC(=O)c1cn(-c2ccccc2)nc1-c1cccc(Cl)c1 ZINC01108880
COc1cccc2cc(C(=O)C3=C(O)C(=O)N(Cc4ccco4)[C@H]3c3ccc(F)cc3)oc12 ZINC01108881
COc1cccc2cc(C(=O)C3=C(O)C(=O)N(Cc4ccco4)[C@@H]3c3ccc(F)cc3)oc12 ZINC01108882
O=C(CSc1ccccc1)Nc1ccc(C(=O)Nc2cccc(O)c2)cc1 ZINC01108885
COc1ccc(NC(=O)CSc2ccccc2)cc1NC(=O)c1ccco1 ZINC01108886
COc1ccc(C2=Nc3nnnn3[C@H](c3ccc(F)cc3)C2)c(OC)c1 ZINC01108887
COc1ccc(C2=Nc3nnnn3[C@@H](c3ccc(F)cc3)C2)c(OC)c1 ZINC01108888
CC(C)N1C(=O)[C@](O)(CC(=O)c2ccc(Br)s2)c2ccccc21 ZINC01108891
CC(C)N1C(=O)[C@@](O)(CC(=O)c2ccc(Br)s2)c2ccccc21 ZINC01108892
COc1ccc(N2C(=O)[C@@H](CC(=O)Nc3ccc(F)cc3)N(Cc3cccnc3)C2=S)cc1 ZINC01108893
COc1ccc(N2C(=O)[C@H](CC(=O)Nc3ccc(F)cc3)N(Cc3cccnc3)C2=S)cc1 ZINC01108894
COc1ccc(N2CC[NH+]([C@@H]3CC(=O)N(c4ccc(C(=O)[O-])cc4)C3=O)CC2)cc1 ZINC01108896
Cn1c(Oc2cc(Cl)ccc2Cl)nc2c1c(=O)n(Cc1ccc(Cl)cc1)c(=O)n2C ZINC01108897
COC(=O)CNC(=O)c1cn(-c2ccccc2)nc1-c1ccc(F)cc1 ZINC01108898
O=C(Nc1nccs1)c1cn(-c2ccccc2)nc1-c1ccc(Cl)s1 ZINC01108899
COC(=O)Cc1ccc(NC(=O)c2ccc(NC(=O)c3ccco3)cc2)cc1 ZINC01108900
CCc1ccc(N2CC[NH+](CC(=O)Nc3ccc(OC)cc3)CC2)cc1 ZINC01108901
Cc1ccc(C(=O)Nc2sc3c(c2C(N)=O)CC[C@H](C(C)(C)C)C3)c(C)c1 ZINC01108902
Cc1ccc(C(=O)Nc2sc3c(c2C(N)=O)CC[C@@H](C(C)(C)C)C3)c(C)c1 ZINC01108903
COc1cccc(-c2nn(-c3ccccc3)cc2C(=O)NCC(=O)[O-])c1 ZINC01108909
CC(C)(C)c1ccc(COn2c(=O)c(-c3ccco3)[n+]([O-])c3ccccc32)cc1 ZINC01108910
CC[C@@H](C)c1ccc2oc(-c3ccc(Cl)c(NC(=O)c4ccc([N+](=O)[O-])o4)c3)nc2c1 ZINC01108911
CC[C@H](C)c1ccc2oc(-c3ccc(Cl)c(NC(=O)c4ccc([N+](=O)[O-])o4)c3)nc2c1 ZINC01108912
O=C(/C=C/c1ccccc1)NC(=S)Nc1ccc(N2CCN(C(=O)c3ccco3)CC2)cc1 ZINC01108919
Cc1ccc(C)c(OCC(=O)Nc2ccc(-c3nc4ccccc4o3)cc2)c1 ZINC01108921
COc1ccc(C(C)C)cc1S(=O)(=O)N1CCN(c2cc(Cl)ccc2C)CC1 ZINC01108922
CCOc1ccc(S(=O)(=O)N2CCN(c3ccccc3CC)CC2)c2ccccc12 ZINC01108923
O=C(CSc1nc2[nH]ncc2c(=O)n1-c1ccccc1)Nc1ccc(F)c(Cl)c1 ZINC01108927
O=C(Nc1nccs1)c1cn(-c2ccccc2)nc1-c1ccc2ccccc2c1 ZINC01108928
O=C(Nc1ccc(-c2nc3ccccc3[nH]2)cc1)c1ccc(Cl)cc1Cl ZINC01108929
CCSc1nc2ccc(I)cc2c(=O)n1CC ZINC01108930
O=C(C[C@@]1(O)C(=O)N(Cc2cccc3ccccc23)c2ccccc21)c1ccc2c(c1)OCO2 ZINC01108931
O=C(C[C@]1(O)C(=O)N(Cc2cccc3ccccc23)c2ccccc21)c1ccc2c(c1)OCO2 ZINC01108932
O=C(CSc1ncnc2sc3c(c12)CCC3)c1ccc(Cl)c(Cl)c1 ZINC01108933
CCC(=O)Nc1ccc(NC(=S)NC(=O)c2ccc(C)cc2C)cc1 ZINC01108934
C=CCn1c(SCC(=O)OCC)nc2ccc(I)cc2c1=O ZINC01108937
Cc1ccc2nc(-c3ccc(NC(=O)[C@H]4COc5ccccc5O4)cc3)sc2c1 ZINC01108938
Cc1ccc2nc(-c3ccc(NC(=O)[C@@H]4COc5ccccc5O4)cc3)sc2c1 ZINC01108939
O=C(COc1ccc(Cl)cc1Cl)Nc1cccc(-c2nnc(-c3ccccc3)o2)c1 ZINC01108940
Cc1ccc(NC(=O)CSc2nnc(CSCc3ccccc3)n2C)cc1C ZINC01108941
COc1ccc(-n2c3c(cc(C(=O)NCC(=O)c4ccccc4)c2=O)C(=O)CC(C)(C)C3)cc1 ZINC01108942
CC(=O)c1ccc(NS(=O)(=O)c2cc(OCC(N)=O)c(C)cc2Cl)cc1 ZINC01108943
CCOc1cc(CNc2ccc(F)cc2)ccc1OCc1cccc(F)c1 ZINC01108944
Cc1cc(I)cnc1NC(=O)c1ccccc1[N+](=O)[O-] ZINC01108945
CCOC(=O)C1=C(C)OC(N)=C(C#N)[C@H]1c1cc(Br)ccc1OCc1cccc(F)c1 ZINC01108946
CCOC(=O)C1=C(C)OC(N)=C(C#N)[C@@H]1c1cc(Br)ccc1OCc1cccc(F)c1 ZINC01108947
Cc1ccc(NC(=O)CSc2nnc(CSCc3ccccc3)n2C)cc1Cl ZINC01108948
COc1ccc(Cl)cc1NC(=O)CSc1nnnn1-c1ccccc1 ZINC01108951
O=C(Nc1ccc(-c2nnc(-c3ccco3)o2)cc1)c1ccc(Cl)c(Cl)c1 ZINC01108954
COc1ccc(Cl)cc1NC(=O)c1cc(OC)c(OC)cc1OC ZINC01108959
Cc1c(Cl)cccc1NC(=O)CN(C1CCCCC1)S(C)(=O)=O ZINC01108962
Cc1c(C(=O)C2=C([O-])C(=O)N(Cc3cccnc3)[C@H]2c2cccc([N+](=O)[O-])c2)cnn1-c1ccccc1 ZINC01108966
Cc1c(C(=O)C2=C([O-])C(=O)N(Cc3cccnc3)[C@@H]2c2cccc([N+](=O)[O-])c2)cnn1-c1ccccc1 ZINC01108967
Cc1cc(NS(=O)(=O)c2cc(OCC(N)=O)c(C)cc2Cl)no1 ZINC01108968
COc1ccc(C(=O)N(C)c2ccccc2C(=O)N2CCOCC2)cc1 ZINC01108969
Cc1ccccc1C(=O)N[C@@H](C)c1ccc2ccccc2c1 ZINC01108970
Cc1ccccc1C(=O)N[C@H](C)c1ccc2ccccc2c1 ZINC01108971
COc1cccc(C(=O)COc2cccc(NC(=O)c3cccc([N+](=O)[O-])c3)c2)c1 ZINC01108972
O=C(CSc1nc2ccccc2s1)N1N=CC[C@@H]1c1ccccc1 ZINC01108973
O=C(CSc1nc2ccccc2s1)N1N=CC[C@H]1c1ccccc1 ZINC01108974
O=C(C[C@@]1(O)C(=O)N(CCc2ccccc2)c2ccc(Cl)cc21)c1cccs1 ZINC01108975
O=C(C[C@]1(O)C(=O)N(CCc2ccccc2)c2ccc(Cl)cc21)c1cccs1 ZINC01108976
CC(=O)c1ccc(NC(=O)c2cn(-c3ccccc3)nc2-c2ccncc2)cc1 ZINC01108977
Cc1ccc2nc(N3CCC(Cc4ccccc4)CC3)c(C=O)c(=O)n2c1 ZINC01108978
CCCc1n[nH]c2c1[C@H](c1ccc(-c3cccc([N+](=O)[O-])c3C)o1)C(C#N)=C(N)O2 ZINC01108979
CCCc1n[nH]c2c1[C@@H](c1ccc(-c3cccc([N+](=O)[O-])c3C)o1)C(C#N)=C(N)O2 ZINC01108980
COc1ccc(Cl)cc1N(CC(=O)Nc1cccc(Cl)c1C)S(C)(=O)=O ZINC01108981
O=C(COc1ccc(Cl)cc1Br)N1CCN(c2cccc(Cl)c2)CC1 ZINC01108983
Cc1ccc(Cl)cc1N1CCN(S(=O)(=O)c2ccc(C(C)C)cc2)CC1 ZINC01108990
CCOc1ccc(NC(=O)C[C@H]2C(=O)N(C)C(=S)N2Cc2ccc3c(c2)OCO3)cc1 ZINC01108992
CCOc1ccc(NC(=O)C[C@@H]2C(=O)N(C)C(=S)N2Cc2ccc3c(c2)OCO3)cc1 ZINC01108993
O=C([O-])c1cccc(NC(=O)c2cn(-c3ccccc3)nc2-c2cccc(Br)c2)c1 ZINC01108996
COc1ccc(CNC(=O)COc2ccc(Br)cc2Cl)cc1 ZINC01108997
COc1ccc(-c2noc(COc3ccc(C(C)(C)C)cc3)n2)cc1OC ZINC01108998
COc1cc2c(cc1OC)[C@H](C)N(C(=S)NC(=O)c1ccccc1)CC2 ZINC01108999
COc1cc2c(cc1OC)[C@@H](C)N(C(=S)NC(=O)c1ccccc1)CC2 ZINC01109000
O=c1c(-c2ccc(Oc3ccccc3)cc2)[n+]([O-])c2ccccc2n1OCc1ccccn1 ZINC01109001
COc1ccc(C(=O)NC(=S)Nc2ccc(C)cc2Br)cc1 ZINC01109002
Cc1c(Br)ccc(NC(=O)CSc2nnnn2-c2ccccc2)c1C ZINC01109003
COC(=O)c1ccccc1NS(=O)(=O)c1cc(OCC(N)=O)c(C)cc1Cl ZINC01109004
COc1ccc(NC(=O)CSc2nnc(CSCc3ccc(Cl)cc3)n2C)cc1 ZINC01109007
COc1ccc2nc(NC(=[NH2+])NC(=S)Nc3cccc(C)c3)nc(C)c2c1 ZINC01109008
O=C(Nc1ccc(N2CCN(C(=O)c3ccco3)CC2)cc1)c1cccc(OCc2ccccc2)c1 ZINC01109009
Cc1ccc(CN2C(=O)[C@](O)(CC(=O)c3cccnc3)c3cc(Cl)ccc32)cc1 ZINC01109012
Cc1ccc(CN2C(=O)[C@@](O)(CC(=O)c3cccnc3)c3cc(Cl)ccc32)cc1 ZINC01109013
Cc1ccc(-n2c3c(cc(C(=O)N4CCCC4)c2=O)C(=O)CC(C)(C)C3)cc1 ZINC01109014
O=C(COc1ccc(NC(=O)c2cccc([N+](=O)[O-])c2)cc1)c1ccc(Br)cc1 ZINC01109015
COc1ccc(C(=O)COc2cccc(NC(=O)c3ccccc3Cl)c2)cc1 ZINC01109016
COc1ccc(C)cc1NC(=O)CSc1nnc(CSCc2ccccc2)n1C ZINC01109018
Cc1ccc(C(=O)Nc2ccc(N3CCN(S(C)(=O)=O)CC3)cc2)cc1[N+](=O)[O-] ZINC01109020
O=C(Nc1ccc(F)cc1)c1cn(-c2ccccc2)nc1-c1ccncc1 ZINC01109024
COc1ccc(-n2c3c(cc(C(=O)Nc4ccccc4C(N)=O)c2=O)C(=O)CC(C)(C)C3)cc1 ZINC01109029
CCOc1ccc(OCC)c([C@H]2C(C#N)=C(N)N(c3cccnc3)C3=C2C(=O)CC(C)(C)C3)c1 ZINC01109030
CCOc1ccc(OCC)c([C@@H]2C(C#N)=C(N)N(c3cccnc3)C3=C2C(=O)CC(C)(C)C3)c1 ZINC01109031
CCN(CC)C(=O)c1cn(-c2ccccc2)nc1-c1ccc2c(c1)OCCO2 ZINC01109032
CCSc1nc2ccc(I)cc2c(=O)n1-c1ccccc1OC ZINC01109033
COC(=O)c1ccc(NC(=O)CSCc2ccc(Cl)c(Cl)c2)cc1 ZINC01109034
COc1ccc(C(=O)[C@H](C)Oc2cccc(NC(=O)c3ccc([N+](=O)[O-])cc3)c2)cc1 ZINC01109035
COc1ccc(C(=O)[C@@H](C)Oc2cccc(NC(=O)c3ccc([N+](=O)[O-])cc3)c2)cc1 ZINC01109036
COc1ccc(-c2csc(NC(=S)NC(=O)c3ccc(C)cc3C)n2)cc1 ZINC01109037
Cc1cc(I)cnc1NC(=O)C(Cl)(Cl)Cl ZINC01109038
CC(C)C(=O)N1CCN(c2ccc(NC(=O)c3cc(Br)ccc3Cl)cc2)CC1 ZINC01109041
CCOc1cccc(C(=O)NC(=S)Nc2ccc(N3CCC(C)CC3)cc2)c1 ZINC01109042
COc1ccc(C2(C(=O)Nc3ccc(Br)cc3)CCCC2)cc1 ZINC01109045
COc1ccc(Cn2c3ccc(Br)cc3c3nc4ccccc4nc32)cc1OC ZINC01109050
Cc1cc(C)c(S(=O)(=O)N2CCC(C(=O)NCc3ccco3)CC2)c(C)c1 ZINC01109053
CCc1cccc(C)c1N(C(=O)Cn1c(-c2ccco2)nc2ccccc21)[C@@H](C)COC ZINC01109054
CCc1cccc(C)c1N(C(=O)Cn1c(-c2ccco2)nc2ccccc21)[C@H](C)COC ZINC01109055
O=C(CN(Cc1ccc(Cl)c(Cl)c1)S(=O)(=O)c1ccc(Br)cc1)N1CCOCC1 ZINC01109056
O=C(CSc1ncnc2scc(-c3ccc(Cl)cc3)c12)NCc1ccc2c(c1)OCO2 ZINC01109059
O=C(/C=C/c1cn(-c2ccccc2)nc1-c1cc2ccccc2oc1=O)N1CCCCC1 ZINC01109060
COc1cc(C(=S)N2CCC(C(N)=O)CC2)ccc1OCc1ccccc1Cl ZINC01109062
Ic1ccc(CSc2nnnn2-c2ccccc2)cc1 ZINC01109067
O=C([O-])c1cccc(NC(=O)c2cn(-c3ccccc3)nc2-c2ccc(F)cc2)c1 ZINC01109074
FC(F)(F)c1cccc(NC(=S)NCCc2ccc(Cl)cc2)c1 ZINC01109075
COc1ccc(-c2c(=O)n(OCc3ccccn3)c3ccccc3[n+]2[O-])cc1OC ZINC01109076
COc1ccc(NC(=O)C2=C(C)NC(=O)N[C@@H]2c2cc(OC)c(O)cc2Br)cc1 ZINC01109077
COc1ccc(NC(=O)C2=C(C)NC(=O)N[C@H]2c2cc(OC)c(O)cc2Br)cc1 ZINC01109078
Cc1ccc(Cl)cc1N(CC(=O)N1CCN(c2ccccc2)CC1)S(C)(=O)=O ZINC01109079
COC(=O)c1cc(OC)c(OC)cc1NC(=O)c1cccc(OC)c1OC ZINC01109081
Cc1nnc(SCC(=O)n2c3c(c4ccccc42)C[C@H](C)CC3)s1 ZINC01109083
Cc1nnc(SCC(=O)n2c3c(c4ccccc42)C[C@@H](C)CC3)s1 ZINC01109084
CCOC(=O)COn1c(=O)c(-c2ccc(Oc3ccccc3)cc2)[n+]([O-])c2ccccc21 ZINC01109085
Cc1ccc(C(=O)Nc2ccccc2N2CCN(C(=O)c3ccccc3)CC2)cc1[N+](=O)[O-] ZINC01109090
CC(C)CNS(=O)(=O)c1ccc(CCC(=O)N2CCC(C(N)=O)CC2)cc1 ZINC01109096
O=C(CSCc1ccc([N+](=O)[O-])cc1)Nc1ccccc1C(F)(F)F ZINC01109097
COc1ccc(C2(CNC(=O)c3ccc(OC(C)C)cc3)CCCC2)cc1OC ZINC01109098
CC1CCN(c2ccc(NC(=O)COc3ccc(Cl)cc3Cl)cc2)CC1 ZINC01109099
COc1ccc(NS(=O)(=O)c2cc(OCC(N)=O)c(C)cc2Cl)c(OC)c1 ZINC01109100
Cc1cc(Cl)ccc1O[C@@H](C)C(=O)Nc1cccc(NC(=O)c2ccco2)c1 ZINC01109101
Cc1cc(Cl)ccc1O[C@H](C)C(=O)Nc1cccc(NC(=O)c2ccco2)c1 ZINC01109102
O=C(COc1ccc(S(=O)(=O)NC2CCCC2)cc1)Nc1ccc(Br)cc1F ZINC01109103
COc1ccc(C(=O)[C@H](C)Oc2cccc(NC(=O)c3ccccc3[N+](=O)[O-])c2)cc1 ZINC01109104
COc1ccc(C(=O)[C@@H](C)Oc2cccc(NC(=O)c3ccccc3[N+](=O)[O-])c2)cc1 ZINC01109105
COC(=O)c1cn(-c2ccccc2)nc1-c1ccc2cc(OC)ccc2c1 ZINC01109106
CCOC(=O)c1ccc(NC(=O)c2cn(-c3ccccc3)nc2-c2ccncc2)cc1 ZINC01109111
COC(=O)CNC(=O)c1cn(-c2ccccc2)nc1-c1ccc(OC)cc1 ZINC01109112
NC(=O)C1([NH+]2CCCCC2)CC[NH+]([C@H]2CC(=O)N(c3cccc(F)c3)C2=O)CC1 ZINC01109114
O=C(Nc1ccc(Cl)cc1)c1cn(-c2ccccc2)nc1-c1cccc([N+](=O)[O-])c1 ZINC01109115
CCOc1cc(C)c(S(=O)(=O)N2CCN(c3ccc(Cl)c(Cl)c3)CC2)cc1C ZINC01109116
O=C(Nc1ccccc1Br)c1cn(-c2ccccc2)nc1-c1cc2ccccc2o1 ZINC01109117
COc1ccc(C)cc1NC(=O)COc1ccc(S(=O)(=O)NCC(C)C)cc1 ZINC01109118
O=C(COc1ccc(S(=O)(=O)NC2CCCC2)cc1)Nc1ccc(I)cc1 ZINC01109119
Cc1cc(Cl)c(S(=O)(=O)Nc2cc(Cl)ccc2Cl)cc1OCC(N)=O ZINC01109120
O=C(/C=C/c1ccccc1)NC(=S)Nc1ccc(N2CCN(C(=O)c3cccs3)CC2)cc1 ZINC01109121
COc1ccc(-c2cc(-c3ccccc3)nc(SCC(N)=O)c2C#N)cc1OC ZINC01109124
CC1=C(NC(=S)NC(=O)CC[C@@H]2C[C@@H](C)OC2=O)C(=O)N(c2ccccc2)[C@@H]1C ZINC01109125
CCc1cc2c(=O)c(Oc3ccc([N+](=O)[O-])cc3)coc2cc1OC(C)=O ZINC01109126
COc1cc(OC)c(-c2nc(-c3ccc(Br)cc3)no2)cc1OC ZINC01109127
CC(=O)c1ccc(NC(=O)c2cn(-c3ccccc3)nc2-c2ccc([N+](=O)[O-])cc2)cc1 ZINC01109128
Cc1ccc([N+](=O)[O-])cc1NC(=O)CSc1nnnn1-c1ccccc1 ZINC01109129
c1ccc(CCNc2ncnc3scc([C@H]4COc5ccccc5O4)c23)cc1 ZINC01109132
c1ccc(CCNc2ncnc3scc([C@@H]4COc5ccccc5O4)c23)cc1 ZINC01109133
O=C(CSc1nnnn1-c1ccccc1)Nc1ccc(F)c(F)c1F ZINC01109134
O=C(CN(c1ccc2c(c1)OCCO2)S(=O)(=O)c1ccccc1)N1CCc2ccccc2C1 ZINC01109135
Cc1cccc(NC(=O)c2ccccc2NC(=O)COc2ccccc2Cl)c1C ZINC01109137
COc1ccc(N2C(=O)[C@@H](CC(N)=O)N(NC(=O)c3cccc(OC)c3)C2=S)cc1 ZINC01109138
COc1ccc(N2C(=O)[C@H](CC(N)=O)N(NC(=O)c3cccc(OC)c3)C2=S)cc1 ZINC01109139
O=C(Nc1nccs1)c1ccc2c(c1)C(=O)N(Cc1ccco1)C2=O ZINC01109140
COc1cccc2cc(C(=O)C3=C([O-])C(=O)N(CCCn4ccnc4)[C@H]3c3ccc([N+](=O)[O-])cc3)oc12 ZINC01109141
COc1cccc2cc(C(=O)C3=C([O-])C(=O)N(CCCn4ccnc4)[C@@H]3c3ccc([N+](=O)[O-])cc3)oc12 ZINC01109142
Cc1cccc(-n2c(-c3cccc([N+](=O)[O-])c3)nc(=S)c3c2CCCC3)c1 ZINC01109143
Cc1ccc(C(=O)NC(=S)Nc2ccc3c4c(cccc24)CC3)c(C)c1 ZINC01109144
O=C(COc1cccc(NC(=O)c2cccc([N+](=O)[O-])c2)c1)c1ccc(F)cc1 ZINC01109145
CC(C)N(C(=O)Cn1c(-c2ccco2)nc2ccccc21)c1ccccc1 ZINC01109147
COc1c(Cl)cc(Cl)cc1C(=O)Nc1ccccc1N1CCN(C(=O)c2ccccc2)CC1 ZINC01109148
Cc1nn(C(C)(C)C)c(OC(=O)c2cccs2)c1Sc1ccccc1 ZINC01109149
Cc1ccc(C(=O)COc2ccc(NC(=O)c3cccc([N+](=O)[O-])c3)cc2)cc1C ZINC01109150
COC(=O)Cc1ccc(NC(=O)c2ccc3c(c2)C(=O)N(C[C@H]2CCCO2)C3=O)cc1 ZINC01109151
COC(=O)Cc1ccc(NC(=O)c2ccc3c(c2)C(=O)N(C[C@@H]2CCCO2)C3=O)cc1 ZINC01109152
COc1ccc(C(=O)COc2ccc(NC(=O)c3ccccc3[N+](=O)[O-])cc2)cc1 ZINC01109153
COc1ccc(NC(=O)[C@@H](CCS(C)(=O)=O)N2C(=O)c3ccccc3C2=O)cc1 ZINC01109154
COc1ccc(NC(=O)[C@H](CCS(C)(=O)=O)N2C(=O)c3ccccc3C2=O)cc1 ZINC01109155
Cc1cccc(NC(=O)COc2cccc(CNc3ccc(Cl)cc3)c2)c1 ZINC01109156
O=c1c(-c2ccco2)[n+]([O-])c2ccccc2n1OCc1ccccc1F ZINC01109160
O=C(Nc1ccccc1N1CCN(C(=O)c2ccccc2)CC1)c1cc2ccccc2o1 ZINC01109161
Cc1cc(C)nc(SCC(=O)c2c(-c3ccccc3)cc3ccccn23)n1 ZINC01109162
Cc1ccc(-c2c(=O)n(OCc3c(F)cccc3F)c3ccccc3[n+]2[O-])cc1 ZINC01109163
COc1cccc(C(=O)COc2cccc(NC(=O)c3ccc([N+](=O)[O-])cc3)c2)c1 ZINC01109164
COC(=O)c1ccccc1NC(=S)Nc1cccc(C(F)(F)F)c1 ZINC01109165
Cc1ccc(S(=O)(=O)N(CC(=O)Nc2ccccc2F)c2cc(Cl)ccc2C)cc1 ZINC01109166
COC(=O)c1ccccc1COn1c(=O)c(-c2ccccc2)[n+]([O-])c2ccccc21 ZINC01109168
COc1ccc(-c2csc3ncnc(SCc4c(C)noc4C)c23)cc1 ZINC01109169
COc1cc([C@H]2C(C#N)=C(N)N(c3ccc(Br)cc3F)C3=C2C(=O)CCC3)ccc1O ZINC01109172
COc1cc([C@@H]2C(C#N)=C(N)N(c3ccc(Br)cc3F)C3=C2C(=O)CCC3)ccc1O ZINC01109173
Cc1cc(N2C(=O)c3ccc(Oc4ccc5c(c4)C(=O)N(c4cc(C)on4)C5=O)cc3C2=O)no1 ZINC01109174
COC(=O)c1ccc(NC(=O)c2cn(-c3ccccc3)nc2-c2cccnc2)cc1 ZINC01109175
COc1ccc(-c2c(=O)n(OCc3c(F)cccc3F)c3ccccc3[n+]2[O-])cc1OC ZINC01109176
Cc1cccn2c(=O)c(/C=C(\C#N)S(=O)(=O)c3ccc(Cl)cc3)c(Oc3ccc(F)cc3)nc12 ZINC01109177
O=C1C[C@@H](SCc2nc3ccccc3[nH]2)C(=O)N1c1ccc(F)cc1 ZINC01109180
COc1ccc(NC(=O)c2ccco2)c(NC(=O)COc2ccc([N+](=O)[O-])cc2)c1 ZINC01109181
Cc1ccc(C(=O)Nc2cc(C(F)(F)F)ccc2N2CCOCC2)c(C)c1 ZINC01109184
COc1ccc(CCNC(=O)C2CCN(S(=O)(=O)c3c(C)cc(C)cc3C)CC2)cc1 ZINC01109185
COc1ccc(NC(=S)Nc2ccccc2Oc2ccccc2)cc1 ZINC01109190
CC(=O)c1ccc(NC(=O)c2cn(-c3ccccc3)nc2-c2ccc(Cl)s2)cc1 ZINC01109191
COc1cc(C(=O)Nc2ccc(NC(=O)c3ccccc3F)cc2)cc(OC)c1OC ZINC01109192
COc1ccc(N(CC(=O)Nc2ccccc2F)S(=O)(=O)c2ccccc2)cc1OC ZINC01109193
O=C1c2ccccc2C(=O)N1N1C(=O)c2ccc(-c3nc4cc(Cl)ccc4o3)cc2C1=O ZINC01109195
CS(=O)(=O)N(CC(=O)Nc1ccc(I)cc1)C1CCCCC1 ZINC01109196
CCOC(=O)c1ccc(NC(=O)c2cn(-c3ccccc3)nc2-c2ccc3c(c2)OCCO3)cc1 ZINC01109198
COc1cc(C)ccc1S(=O)(=O)N1CCN(c2ccc(Cl)cc2)CC1 ZINC01109199
Cc1ccc(S(=O)(=O)n2nc(-c3ccco3)nc2SCc2ccccc2)cc1 ZINC01109200
CC(=O)c1ccc(Oc2ccc(-c3cnc4ccccc4n3)cc2[N+](=O)[O-])cc1 ZINC01109201
NS(=O)(=O)c1ccc(NC(=O)c2cc3c(n(-c4ccccc4)c2=O)CCCC3=O)cc1 ZINC01109202
Cc1ccc(C)c(OCC(=O)Nc2cccc(-c3nc4ccccc4o3)c2)c1 ZINC01109203
Nc1nc(NCc2ccc(OCc3ccccc3)cc2)nn1-c1ccccc1 ZINC01109204
COc1cc(NS(=O)(=O)c2ccc(C)c(C)c2)c(OC)cc1Cl ZINC01109205
CCOC(=O)c1cc(NC(=O)CSc2nnnn2-c2ccccc2)ccc1Cl ZINC01109206
COc1ccc([C@H](NC(=O)c2ccccc2Cl)c2ccccc2)cc1 ZINC01109207
COc1ccc([C@@H](NC(=O)c2ccccc2Cl)c2ccccc2)cc1 ZINC01109208
CCOc1ccccc1NC(=O)[C@@H](C)NS(=O)(=O)c1ccc(C)cc1 ZINC01109209
CCOc1ccccc1NC(=O)[C@H](C)NS(=O)(=O)c1ccc(C)cc1 ZINC01109210
O=C(c1cn(-c2ccccc2)nc1-c1ccc([N+](=O)[O-])cc1)n1nnc2ccccc21 ZINC01109211
CC(=O)N(Cc1ccccc1)Cc1cn(-c2ccccc2)nc1-c1cc2ccccc2o1 ZINC01109214
O=C(COc1ccc(NC(=O)c2ccccc2[N+](=O)[O-])cc1)c1ccc(F)cc1 ZINC01109217
CSc1cccc(NC(=O)COc2ccc(S(=O)(=O)NC(C)(C)C)cc2)c1 ZINC01109220
C[C@H](NC(=O)c1ccc(NC(=O)[C@H]2COc3ccccc3O2)cc1)c1ccccc1 ZINC01109223
C[C@@H](NC(=O)c1ccc(NC(=O)[C@H]2COc3ccccc3O2)cc1)c1ccccc1 ZINC01109224
C[C@H](NC(=O)c1ccc(NC(=O)[C@@H]2COc3ccccc3O2)cc1)c1ccccc1 ZINC01109225
C[C@@H](NC(=O)c1ccc(NC(=O)[C@@H]2COc3ccccc3O2)cc1)c1ccccc1 ZINC01109226
O=C([O-])c1cccc(NC(=O)c2cn(-c3ccccc3)nc2-c2ccc([N+](=O)[O-])cc2)c1 ZINC01109227
Cc1ccc(C(=O)COc2ccc(NC(=O)c3ccccc3[N+](=O)[O-])cc2)cc1C ZINC01109231
O=C1CC(CSc2nnnn2-c2ccccc2)=NN1c1nc2ccccc2s1 ZINC01109232
Cc1ccc(N(Cc2ccc(C(=O)NC3CC3)cc2)S(C)(=O)=O)cc1C ZINC01109234
CC(C)CNS(=O)(=O)c1ccc(CCC(=O)N2CCOCC2)cc1 ZINC01109236
CCN(C(=O)c1cc2c(n(-c3ccc(Cl)cc3)c1=O)CC(C)(C)CC2=O)c1ccccc1 ZINC01109237
COC(=O)c1ccccc1NC(=O)C1CCN(S(=O)(=O)c2c(C)cc(C)cc2C)CC1 ZINC01109238
C=CCn1c(SCCc2ccccc2)nc2ccc(I)cc2c1=O ZINC01109239
Cc1cc(Cl)c(S(=O)(=O)Nc2ccc(F)cc2)cc1OCC(N)=O ZINC01109240
CC(=O)Oc1ccc2nc(-c3ccc4c(c3)C(=O)N(Cc3ccccc3)C4=O)oc(=O)c2c1 ZINC01109241
CCOc1ccc(NC(=O)c2ccc(OCc3ccccc3)c(OC)c2)cc1 ZINC01109242
Cc1ccccc1CN1C(=O)[C@](O)(CC(=O)c2ccc3c(c2)OCCO3)c2cc(Cl)ccc21 ZINC01109243
Cc1ccccc1CN1C(=O)[C@@](O)(CC(=O)c2ccc3c(c2)OCCO3)c2cc(Cl)ccc21 ZINC01109244
CCC(=O)N(CC[C@@H](c1ccccc1)c1ccco1)Cc1ccc(OC)c(OC)c1 ZINC01109245
CCC(=O)N(CC[C@H](c1ccccc1)c1ccco1)Cc1ccc(OC)c(OC)c1 ZINC01109246
CCc1ccccc1N1CCN(S(=O)(=O)c2ccc(Cl)c(Cl)c2OC)CC1 ZINC01109247
COc1cccc2cc(C(=O)C3=C(O)C(=O)N(CCCn4ccnc4)[C@H]3c3ccccn3)oc12 ZINC01109248
COc1cccc2cc(C(=O)C3=C(O)C(=O)N(CCCn4ccnc4)[C@@H]3c3ccccn3)oc12 ZINC01109249
COc1ccc(F)cc1S(=O)(=O)N1CCN(c2c(C)cc(C)cc2C)CC1 ZINC01109250
O=C(Nc1nc(-c2ccccc2)c(-c2ccc([N+](=O)[O-])cc2)s1)c1cccs1 ZINC01109251
COc1ccc(-c2nn(-c3ccccc3)cc2CN(Cc2ccccc2)C(=O)c2ccco2)cc1 ZINC01109252
CCc1ccc(N2CCN(S(=O)(=O)c3cc(OC)ccc3OC)CC2)cc1 ZINC01109258
Cc1ccc(C(=O)Nc2cc(-c3nc4ccc(C)cc4o3)ccc2C)c(C)c1 ZINC01109259
CS(=O)(=O)N(CC(=O)Nc1ccc(Br)cc1)C1CCCCC1 ZINC01109260
O=C([O-])c1ccc(C(=O)c2ccc3c(c2)C(=O)N(Cc2ccco2)C3=O)cc1 ZINC01109269
COc1ccc(N2C(=O)N(c3cccc(C)c3)[C@H]3CS(=O)(=O)C[C@H]32)cc1 ZINC01109272
COc1ccc(N2C(=O)N(c3cccc(C)c3)[C@H]3CS(=O)(=O)C[C@@H]32)cc1 ZINC01109273
N#Cc1cc(Oc2ccc(OCc3ccccc3)cc2)nc2ccccc12 ZINC01109274
CCOc1ccc(C(=O)NC(=S)Nc2ccc(N3CCC(C)CC3)cc2)cc1[N+](=O)[O-] ZINC01109275
COc1ccc(Br)cc1C(=O)Nc1ccc(N2CCN(S(C)(=O)=O)CC2)cc1 ZINC01109276
Cc1ccc(S(=O)(=O)N(CC(N)=O)C[C@@H](O)Cn2c3ccccc3c3ccccc32)cc1 ZINC01109283
Cc1ccc(-c2c(=O)n(OCc3ccc(Oc4ccccc4)cc3)c3ccccc3[n+]2[O-])cc1 ZINC01109285
Cc1ccc(C)c(OCC(=O)Nc2ccc(-c3nnc(-c4ccccc4)o3)cc2)c1 ZINC01109286
COc1cc(OC)c(-c2nc(-c3ccc([N+](=O)[O-])cc3)no2)cc1OC ZINC01109287
CCOc1ccc(N2C(=O)C[C@@H](n3c(CCc4ccccc4)nc4ccccc43)C2=O)cc1 ZINC01109289
Cc1ccc(C(=O)NC(=S)Nc2cccc(NC(=O)c3ccco3)c2)c(C)c1 ZINC01109290
CCOC(=O)c1ccc(N2C(=O)C[C@@H](N3CCc4ccccc43)C2=O)cc1 ZINC01109292
CC(C)c1ccc(NCc2nc(-c3ccc(Cl)cc3Cl)no2)cc1 ZINC01109295
CCOc1ccc(-c2c(=O)n(OCc3ccc(C(C)(C)C)cc3)c3ccccc3[n+]2[O-])cc1 ZINC01109296
Cc1ccc(CN2C(=O)[C@](O)(CC(=O)c3ccccn3)c3cc(Cl)ccc32)cc1 ZINC01109297
Cc1ccc(CN2C(=O)[C@@](O)(CC(=O)c3ccccn3)c3cc(Cl)ccc32)cc1 ZINC01109298
COC(=O)COc1cccc(NC(=O)c2ccc(Br)cc2)c1 ZINC01109301
O=C(Oc1ccc2ccccc2c1)c1cn(-c2ccccc2)nc1-c1ccncc1 ZINC01109303
CCOC(=O)C1CCN(C(=O)c2cc(OC)c(OC)cc2OC)CC1 ZINC01109307
Cc1cc(C)cc(OCC(=O)Nc2ccc(Sc3ccc([N+](=O)[O-])cc3)cc2)c1 ZINC01109308
Cc1cc(NC(=O)CSc2nnnn2-c2ccccc2)ccc1Cl ZINC01109309
COc1ccc(NC(=O)c2ccccc2NC(=O)CSc2ccc(Cl)cc2)cc1 ZINC01109310
CC[C@@H](C)c1ccccc1OCC(=O)Nc1ccc(S(=O)(=O)Nc2ccc(OC)cc2)cc1 ZINC01109311
CC[C@H](C)c1ccccc1OCC(=O)Nc1ccc(S(=O)(=O)Nc2ccc(OC)cc2)cc1 ZINC01109312
c1ccc(OCCn2c3ccccc3n3c(SCc4nc5ccccc5[nH]4)nnc23)cc1 ZINC01109314
O=C(COc1ccc(S(=O)(=O)NCc2ccccc2)cc1)Nc1ccc(F)c(Cl)c1 ZINC01109315
CCC(=O)c1ccc(OC(=O)c2cc3cc(OC)ccc3oc2=O)cc1 ZINC01109318
Cc1ccc(N(C)C(=O)Oc2ccc(C(=O)c3ccc(Cl)cc3)cc2)cc1 ZINC01109319
Cc1ccc(-c2nn(-c3ccccc3)cc2CN(Cc2ccccc2)C(=O)c2ccco2)o1 ZINC01109320
CC(=O)N(Cc1ccccc1)Cc1cn(-c2ccccc2)nc1-c1ccc(C)cc1 ZINC01109321
CCCN1C(=O)c2ccc(C(=O)Nc3ccc(C(C)=O)cc3)cc2C1=O ZINC01109324
Cn1c(=O)c2c(nc(NCc3ccccc3Cl)n2Cc2cccc3ccccc23)n(C)c1=O ZINC01109329
CCOC(=O)CSc1nc2ccc(I)cc2c(=O)n1-c1cccc(C)c1 ZINC01109332
CCOC(=O)CN1C(=O)[C@](O)(CC(=O)c2ccc(Cl)s2)c2ccccc21 ZINC01109333
CCOC(=O)CN1C(=O)[C@@](O)(CC(=O)c2ccc(Cl)s2)c2ccccc21 ZINC01109334
O=C(Nc1ccc(N2CCN(C(=O)c3cccs3)CC2)cc1)c1ccc(OCc2ccccc2)cc1 ZINC01109335
Cc1cc(OCC(=O)N(Cc2ccccc2)C(C)(C)C)ccc1Br ZINC01109336
CCOC(=O)c1ccc(NC(=O)COc2ccc(S(=O)(=O)NCc3ccccc3)cc2)cc1 ZINC01109337
O=C(Nc1ccc(F)cc1)c1cn(-c2ccccc2)nc1-c1cc2ccccc2oc1=O ZINC01109338
COc1ccc(-c2nc(SC)n(C(=O)c3ccccc3Cl)n2)cc1 ZINC01109339
Cc1ccccc1NC(=O)c1ccccc1NC(=O)c1cncc(Br)c1 ZINC01109344
O=C(c1cn(-c2ccccc2)nc1-c1cccc2ccccc12)N1CCOCC1 ZINC01109348
NS(=O)(=O)c1ccc(CCNc2ncnc3c2c(-c2ccccc2)cn3-c2ccc(F)cc2)cc1 ZINC01109349
CC(C)CNC(=O)c1cccc(NC(=O)COc2ccc(Cl)cc2Cl)c1 ZINC01109350
COC(=O)c1ccc(NC(=O)Cn2cc(C=O)c3cc(Br)ccc32)cc1 ZINC01109351
Cc1cc(I)cnc1NC(=O)C(C)(c1ccccc1)c1ccccc1 ZINC01109354
Cc1cc(I)cnc1NC(=S)NC(=O)c1ccco1 ZINC01109355
COC(=O)COc1ccc(Oc2nc(NC(C)(C)C)nc(N3CCOCC3)n2)nn1 ZINC01109356
COc1ccc(N2C(=O)C[C@@H](Nc3ccc(Cc4nc5ccccc5[nH]4)cc3)C2=O)cc1 ZINC01109359
O=C(Nc1cc(C(F)(F)F)ccc1N1CCCC1)c1ccccc1Br ZINC01109360
CC(C)OC(=O)c1cccc(NC(=O)CSc2nnc(CSCc3ccccc3)n2C)c1 ZINC01109363
O=C(COc1ccc(NC(=O)c2cccc([N+](=O)[O-])c2)cc1)c1ccc(F)cc1 ZINC01109364
CCOc1ccc(CNc2ccc(Br)cc2)cc1OCC ZINC01109365
CCS(=O)(=O)n1nc(-c2ccccc2)nc1SCc1ccccc1 ZINC01109369
COc1ccc(-c2nn(-c3ccccc3)cc2C(=O)Nn2cnnc2)cc1OC ZINC01109374
O=C(CSc1ncnc2sc3c(c12)CCCC3)Nc1ccc(F)c(Cl)c1 ZINC01109375
CCOC(=O)c1ccc(NC(=O)C[C@H]2C(=O)N(C)C(=S)N2Cc2ccc3c(c2)OCO3)cc1 ZINC01109376
CCOC(=O)c1ccc(NC(=O)C[C@@H]2C(=O)N(C)C(=S)N2Cc2ccc3c(c2)OCO3)cc1 ZINC01109377
COCc1cc(C)nc(SCC(=O)Nc2cc(C(F)(F)F)ccc2Cl)c1C#N ZINC01109379
O=c1c(-c2cc3ccccc3o2)[n+]([O-])c2ccccc2n1OCc1ccc(Oc2ccccc2)cc1 ZINC01109380
O=C(Cc1ccccc1)n1nc(-c2ccco2)nc1SCc1ccccc1 ZINC01109381
Cn1c(CSCc2ccc(Cl)cc2)nnc1SCC(=O)Nc1ccc(F)cc1 ZINC01109382
O=C(C[C@@]1(O)C(=O)N(CCc2ccccc2)c2ccc(Cl)cc21)c1ccccn1 ZINC01109385
O=C(C[C@]1(O)C(=O)N(CCc2ccccc2)c2ccc(Cl)cc21)c1ccccn1 ZINC01109386
CCn1c(CSCc2ccccc2)nnc1SCC(=O)Nc1ccc(I)cc1 ZINC01109388
COc1ccccc1C(=O)Oc1c(Sc2ccccc2[N+](=O)[O-])c(C)nn1-c1ccccc1 ZINC01109390
Clc1ccc(-c2noc(COc3ccc(Cl)cc3Br)n2)cc1 ZINC01109395
Cc1c(C=O)c2ccccc2n1CC(=O)Nc1ccc(Br)c(Cl)c1 ZINC01109400
O=C(C[C@@]1(O)C(=O)N(CCc2ccccc2)c2ccc(Cl)cc21)c1ccco1 ZINC01109401
O=C(C[C@]1(O)C(=O)N(CCc2ccccc2)c2ccc(Cl)cc21)c1ccco1 ZINC01109402
C=CCn1c(SCc2ccccc2)nc2ccc(I)cc2c1=O ZINC01109405
COc1cccc(C(=O)NCC[C@]2(c3ccc(C)cc3)CCOC(C)(C)C2)c1 ZINC01109406
COc1cccc(C(=O)NCC[C@@]2(c3ccc(C)cc3)CCOC(C)(C)C2)c1 ZINC01109407
Cc1ccc2nc(NC(=[NH2+])NC(=S)Nc3ccc(F)cc3)nc(C)c2c1 ZINC01109408
CSc1nc2ccc(I)cc2c(=O)n1Cc1ccccc1 ZINC01109409
COc1ccc(NC(=O)CN(c2ccccc2F)S(C)(=O)=O)cc1Cl ZINC01109410
CCCC(=O)Nc1ccccc1NC(=O)COc1ccc(Br)c(C)c1 ZINC01109412
O=C(Nc1ccc(F)cc1)c1cn(-c2ccccc2)nc1-c1ccc2c(c1)OCCO2 ZINC01109415
C=CCn1c(=O)c2c3c(sc2n2c(Nc4ccc(OC)cc4)nnc12)CCC3 ZINC01109419
CSc1ccccc1NC(=O)c1ccc(COc2ccc(Cl)cc2)o1 ZINC01109420
O=C(Nc1cc(Cl)ccc1C(=O)[O-])c1ccc2c(c1)C(=O)N(Cc1ccccc1)C2=O ZINC01109421
O=C(Nc1nccs1)c1cn(-c2ccccc2)nc1-c1cc2ccccc2oc1=O ZINC01109422
CCC(=O)Oc1ccc(C(=O)Nc2ccc(OCC(=O)OC)cc2)cc1 ZINC01109423
CCOC(=O)c1ccc(NC(=O)c2cn(-c3ccccc3)nc2-c2ccc(OC)c([N+](=O)[O-])c2)cc1 ZINC01109424
C[C@H](Oc1cccc(NC(=O)c2ccccc2[N+](=O)[O-])c1)C(=O)c1ccc(Cl)cc1 ZINC01109425
C[C@@H](Oc1cccc(NC(=O)c2ccccc2[N+](=O)[O-])c1)C(=O)c1ccc(Cl)cc1 ZINC01109426
O=C(COc1ccc(Cl)cc1Br)Nc1ccc(F)c(Cl)c1 ZINC01109430
c1ccc2c(NC3C4CC5CC(C4)CC3C5)nc(N3CCOCC3)[nH+]c2c1 ZINC01109431
COc1ccc(-c2nn(-c3ccccc3)cc2C(=O)Nc2ccc3ccccc3c2)cc1OC ZINC01109432
O=C(CSc1nc2ccccc2[nH]1)Nc1ccc(Br)cc1F ZINC01109433
Cc1c(NC(=O)Cc2ccc([N+](=O)[O-])cc2)cccc1C(=O)NN1C(=O)c2ccccc2C1=O ZINC01109434
C=CCn1c(SCC(=O)c2cccc(Cl)c2)nc2ccc(I)cc2c1=O ZINC01109435
O=C(CSc1ccc(F)cc1)Nc1ccc(Br)c(Cl)c1 ZINC01109436
Cc1ccc(C(=O)NC(=S)Nc2ccccc2C(F)(F)F)c(C)c1 ZINC01109437
Cc1cccn2c(=O)c(/C=C(\C#N)S(=O)(=O)c3ccc(Br)cc3)c(Oc3ccc(F)cc3)nc12 ZINC01109438
CS(=O)(=O)N(CC(=O)N[C@@H]1C[C@H]2CC[C@@H]1C2)c1cccc(C(F)(F)F)c1 ZINC01109440
COc1ccc(C(=O)C2=C([O-])C(=O)N(Cc3cccnc3)[C@H]2c2cccc(F)c2)cc1Cl ZINC01109441
COc1ccc(C(=O)C2=C([O-])C(=O)N(Cc3cccnc3)[C@@H]2c2cccc(F)c2)cc1Cl ZINC01109442
S=C(Nc1cccc(Cl)c1)Nc1ccccc1Oc1ccccc1 ZINC01109443
CC(=O)N1CCN(c2ccc(NCc3ccc4c(c3)OCO4)cc2)CC1 ZINC01109448
Cc1ccc(-c2nn(-c3ccccc3)cc2C(=O)Nc2cccc(C(=O)[O-])c2)cc1C ZINC01109453
O=C(Nc1cccnc1)c1ccccc1N(Cc1ccccc1)S(=O)(=O)c1ccccc1 ZINC01109456
CC(=O)Nc1cccc(Oc2cc(C#N)c(C#N)cc2N2CCCCCC2)c1 ZINC01109458
COc1ccc(CNC(=O)CN(c2ccc(C(C)C)cc2)S(=O)(=O)c2ccc(C)cc2)cc1 ZINC01109459
CC(C)c1cc(C(C)C)c(S(=O)(=O)N2CCC(C(N)=O)CC2)c(C(C)C)c1 ZINC01109462
Cc1ccc(N(CC(=O)Nc2ccccc2F)S(C)(=O)=O)cc1Cl ZINC01109463
COc1cc2c(cc1OC)CN(C(=O)CSc1cc(C)c3ccccc3n1)CC2 ZINC01109465
Cc1ccc(-c2nc(NC(=O)c3cccnc3)sc2-c2ccccc2)cc1C ZINC01109466
C=CCn1c(SCc2ccc3c(c2)OCO3)nc2scc(-c3ccco3)c2c1=O ZINC01109468
CC[C@@H](C)c1ccccc1OCC(=O)Nc1cc(Cl)c(Cl)cc1Cl ZINC01109474
CC[C@H](C)c1ccccc1OCC(=O)Nc1cc(Cl)c(Cl)cc1Cl ZINC01109475
Cc1nn(C(C)(C)C)c(OC(=O)c2ccco2)c1Sc1ccccc1 ZINC01109476
CC(=O)c1ccc(NC(=O)c2cn(-c3ccccc3)nc2-c2cccc([N+](=O)[O-])c2)cc1 ZINC01109479
C[C@@H](C(=O)Nc1ccc(Br)c(Cl)c1)N1C(=O)[C@H]2[C@@H]3C=C[C@@H](C3)[C@H]2C1=O ZINC01109484
O=C(Nc1ccc(N2CCN(C(=O)c3cccs3)CC2)cc1)c1cccc2c(Br)cccc12 ZINC01109487
Cc1ccc(C(=O)COc2cccc(NC(=O)c3ccc([N+](=O)[O-])cc3)c2)cc1C ZINC01109488
O=C(NCC1(c2ccccc2)CCCC1)c1ccc(NC(=O)c2ccccc2)cc1 ZINC01109489
Cc1ccc(S(=O)(=O)Nc2ccc(I)cc2)cc1C ZINC01109491
COc1ccc(OC)c([C@H]2C(C(=O)c3cccs3)=C([O-])C(=O)N2c2cc(C)on2)c1 ZINC01109492
COc1ccc(OC)c([C@@H]2C(C(=O)c3cccs3)=C([O-])C(=O)N2c2cc(C)on2)c1 ZINC01109493
COc1cc(S(=O)(=O)N2CCCN(S(=O)(=O)c3cc(OC)c(Cl)cc3OC)CC2)c(OC)cc1Cl ZINC01109494
CCOC(=O)c1ccc(Oc2nc(NCc3ccccc3)nc(N(C)C)n2)cc1 ZINC01109499
CCOC(=O)c1ccc(NC(=S)N2CCC(c3nc4ccccc4[nH]3)CC2)cc1 ZINC01109500
CCc1ccc(N2CCN(S(=O)(=O)c3ccc(OC)c(C)c3)CC2)cc1 ZINC01109502
CCOC(=O)c1c(C(=O)OCC)c(C)n(CCc2c[nH]c3ccccc23)c1C ZINC01109504
CCOc1ccc(C(=O)Nc2ccc(N3CCN(C(=O)c4ccco4)CC3)cc2)cc1[N+](=O)[O-] ZINC01109505
CCc1ccccc1N(CC(=O)N1CCCCCC1)S(=O)(=O)c1ccc(C)cc1 ZINC01109506
O=C(NCc1ccccc1)c1ccc2c(c1)C(=O)N(C[C@H]1CCCO1)C2=O ZINC01109507
O=C(NCc1ccccc1)c1ccc2c(c1)C(=O)N(C[C@@H]1CCCO1)C2=O ZINC01109508
O=C(c1ccccc1)N1CC[NH+]([C@@H]2CC(=O)N(c3ccc(F)c(Cl)c3)C2=O)CC1 ZINC01109510
Cc1ccc(C(=O)Nc2ccc(N3CCN(C(=O)C(C)C)CC3)cc2)c(C)c1 ZINC01109511
COC(=O)COc1ccc(NC(=O)c2ccc3c(c2)C(=O)N(C)C3=O)cc1 ZINC01109512
COc1ccc2cc(-c3nn(-c4ccccc4)cc3C(=O)Nc3ccccc3OC)ccc2c1 ZINC01109513
COc1cc(S(=O)(=O)Nc2cc(OC)c(Cl)cc2OC)ccc1Cl ZINC01109514
CC1(C)CC(=O)c2cc(C(=O)NCc3ccco3)c(=O)n(-c3ccc(Cl)cc3)c2C1 ZINC01109515
CC(C)(C)C(=O)COc1ccc(NC(=O)c2cccc([N+](=O)[O-])c2)cc1 ZINC01109520
O=C(c1cn(-c2ccccc2)nc1-c1cccc(Br)c1)N1CCOCC1 ZINC01109521
CC(C)C(=O)N1CCN(c2ccc(NC(=O)c3cc(I)ccc3Cl)cc2)CC1 ZINC01109522
Cc1ccc(C(=O)NC(=S)Nc2cc(C(F)(F)F)ccc2Cl)c(C)c1 ZINC01109524
C=CCn1c(CSc2nc(C)cc(C)n2)nnc1SCC(=O)Nc1ccccc1C(F)(F)F ZINC01109525
COc1ccc(NC(=O)[C@H](C)NS(=O)(=O)c2ccc(C)cc2)c(OC)c1 ZINC01109528
COc1ccc(NC(=O)[C@@H](C)NS(=O)(=O)c2ccc(C)cc2)c(OC)c1 ZINC01109529
Cc1ccc(S(=O)(=O)N(CC(=O)N2CCc3ccccc3C2)c2cccc(C(F)(F)F)c2)cc1 ZINC01109530
CCOc1cccc(NC(=O)C[C@H]2C(=O)N(c3cccc(OC)c3)C(=O)N2Cc2ccc3c(c2)OCO3)c1 ZINC01109533
CCOc1cccc(NC(=O)C[C@@H]2C(=O)N(c3cccc(OC)c3)C(=O)N2Cc2ccc3c(c2)OCO3)c1 ZINC01109534
N#Cc1cn(CCOc2cccc3ccccc23)c2ccc(Br)cc12 ZINC01109535
COc1ccc(OC)c([C@H]2C(C(=O)c3sc(-c4ccccc4)nc3C)=C([O-])C(=O)N2CCN2CCOCC2)c1 ZINC01109538
COc1ccc(OC)c([C@@H]2C(C(=O)c3sc(-c4ccccc4)nc3C)=C([O-])C(=O)N2CCN2CCOCC2)c1 ZINC01109539
COc1ccc(-c2nc(SC)n(C(=O)c3cccc([N+](=O)[O-])c3)n2)cc1 ZINC01109540
COc1ccc(-c2nc(SC)n(C(=O)c3ccccc3OC)n2)cc1 ZINC01109541
O=C(COc1ccccc1)Nc1cc(C(F)(F)F)ccc1N1CCCCC1 ZINC01109542
Cc1ccc(C(=O)Nc2ccc3c4c(cccc24)CC3)c(C)c1 ZINC01109543
Cc1ccc(S(=O)(=O)N2CCN(c3cc(Cl)ccc3C)CC2)cc1C ZINC01109544
O=c1c(-c2ccc(Oc3ccccc3)cc2)[n+]([O-])c2ccccc2n1OCc1ccccc1F ZINC01109547
Cc1ccc([C@H]2C(C#N)=C(N)N(c3cccnc3)C3=C2C(=O)CCC3)c(C)c1 ZINC01109548
Cc1ccc([C@@H]2C(C#N)=C(N)N(c3cccnc3)C3=C2C(=O)CCC3)c(C)c1 ZINC01109549
COc1cc(C=O)ccc1OCC(=O)Nc1ccc(Br)c(C)c1C ZINC01109550
COc1ccc(Br)cc1/C=C/C(=O)Nc1ccc(N2CCN(C(=O)c3ccco3)CC2)cc1 ZINC01109553
Cc1cc(NC(=O)CCN2C(=O)[C@H]3[C@@H]4C=C[C@@H](C4)[C@H]3C2=O)c(C)cc1Br ZINC01109557
O=C(COc1cccc(NC(=O)c2cccc([N+](=O)[O-])c2)c1)c1ccc(Br)cc1 ZINC01109558
COc1cc(C)c(C)cc1S(=O)(=O)N1CCN(c2cc(Cl)ccc2C)CC1 ZINC01109561
COc1ccc(CCNC(=O)C[C@H]2COc3ccccc3O2)cc1OC ZINC01109562
O=C(Nc1ccccc1N1CCN(C(=O)c2ccccc2)CC1)c1ccc(Br)o1 ZINC01109564
COc1ccc(-c2nc(SC)n(C(=O)CCc3ccccc3)n2)cc1 ZINC01109565
Cc1ccc(-c2nn(-c3ccccc3)cc2C(=O)N2CCCCC2)cc1C ZINC01109566
O=C(Nc1ccc(N2CCN(C(=O)c3ccco3)CC2)cc1)c1sc2ccccc2c1Cl ZINC01109569
Cc1ccc(F)c(NC(=O)CSc2ccc(Br)cc2)c1 ZINC01109570
COc1ccc(-c2nn(-c3ccccc3)cc2C(=O)Nc2nccs2)cc1[N+](=O)[O-] ZINC01109573
O=C(CN(Cc1ccccc1Cl)S(=O)(=O)c1ccc(Br)cc1)N1CCCC1 ZINC01109574
Cc1ccc(C(=O)NCC2(c3ccccc3)CCCC2)cc1 ZINC01109576
COc1ccc(C2=Nc3nnnn3[C@H](c3c(F)cccc3Cl)C2)c(OC)c1 ZINC01109577
COc1ccc(C2=Nc3nnnn3[C@@H](c3c(F)cccc3Cl)C2)c(OC)c1 ZINC01109578
Cc1cc(I)cc(C)c1NC(=O)CSc1nnnn1-c1ccccc1 ZINC01109579
COc1cccc(-c2cc(C(F)(F)F)n3nc(-c4ccccc4)cc3n2)c1 ZINC01109580
CCOc1ccc(NC(=O)[C@@H](C)NS(=O)(=O)c2ccc(C)cc2)cc1 ZINC01109581
CCOc1ccc(NC(=O)[C@H](C)NS(=O)(=O)c2ccc(C)cc2)cc1 ZINC01109582
C=CCN1C(=O)[C@](O)(CC(=O)c2ccc3c(c2)OCO3)c2cc(Br)ccc21 ZINC01109584
C=CCN1C(=O)[C@@](O)(CC(=O)c2ccc3c(c2)OCO3)c2cc(Br)ccc21 ZINC01109585
COc1ccc(S(=O)(=O)N(CC(=O)Nc2ccccc2C(F)(F)F)c2cc(C)cc(C)c2)cc1OC ZINC01109586
Cn1c(OCc2ccccc2Cl)nc2c1c(=O)n(Cc1ccc(Cl)cc1)c(=O)n2C ZINC01109588
Cc1cccc(N(CC(=O)Nc2ccc(F)cc2)S(=O)(=O)c2ccccc2)c1 ZINC01109590
COc1ccc(CNS(=O)(=O)c2cc(OCC(N)=O)c(C)cc2Cl)cc1 ZINC01109592
c1ccc(-c2cn(-c3ccccc3)c3ncnc(NCc4ccco4)c23)cc1 ZINC01109594
O=C(Nc1ccc(Oc2ccc(Cl)cc2)cc1)c1cncc(Br)c1 ZINC01109595
Cc1c(C=O)c2ccccc2n1CC(=O)N1CCN(c2ccccc2)CC1 ZINC01109596
O=C(NC(=S)Nc1ccc(N2CCN(C(=O)c3cccs3)CC2)cc1)c1ccco1 ZINC01109597
O=C(c1cccs1)N1CCN(c2ccc(NC(=O)C(Cl)(Cl)Cl)cc2)CC1 ZINC01109598
O=C(NCc1cccnc1)c1ccc2c(c1)C(=O)N(C[C@H]1CCCO1)C2=O ZINC01109600
O=C(NCc1cccnc1)c1ccc2c(c1)C(=O)N(C[C@@H]1CCCO1)C2=O ZINC01109601
Cc1cc(Cl)c(S(=O)(=O)NCc2cccs2)cc1OCC(N)=O ZINC01109602
Cn1nnnc1NCc1cc(Br)ccc1OCc1ccccc1F ZINC01109604
CCOC(=O)c1cnc(S[C@H](C(=O)c2ccccc2)c2ccccc2)nc1N ZINC01109607
CCOC(=O)c1cnc(S[C@@H](C(=O)c2ccccc2)c2ccccc2)nc1N ZINC01109608
COc1ccc(N2C(N)=C(C#N)[C@H](c3ccc(Br)s3)C3=C2CCCC3=O)cc1 ZINC01109609
COc1ccc(N2C(N)=C(C#N)[C@@H](c3ccc(Br)s3)C3=C2CCCC3=O)cc1 ZINC01109610
O=C(Nc1ccc(I)cc1)c1cn(-c2ccccc2)nc1-c1cccs1 ZINC01109613
O=C(CSC1c2ccccc2Oc2ccccc21)Nc1ccccc1C(=O)[O-] ZINC01109614
CC(C(=O)Nc1ccccc1N1CCN(C(=O)c2ccccc2)CC1)(c1ccccc1)c1ccccc1 ZINC01109615
O=C(NCCc1ccccc1)c1ccc(COc2ccc(Cl)cc2)o1 ZINC01109618
O=C(CSc1ccccc1)Nc1cccc(Oc2ccc3c(c2)C(=O)NC3=O)c1 ZINC01109619
CCOC(=O)c1c(NC(=O)c2cc(C)cc(C)c2)sc2c1CCCC2 ZINC01109620
Cc1cc(Cl)c(S(=O)(=O)Nc2cccc(C(F)(F)F)c2)cc1OCC(N)=O ZINC01109621
Cc1ccc(-c2cc3ccccn3c2C(=O)CSc2nnc(-c3ccccc3)o2)cc1 ZINC01109622
CCOc1cc(C2C3=C(CCCC3=O)NC3=C2C(=O)CCC3)ccc1OCc1cccc(C)c1 ZINC01109623
Cc1ccc(SCC(=O)Nc2ccc(-c3nc4ccccc4o3)cc2)cc1 ZINC01109624
COc1ccc(-c2nn(-c3ccccc3)cc2C(=O)Nn2cnnc2)cc1[N+](=O)[O-] ZINC01109633
CC1(C)[C@@]2(C)CC[C@]1(C(=O)Nc1nccs1)c1nc3ccccc3nc12 ZINC01109634
CC1(C)[C@]2(C)CC[C@@]1(C(=O)Nc1nccs1)c1nc3ccccc3nc12 ZINC01109635
COc1ccc([C@@H]2NC(=O)NC3=C2CCc2ccccc23)cc1[N+](=O)[O-] ZINC01109636
COc1ccc([C@H]2NC(=O)NC3=C2CCc2ccccc23)cc1[N+](=O)[O-] ZINC01109637
CS(=O)(=O)N1CCN(c2ccc(NC(=O)c3cc(Br)ccc3Cl)cc2)CC1 ZINC01109640
O=S(=O)(c1ccc2ccccc2c1)N1CCN(c2ccccc2F)CC1 ZINC01109641
COc1ccc(C(=O)Nc2ccc(N3CCN(C(=O)c4ccco4)CC3)cc2)cc1Br ZINC01109645
COc1cc([C@@H]2NC(=O)NC(C)=C2C(=O)Nc2ccc(C)c(C)c2)c(Cl)cc1O ZINC01109646
COc1cc([C@H]2NC(=O)NC(C)=C2C(=O)Nc2ccc(C)c(C)c2)c(Cl)cc1O ZINC01109647
Cn1c(=O)c2c(nc(NCCc3ccccc3)n2Cc2cccc(Br)c2)n(C)c1=O ZINC01109648
Cc1ccc(-c2n[nH]c3c2[C@H](CCc2ccccc2)C(C#N)=C(N)O3)cc1 ZINC01109649
Cc1ccc(-c2n[nH]c3c2[C@@H](CCc2ccccc2)C(C#N)=C(N)O3)cc1 ZINC01109650
COc1ccc(N2C(=O)C[C@@H](n3c(CO)nc4ccccc43)C2=O)cc1 ZINC01109653
Cc1ccc(N2C[C@@H](C(=O)Nc3ccccc3C(C)C)CC2=O)cc1C ZINC01109655
Cc1ccc(N2C[C@H](C(=O)Nc3ccccc3C(C)C)CC2=O)cc1C ZINC01109656
CCOc1ccc(Br)cc1C(=O)NCCc1c[nH]c2ccccc12 ZINC01109658
CCOC(=O)c1c(NC(=O)c2cccc(OC)c2OC)sc2c1CCCC2 ZINC01109660
COc1ccc(NC(=O)c2cc(OC)c(OC)cc2OC)cc1Cl ZINC01109662
CCCN1C(=O)c2ccc(C(=O)Nc3cc(Cl)ccc3O)cc2C1=O ZINC01109663
O=C(Nc1nc2ccc(Br)cc2s1)c1cn(-c2ccccc2)nc1-c1cccnc1 ZINC01109664
COc1ccc(C(C)C)cc1S(=O)(=O)Nc1ccc(Br)cc1 ZINC01109666
COc1cc(Cl)c(S(=O)(=O)N[C@@H](C)c2ccccc2)cc1Cl ZINC01109667
COc1cc(Cl)c(S(=O)(=O)N[C@H](C)c2ccccc2)cc1Cl ZINC01109668
C=CCN1C(=O)[C@](O)(CC(=O)c2ccc(Cl)s2)c2cc(Br)ccc21 ZINC01109669
C=CCN1C(=O)[C@@](O)(CC(=O)c2ccc(Cl)s2)c2cc(Br)ccc21 ZINC01109670
O=C(Nc1nccs1)c1cn(-c2ccccc2)nc1-c1ccc2c(c1)OCCO2 ZINC01109671
COc1ccc(NC(=O)C[C@@H]2C(=O)N(C)C(=S)N2CCc2ccccc2F)cc1 ZINC01109672
COc1ccc(NC(=O)C[C@H]2C(=O)N(C)C(=S)N2CCc2ccccc2F)cc1 ZINC01109673
CC(C)c1ccc(OCC(=O)N2CCN(c3cccc(Cl)c3)CC2)cc1 ZINC01109675
COc1cccc(-c2cc(C(F)(F)F)n3nc(C)c(-c4ccccc4)c3n2)c1 ZINC01109676
Cc1ccc(C(=O)NC(=S)Nc2cccc(NC(=O)c3ccccc3Cl)c2)c(C)c1 ZINC01109679
COc1ccc(NC(=S)Nc2cc(Cl)ccc2Oc2ccccc2)cc1 ZINC01109680
COc1ccc(Cl)cc1N(CC(=O)NCc1ccc(Cl)cc1)S(C)(=O)=O ZINC01109681
Cc1ccc(C(=O)NC(=S)Nc2ccc(-c3nc4ccc(C)cc4o3)cc2)c(C)c1 ZINC01109683
Cc1ccc(CN2C(=O)[C@](O)(CC(=O)c3ccc(Br)s3)c3cc(Cl)ccc32)cc1 ZINC01109686
Cc1ccc(CN2C(=O)[C@@](O)(CC(=O)c3ccc(Br)s3)c3cc(Cl)ccc32)cc1 ZINC01109687
COc1ccc(-c2nc(SCc3ccccc3)n(S(C)(=O)=O)n2)cc1 ZINC01109690
CC(=O)N(C)c1ccc(OC[C@@H](O)CN(Cc2ccco2)S(=O)(=O)c2ccc(C)cc2)cc1 ZINC01109691
CC(=O)N(C)c1ccc(OC[C@H](O)CN(Cc2ccco2)S(=O)(=O)c2ccc(C)cc2)cc1 ZINC01109693
COc1cccc(Cn2c(Oc3ccc(-c4ccccc4)cc3)nc3c2c(=O)n(C)c(=O)n3C)c1 ZINC01109695
CC(C)C(=O)NCCc1nc2ccccc2n1Cc1ccc(Cl)cc1 ZINC01109697
O=C(COc1cccc(NC(=O)c2ccc([N+](=O)[O-])cc2)c1)c1ccc(F)cc1 ZINC01109698
O=c1c(-c2ccc(Br)cc2)[n+]([O-])c2ccccc2n1OCc1ccccn1 ZINC01109699
CCOC(=O)c1c(NC(=O)CSc2ccc(F)cc2)sc2c1CCCC2 ZINC01109702
CC(=O)Nc1ccc(OC(=O)[C@@H](CCS(C)(=O)=O)N2C(=O)c3ccccc3C2=O)cc1 ZINC01109706
CC(=O)Nc1ccc(OC(=O)[C@H](CCS(C)(=O)=O)N2C(=O)c3ccccc3C2=O)cc1 ZINC01109707
COc1ccc(Cl)cc1NC(=O)CSc1nnc(CSCc2ccccc2)n1C ZINC01109708
CCC(=O)n1nc(-c2ccc(OC)cc2)nc1SCc1ccccc1 ZINC01109709
O=C(c1ccco1)N(Cc1ccccc1)Cc1cn(-c2ccccc2)nc1-c1ccc([N+](=O)[O-])cc1 ZINC01109712
COc1ccc(Cl)cc1S(=O)(=O)N1CCN(c2c(C)cc(C)cc2C)CC1 ZINC01109713
Cn1nnc2cc(C(=O)Nc3ccc(I)cc3)ccc21 ZINC01109714
CCOC(=O)c1ccc(NC(=S)NC(=O)c2ccc(C)cc2C)cc1 ZINC01109715
CCOc1ccc(OCC)c([C@H]2C(C#N)=C(N)N(c3ccccc3C(F)(F)F)C3=C2C(=O)CCC3)c1 ZINC01109716
CCOc1ccc(OCC)c([C@@H]2C(C#N)=C(N)N(c3ccccc3C(F)(F)F)C3=C2C(=O)CCC3)c1 ZINC01109717
CC[C@@]1(C)Cc2ccccc2-c2nc(SC)n(-c3ccccc3)c(=O)c21 ZINC01109718
CC[C@]1(C)Cc2ccccc2-c2nc(SC)n(-c3ccccc3)c(=O)c21 ZINC01109719
O=C1C[C@@H](Sc2nnnn2-c2ccccc2)C(=O)N1c1cccc(Cl)c1 ZINC01109721
Cc1cn(C/C=C/c2ccccc2)c(=O)n(C/C=C/c2ccccc2)c1=O ZINC01109722
COC(=O)CNC(=O)c1cn(-c2ccccc2)nc1-c1cc2ccccc2oc1=O ZINC01109726
O=C(Nc1ccc(-c2nc3ccc(Br)cc3c(=O)o2)cc1)c1ccco1 ZINC01109728
Cc1ccc(-c2nc(-n3c(C)c4c(C)nnc(C)c4c3C)sc2C)cc1C ZINC01109729
CN(Cc1ccccc1)c1nc2c(c(=O)n(C)c(=O)n2C)n1Cc1ccc(Cl)c(Cl)c1 ZINC01109732
O=C([C@H](Cc1ccccc1)N1C(=O)[C@H]2[C@@H]3C=C[C@@H](C3)[C@H]2C1=O)N1CCCCCC1 ZINC01109734
COc1ccccc1N1CCN(C(=O)c2ccc(CN(c3ccc(C)c(C)c3)S(C)(=O)=O)cc2)CC1 ZINC01109737
COc1ccc(-c2nn(-c3ccccc3)cc2C(=O)n2nnc3ccccc32)cc1[N+](=O)[O-] ZINC01109739
O=C(c1cn(-c2ccccc2)nc1-c1cccc2ccccc12)N1CCCCC1 ZINC01109740
Cc1cc(C)c(OCC(=O)Nc2ccccc2N2CCN(C(=O)c3ccccc3)CC2)c(Br)c1 ZINC01109741
CCc1ccc(N2CCN(S(=O)(=O)c3ccc(Cl)c(Cl)c3)CC2)cc1 ZINC01109742
Cc1cc(C(=O)CSc2nnc3ccccn23)c(C)n1-c1cc(Cl)ccc1Cl ZINC01109743
Cc1ccc(-n2cc(-c3ccccc3)c3c(NC[C@H]4CCCO4)ncnc32)cc1 ZINC01109744
Cc1ccc(-n2cc(-c3ccccc3)c3c(NC[C@@H]4CCCO4)ncnc32)cc1 ZINC01109745
O=C(COc1ccc(Br)cc1)Nc1cccc(-c2nnc(-c3ccccc3)o2)c1 ZINC01109746
CCc1ccc(N2CCN(S(=O)(=O)c3ccc(Cl)c(OC)c3)CC2)cc1 ZINC01109749
CCn1c(CSCc2ccccc2)nnc1SCC(=O)Nc1ccc(Br)cc1 ZINC01109750
COc1ccc(C(C)C)cc1S(=O)(=O)Nc1cccc(Cl)c1Cl ZINC01109751
COc1ccc(CC(=O)Nc2ccc3c(c2)C(=O)N(CCC(=O)[O-])C3=O)cc1 ZINC01109752
COc1ccc(C2=Nc3nnnn3[C@H](c3ccc(Cl)cc3Cl)C2)cc1 ZINC01109755
COc1ccc(C2=Nc3nnnn3[C@@H](c3ccc(Cl)cc3Cl)C2)cc1 ZINC01109756
COC(=O)c1cc(OC)c(OC)cc1NC(=S)Nc1cccc(C)c1 ZINC01109759
NC(=O)C1CCN(C(=O)COc2ccc(Cl)cc2Br)CC1 ZINC01109760
CCOC(=O)c1cnc(S[C@@H]2CC(=O)N(c3cccc(F)c3)C2=O)nc1N ZINC01109762
O=C([O-])CCN1C(=O)c2ccc(NC(=O)COc3ccccc3)cc2C1=O ZINC01109763
COc1cccc(-c2nn(-c3ccccc3)cc2C(=O)Nc2cccc([N+](=O)[O-])c2)c1 ZINC01109767
NC(=O)C[C@H]1C(=O)N(c2ccc(Cl)cc2)C(=S)N1Cc1cccnc1 ZINC01109770
NC(=O)C[C@@H]1C(=O)N(c2ccc(Cl)cc2)C(=S)N1Cc1cccnc1 ZINC01109771
O=C1C[C@@H](Sc2ncccn2)C(=O)N1c1ccccc1C(F)(F)F ZINC01109773
Cc1ccc(Cl)cc1N(CC(=O)Nc1ccc(S(=O)(=O)N2CCCCC2)cc1)S(C)(=O)=O ZINC01109774
Cc1ccc(C(C)C)c(OCC(=O)Nc2ccc(N3CCN(S(C)(=O)=O)CC3)cc2)c1 ZINC01109776
COc1ccc(N(CC(=O)Nc2ccc(-c3nc4ccc(C)cc4s3)cc2)S(C)(=O)=O)cc1OC ZINC01109777
COc1cc(C(=O)Nc2ccccc2Br)ccc1OCc1ccccc1 ZINC01109779
CCN(c1ccccc1)S(=O)(=O)c1ccc(NC(=S)NC(=O)c2ccc(Br)o2)cc1 ZINC01109782
Cc1ccc(C(=O)Nc2cc(C(F)(F)F)ccc2N2CCCCC2)cc1[N+](=O)[O-] ZINC01109784
COc1cc(OC)c(-c2nc(-c3cccc([N+](=O)[O-])c3)no2)cc1OC ZINC01109788
COc1ccc(CNC(=O)C2CCN(S(=O)(=O)c3c(C)cc(C)cc3C)CC2)cc1 ZINC01109789
CC(C)COc1ccc(-c2nn(-c3ccccc3)cc2C(=O)N2CCOCC2)cc1 ZINC01109790
Cc1cccc(N(CC(=O)Nc2ccc(CC#N)cc2)S(C)(=O)=O)c1 ZINC01109793
Cc1ccc([C@H]2C(C#N)=C(N)N(c3ccc(Cl)cc3C(F)(F)F)C3=C2C(=O)CCC3)s1 ZINC01109795
Cc1ccc([C@@H]2C(C#N)=C(N)N(c3ccc(Cl)cc3C(F)(F)F)C3=C2C(=O)CCC3)s1 ZINC01109796
COc1cc(NC(=S)NC(=O)c2ccc(C)cc2C)ccc1NC(=O)c1cccs1 ZINC01109797
COc1ccc(N2C(=O)[C@@H](CC(=O)Nc3ccc(F)cc3)N(Cc3ccc4c(c3)OCO4)C2=O)cc1 ZINC01109798
COc1ccc(N2C(=O)[C@H](CC(=O)Nc3ccc(F)cc3)N(Cc3ccc4c(c3)OCO4)C2=O)cc1 ZINC01109799
Cc1ccc(-c2nc(N3CCOCC3)c(-c3ccc([N+](=O)[O-])cc3)[nH]2)cc1 ZINC01109800
CCC(=O)c1ccc(OC(=O)c2cc3cc(Br)cc(OC)c3oc2=O)cc1 ZINC01109801
COc1ccc(-c2nn(-c3ccccc3)cc2C(=O)N2CCOCC2)cc1[N+](=O)[O-] ZINC01109802
CCOc1ccc(Oc2nc(NC(C)(C)C)nc(N3CCOCC3)n2)nn1 ZINC01109803
CCOc1cc(S(=O)(=O)N2CCN(c3ccc(C)c(C)c3)CC2)ccc1Cl ZINC01109804
COc1cc(OC)c(NC(=O)COc2ccc(Cl)cc2Br)cc1Cl ZINC01109810
COc1cc(Br)cc2cc(C(=O)Nc3ccccc3O)c(=O)oc12 ZINC01109811
COc1cc2c(cc1OC)CN(C(=O)CSc1nc3scc(-c4ccc(C)o4)c3c(=O)n1-c1ccccc1)CC2 ZINC01109812
CCc1cccc(C)c1NC(=O)COc1ccc(Cl)cc1Br ZINC01109815
NC(=O)C1CCN(C(=O)CN(Cc2ccc(Cl)c(Cl)c2)S(=O)(=O)c2ccc(Br)cc2)CC1 ZINC01109816
CC1(C)CC(=O)c2cc(C(=O)N3CCCCC3)c(=O)n(-c3ccc(Cl)cc3)c2C1 ZINC01109818
COc1cc(C)c(Cl)c(C)c1S(=O)(=O)NCc1ccc2c(c1)OCO2 ZINC01109819
O=C(c1ccco1)N(Cc1ccccc1)Cc1cn(-c2ccccc2)nc1-c1ccc(F)cc1 ZINC01109820
CCOc1ccc(C(=O)Nc2cc(C(F)(F)F)ccc2N2CCCCC2)cc1[N+](=O)[O-] ZINC01109821
O=C(COc1ccc(S(=O)(=O)NCc2ccccc2)cc1)Nc1cccc([N+](=O)[O-])c1 ZINC01109822
Cc1c(NC(=O)C2(c3ccccc3)CCOCC2)c(=O)n(-c2ccccc2)n1C ZINC01109823
COc1ccc2nc(NC(=O)[C@]34CC[C@](C)(C(=O)C3)C4(C)C)sc2c1 ZINC01109824
COc1ccc2nc(NC(=O)[C@@]34CC[C@@](C)(C(=O)C3)C4(C)C)sc2c1 ZINC01109825
O=C(CSCc1ccc([N+](=O)[O-])cc1)Nc1ccc(Cl)c(C(F)(F)F)c1 ZINC01109826
O=C(OCc1ccccc1)c1cn(-c2ccccc2)nc1-c1ccncc1 ZINC01109828
O=C(c1cn(-c2ccccc2)nc1-c1ccc2c(c1)OCCO2)n1nnc2ccccc21 ZINC01109829
O=c1c(-c2cccs2)[n+]([O-])c2ccccc2n1OCc1ccccn1 ZINC01109830
Cc1ccc2nc(NC(=[NH2+])NC(=S)Nc3ccc(C)c(Cl)c3)nc(C)c2c1 ZINC01109831
O=C1C[C@H]([NH+]2CCc3ccccc3C2)C(=O)N1c1ccccc1Sc1ccccc1 ZINC01109833
O=C(CN(c1ccccc1)S(=O)(=O)c1ccccc1[N+](=O)[O-])Nc1ccccc1C(F)(F)F ZINC01109836
Cc1ccc(C)c(OCC(=O)Nc2ccc(C(=O)NCC(C)C)cc2)c1 ZINC01109839
O=C1CCCC2=C1C(c1ccc(OCc3c(Cl)cccc3Cl)cc1)C1=C(CCCC1=O)N2 ZINC01109843
Cc1ccc(C(=O)NC(=S)NCC2(c3ccccc3)CCCC2)cc1 ZINC01109850
O=C(Nc1cc(C(F)(F)F)ccc1N1CCCCC1)c1ccc(Br)o1 ZINC01109851
Cc1ccc(S(=O)(=O)N[C@@H](C)C(=O)Nc2ccc(Oc3ccccc3)cc2)cc1 ZINC01109852
Cc1ccc(S(=O)(=O)N[C@H](C)C(=O)Nc2ccc(Oc3ccccc3)cc2)cc1 ZINC01109853
O=C(c1cn(-c2ccccc2)nc1-c1ccc(Cl)s1)N1CCOCC1 ZINC01109854
COc1ccc(S(=O)(=O)N2CCN(S(=O)(=O)c3ccc(OC)c(C)c3C)[C@@H](C)C2)c(C)c1C ZINC01109855
CC(C)CNS(=O)(=O)c1ccc(CCC(=O)N2CCCCCC2)cc1 ZINC01109856
Cc1ccc(CC(=O)NCC2(c3ccccc3)CCCC2)cc1 ZINC01109857
Cc1cc(Cl)ccc1NC(=O)CCc1ccc(S(=O)(=O)NC(C)C)cc1 ZINC01109858
CCOC(=O)C1=C(C)N(CCc2ccccc2)C(=O)N[C@H]1c1cc(Br)c(O)c(OC)c1 ZINC01109859
CCOC(=O)C1=C(C)N(CCc2ccccc2)C(=O)N[C@@H]1c1cc(Br)c(O)c(OC)c1 ZINC01109860
COc1cc(Br)cc2cc(C(=O)N[C@@H](C)c3ccccc3)c(=O)oc12 ZINC01109861
COc1cc(Br)cc2cc(C(=O)N[C@H](C)c3ccccc3)c(=O)oc12 ZINC01109862
O=C(Nc1ccc(F)cc1)c1cn(-c2ccccc2)nc1-c1ccc(Cl)s1 ZINC01109863
COc1ccccc1OCC(=O)Nc1ccc(Cl)cc1C(F)(F)F ZINC01109864
COc1ccc([C@@H]2C(C#N)=C(N)Oc3[nH]nc(C)c32)cc1COc1ccc([N+](=O)[O-])c(C)c1 ZINC01109867
COc1ccc([C@H]2C(C#N)=C(N)Oc3[nH]nc(C)c32)cc1COc1ccc([N+](=O)[O-])c(C)c1 ZINC01109868
O=[N+]([O-])c1ccc(COc2cccc(CNc3ccc(F)cc3)c2)cc1 ZINC01109869
COC(=O)c1ccc(NC(=O)c2cn(-c3ccccc3)nc2-c2cccc([N+](=O)[O-])c2)cc1 ZINC01109870
Cc1nc(-c2ccccc2)sc1C(=O)C1=C(O)C(=O)N(CC[NH+]2CCOCC2)[C@H]1c1cccs1 ZINC01109871
Cc1cc(C)c(C)c(S(=O)(=O)Nc2ccc(F)c(Cl)c2)c1C ZINC01109873
COc1ccc(C2(CNC(=O)c3ccccc3[N+](=O)[O-])CCOCC2)cc1 ZINC01109875
CCc1cc(Br)cc(CC)c1NC(=O)[C@H](Cc1ccccc1)N1C(=O)[C@H]2[C@@H]3C=C[C@@H](C3)[C@H]2C1=O ZINC01109878
COc1ccc(-c2c(C#N)c(SCc3ccc4c(c3)OCO4)nc3c2C(=O)CC(C)(C)C3)cc1 ZINC01109882
O=C(CS[C@H]1CC(=O)N(c2ccc(Cl)c(C(F)(F)F)c2)C1=O)Nc1ccc2ccccc2c1 ZINC01109888
O=C(Nc1ccc(Br)cc1)c1ccc(COc2ccccc2)o1 ZINC01109889
COc1ccc(C(C)C)cc1S(=O)(=O)N1CCN(c2ccccc2)CC1 ZINC01109890
CCOC(=O)c1cn(-c2ccccc2)nc1-c1ccc(OC)c([N+](=O)[O-])c1 ZINC01109891
COc1ccc(-c2nc(SC)n(C(=O)c3ccc([N+](=O)[O-])cc3)n2)cc1 ZINC01109892
O=c1c(-c2ccc(Cl)cc2)[n+]([O-])c2ccccc2n1OCc1ccccn1 ZINC01109893
Cc1cc(Cl)c(S(=O)(=O)Nc2ccc(NC(=O)c3ccccc3)cc2)cc1OCC(N)=O ZINC01109894
CCN(c1ccccc1)S(=O)(=O)c1ccc(NC(=O)c2cccc([N+](=O)[O-])c2)cc1 ZINC01109901
COc1ccc(S(=O)(=O)Nc2cccc(Cl)c2C)c2ccccc12 ZINC01109903
CCOC(=O)N1CCN(S(=O)(=O)c2ccc(OC)c(C)c2C)CC1 ZINC01109904
C[C@@H]1CCC[C@@H](C)N1C(=O)COc1ccc(Cl)cc1Br ZINC01109906
C[C@H]1CCC[C@H](C)N1C(=O)COc1ccc(Cl)cc1Br ZINC01109907
O=C1c2ccc(-c3nc4ccc(Br)cc4c(=O)o3)cc2C(=O)N1Cc1ccccc1 ZINC01109909
COc1ccc(Cl)cc1NC(=O)CSc1nc2ccccc2c(=O)[nH]1 ZINC01109910
Cc1ccc(CNC(=O)CN(c2cc(C)ccc2C)S(=O)(=O)c2ccccc2)cc1 ZINC01109911
CC(C)(C)N(Cc1ccccc1)S(=O)(=O)c1ccc2ccccc2c1 ZINC01109913
O=C(CSc1nnc(CN2CCOCC2)n1-c1ccccc1)Nc1ccc(I)cc1 ZINC01109915
Cc1ccc(C(=O)Nc2ccc(NC(=O)c3ccccc3[N+](=O)[O-])cc2)cc1 ZINC01109917
Cc1cc(Cl)c(S(=O)(=O)NC[C@H]2CCCO2)cc1OCC(N)=O ZINC01109918
Cc1cc(Cl)c(S(=O)(=O)NC[C@@H]2CCCO2)cc1OCC(N)=O ZINC01109919
Cc1cccc(-c2noc(COc3ccc(Br)c(C)c3)n2)c1 ZINC01109920
Cc1ccc(S(=O)(=O)N(CC(=O)Nc2cc(Cl)ccc2C)c2ccccc2Cl)cc1 ZINC01109927
O=C([O-])c1nc(N2CCOCC2)nc(N2CCOCC2)n1 ZINC01109929
COc1ccc([C@H]2C(C(=O)c3cnn(-c4ccccc4)c3C)=C([O-])C(=O)N2Cc2cccnc2)cc1OC ZINC01109930
COc1ccc([C@@H]2C(C(=O)c3cnn(-c4ccccc4)c3C)=C([O-])C(=O)N2Cc2cccnc2)cc1OC ZINC01109931
N#CC1(c2ccccc2)CC[NH+]([C@@H]2CC(=O)N(c3ccc(F)c(Cl)c3)C2=O)CC1 ZINC01109933
CCOC(=O)c1ccc(NC(=S)Nc2ccc(Cl)cc2Cl)cc1 ZINC01109934
O=C(c1cn(-c2ccccc2)nc1-c1cc2ccccc2oc1=O)N1CCOCC1 ZINC01109935
Cc1nc2ccccc2n1[C@@H]1CC(=O)N(c2ccc(Cl)c(C(F)(F)F)c2)C1=O ZINC01109938
CCN1C(=O)[C@@H](CC(=O)Nc2ccc(F)cc2)N(CCc2ccccc2F)C1=S ZINC01109940
CCN1C(=O)[C@H](CC(=O)Nc2ccc(F)cc2)N(CCc2ccccc2F)C1=S ZINC01109941
CCN1C(=O)c2ccc(-c3nc4cc(Cl)ccc4c(=O)o3)cc2C1=O ZINC01109942
O=C(CSc1nnc2sc3ccccc3n12)N1N=CC[C@@H]1c1ccccc1 ZINC01109943
O=C(CSc1nnc2sc3ccccc3n12)N1N=CC[C@H]1c1ccccc1 ZINC01109944
O=C(c1cn(-c2ccccc2)nc1-c1cc2ccccc2oc1=O)n1nnc2ccccc21 ZINC01109945
COc1ccc(NC(=O)c2ccccc2NC(=O)c2ccc(OC(C)=O)cc2)cc1 ZINC01109946
Cc1ccc(C)c([C@H]2C(C#N)=C(N)N(c3ccc(F)c(Cl)c3)C3=C2C(=O)CCC3)c1 ZINC01109947
Cc1ccc(C)c([C@@H]2C(C#N)=C(N)N(c3ccc(F)c(Cl)c3)C3=C2C(=O)CCC3)c1 ZINC01109948
CCn1c(CSCc2ccccc2)nnc1SCC(=O)Nc1ccccc1F ZINC01109949
O=C(CCc1ccc(S(=O)(=O)NC2CCCCC2)cc1)NC1CCCC1 ZINC01109950
Cn1c(=O)c2c(nc(NCc3cccnc3)n2Cc2c(F)cccc2Cl)n(C)c1=O ZINC01109951
COc1ccccc1NC(=O)[C@H](Cc1ccccc1)N1C(=O)[C@H]2[C@H]3C=C[C@H](C3)[C@H]2C1=O ZINC01109952
O=C(NCc1ccco1)c1ccc(CSc2ccc(Cl)cc2)cc1 ZINC01109953
COc1ccccc1Oc1ccc(-c2cnc3ccccc3n2)cc1[N+](=O)[O-] ZINC01109954
O=C(CSc1nc2ccccc2o1)c1c(-c2ccccc2)cc2ccccn12 ZINC01109955
Cc1cc(C)c(S(=O)(=O)N2CCC(C(=O)Nc3ccc4c(c3)OCO4)CC2)c(C)c1 ZINC01109959
COc1ccc(C)cc1NC(=O)CN(c1cccc(C(F)(F)F)c1)S(=O)(=O)c1ccccc1 ZINC01109964
CCOC(=O)COn1c(=O)c(-c2ccc(Cl)cc2)[n+]([O-])c2ccccc21 ZINC01109967
O=C(N[C@H]1C[C@@H]2CC[C@H]1C2)c1ccc(F)cc1 ZINC01109968
Cc1ccc2c(c1)CCCN2S(=O)(=O)c1cc(OCC(N)=O)c(C)cc1Cl ZINC01109969
Cc1ccc(C)c([C@H](NC(=O)c2ccccc2C)c2ccccc2)c1 ZINC01109973
Cc1ccc(C)c([C@@H](NC(=O)c2ccccc2C)c2ccccc2)c1 ZINC01109974
CCOC(=O)c1c(NC(=S)NC(=O)c2ccc(C)cc2C)sc2c1CCCC2 ZINC01109975
COc1ccc(NC(=O)c2cn(-c3ccccc3)nc2-c2cccs2)cc1 ZINC01109976
O=C(c1cn(-c2ccccc2)nc1-c1cc2ccccc2oc1=O)N1CCCCC1 ZINC01109979
COc1cccc(OC)c1C(=O)Nc1ccc(C(=O)NC[C@H]2CCCO2)cc1 ZINC01109980
COc1cccc(OC)c1C(=O)Nc1ccc(C(=O)NC[C@@H]2CCCO2)cc1 ZINC01109981
COc1cc2c(cc1OC)CN(c1nc(C)nc3sc4c(c13)CCCC4)CC2 ZINC01109982
O=C1C[C@@H]([NH+]2CCN(c3ccccc3Cl)CC2)C(=O)N1c1cccc(F)c1 ZINC01109985
O=C(NC(=S)Nc1cc(C(F)(F)F)ccc1N1CCCCC1)c1cccs1 ZINC01109988
Cc1ccc(S(=O)(=O)N2CCN(c3cccc(C(F)(F)F)c3)CC2)c(C)c1C ZINC01109989
COc1cccc(-c2nn(-c3ccccc3)cc2C(=O)Nc2ccccc2Cl)c1 ZINC01109990
CCOc1ccc(C(=O)NC(=S)Nc2ncc(I)cc2C)cc1[N+](=O)[O-] ZINC01109992
O=C(COc1ccc(NC(=O)c2ccccc2[N+](=O)[O-])cc1)c1ccc(Br)cc1 ZINC01109995
COc1ccc(N2CCN(C(=O)COc3ccc(C)cc3Br)CC2)cc1 ZINC01109996
C[C@H](Sc1ccccc1)C(=O)Nc1ccc(S(=O)(=O)N2CCOCC2)cc1 ZINC01109997
C[C@@H](Sc1ccccc1)C(=O)Nc1ccc(S(=O)(=O)N2CCOCC2)cc1 ZINC01109998
Cc1ccc(C)c(S(=O)(=O)Nc2ccc(C(C)(C)C)cc2)c1 ZINC01109999
O=C(/C=C/c1cn(-c2ccccc2)nc1-c1cc2ccccc2oc1=O)NCc1ccccc1 ZINC01110000
Cc1cc(I)cnc1NC(=O)COc1ccc([N+](=O)[O-])cc1 ZINC01110004
CCc1ccc(N2CCN(S(=O)(=O)c3cc(Br)ccc3OC)CC2)cc1 ZINC01110005
COc1ccc(Cl)cc1NC(=O)CCc1ccc(S(=O)(=O)NCC(C)C)cc1 ZINC01110006
O=C(Nc1ccc(NC(=O)c2ccccc2[N+](=O)[O-])cc1)c1ccccc1F ZINC01110007
Cc1ccc([C@H]2C(C#N)=C(N)N(c3cccc(Br)c3)C3=C2C(=O)CCC3)c(C)c1 ZINC01110008
Cc1ccc([C@@H]2C(C#N)=C(N)N(c3cccc(Br)c3)C3=C2C(=O)CCC3)c(C)c1 ZINC01110009
COC(=O)c1ccc([C@H]2C(C(=O)c3sc(-c4ccccc4)nc3C)=C([O-])C(=O)N2CCN2CCOCC2)cc1 ZINC01110010
COC(=O)c1ccc([C@@H]2C(C(=O)c3sc(-c4ccccc4)nc3C)=C([O-])C(=O)N2CCN2CCOCC2)cc1 ZINC01110011
CCOc1cc(S(=O)(=O)NCc2ccc3c(c2)OCO3)c(C)cc1C ZINC01110012
CCOC(=O)c1ccc(NC(=O)c2cc3c(n(-c4ccc(Cl)cc4)c2=O)CCCC3=O)cc1 ZINC01110013
CC(C)c1ccc(N(CC(=O)NCc2ccncc2)S(=O)(=O)c2ccccc2)cc1 ZINC01110016
O=C(COc1ccc(Cl)cc1Br)N1CCN(c2ccccc2F)CC1 ZINC01110019
COc1ccc(-c2cc(-c3ccc(F)cc3)nc3sc(C(N)=O)c(N)c23)cc1OC ZINC01110020
Cc1cccc(NC(=O)c2ccccc2NC(=O)COc2cccc([N+](=O)[O-])c2)c1C ZINC01110021
COc1ccc(Nc2oc(COc3ccc(Cl)cc3)nc2C#N)cc1 ZINC01110023
Cc1ccc(-c2c(=O)n(OCc3ccccn3)c3ccccc3[n+]2[O-])cc1 ZINC01110026
Cc1cc(OCC(=O)N2CCN(C(=O)COc3ccc(Cl)c(C)c3)CC2)ccc1Cl ZINC01110027
O=C(Nc1ccccc1Cl)c1cn(-c2ccccc2)nc1-c1cccs1 ZINC01110028
COc1cc(OC)c(NC(=O)COc2ccc(Br)c(C)c2)cc1Cl ZINC01110029
Cc1sc2nc(SCC(=O)NCCc3ccccc3)n(-c3ccccc3)c(=O)c2c1C ZINC01110030
COc1cc(OC)c(C(=O)Nc2ccc(Br)cc2C)cc1OC ZINC01110031
O=C(COc1ccccc1[N+](=O)[O-])Nc1ccc(N2CCN(C(=O)c3ccco3)CC2)cc1 ZINC01110033
Cc1ccc(C(=O)Nc2ccc(-c3nc4cc(Cl)ccc4o3)cc2)c(C)c1 ZINC01110034
Clc1ccc(-c2csc3nnc(SCc4ccc5c(c4)OCO5)n23)cc1 ZINC01110035
CCOc1ccc(N(CC(=O)Nc2ccc(C(N)=O)cc2)S(C)(=O)=O)cc1 ZINC01110036
COc1ccc(NC(=O)Nc2ccc(C(=O)N3CCOCC3)cc2)cc1 ZINC01110038
COc1nc(NCC(C)C)nc(Oc2ccc(OCc3ccccc3)nn2)n1 ZINC01110040
COc1ccc(N2CCN(S(=O)(=O)c3c(C)c(C)cc(C)c3C)CC2)cc1 ZINC01110042
COc1ccc(Br)cc1CNc1ccc(Cl)c(Cl)c1 ZINC01110043
Cn1c(=O)c2c(nc(N3CCCCC3)n2Cc2cccc(F)c2)n(C)c1=O ZINC01110046
Cc1ccc(C)c(OCC(=O)Nc2ccc(-c3nc4ccccc4[nH]3)cc2)c1 ZINC01110047
O=C(c1cn(-c2ccccc2)nc1-c1cccc([N+](=O)[O-])c1)N1CCCCC1 ZINC01110048
COc1cccc2cc(C(=O)Oc3ccc(NC(C)=O)cc3)c(=O)oc12 ZINC01110050
Cn1c(NCc2ccccc2Cl)nc2c1c(=O)n(Cc1cccc(Cl)c1)c(=O)n2C ZINC01110051
COc1cccc(N(CC(=O)Nc2ccc(OC)c(Cl)c2)S(C)(=O)=O)c1 ZINC01110052
C[C@H](Oc1cccc(NC(=O)c2cccc([N+](=O)[O-])c2)c1)C(=O)c1cccc(Cl)c1 ZINC01110054
C[C@@H](Oc1cccc(NC(=O)c2cccc([N+](=O)[O-])c2)c1)C(=O)c1cccc(Cl)c1 ZINC01110055
CC(=O)c1cccc([N-]S(=O)(=O)c2cc(OCC(N)=O)c(C)cc2Cl)c1 ZINC01110056
CS(=O)(=O)N(CC(=O)N1CCN(c2ccccc2)CC1)c1ccccc1F ZINC01110059
CC(C)c1ccc(N(CC(=O)N[C@H]2C[C@@H]3CC[C@H]2C3)S(C)(=O)=O)cc1 ZINC01110061
COc1ccccc1NC(=O)c1ccc(-c2nnc(-c3ccccc3)o2)cc1 ZINC01110062
Cc1cccc(-c2ccc(OC(=O)CN3C(=O)c4ccccc4C3=O)c(C)c2)c1 ZINC01110065
O=C([O-])c1ccc(Cl)c(-c2ccc(-c3nc4ccccc4s3)o2)c1 ZINC01110066
O=C(COc1ccc(Cl)cc1Br)Nc1cc(C(F)(F)F)ccc1Cl ZINC01110067
O=C(Nc1ccccc1N1CCN(C(=O)c2ccccc2)CC1)c1cc(Br)ccc1Cl ZINC01110068
COc1ccc(OC)c(NC(=S)Nc2ccc(Cl)c(Cl)c2)c1 ZINC01110069
Cc1ccccc1CNC(=O)c1ccc(CSCc2ccccc2)cc1 ZINC01110070
CCc1ccccc1N1CCN(S(=O)(=O)c2cc(C)c(OC)cc2C)CC1 ZINC01110071
O=C(COc1ccc(S(=O)(=O)NCc2ccccc2)cc1)Nc1ccc(I)cc1 ZINC01110072
Cc1cc(Cl)c(S(=O)(=O)Nc2cccc(Br)c2)cc1OCC(N)=O ZINC01110075
COc1cc(Br)cc2cc(C(=O)N3CCC(C(N)=O)CC3)c(=O)oc12 ZINC01110076
O=C(CSc1ccc2ccccc2n1)c1ccc(Cl)c(Cl)c1 ZINC01110077
Cc1ccc(C(=O)NC(=S)Nc2ccccc2I)c(C)c1 ZINC01110078
COc1ccc(Cl)cc1C(=O)Nc1cc(C(F)(F)F)ccc1N1CCCC1 ZINC01110079
Cc1nc2cc(NS(=O)(=O)c3ccc(C(C)(C)C)cc3)ccc2s1 ZINC01110080
Cc1ccc(C(=O)C2=C(O)C(=O)N(CC[NH+](C)C)[C@H]2c2ccccn2)o1 ZINC01110083
Cc1ccc(C(=O)C2=C(O)C(=O)N(CC[NH+](C)C)[C@@H]2c2ccccn2)o1 ZINC01110084
COc1ccc(C2(C(=O)N[C@@H](C)c3ccccc3)CCCC2)cc1OC ZINC01110085
COc1ccc(C2(C(=O)N[C@H](C)c3ccccc3)CCCC2)cc1OC ZINC01110086
COc1ccc(Cl)cc1N(CC(=O)Nc1ccccc1C(F)(F)F)S(=O)(=O)c1ccccc1 ZINC01110089
COc1cccc(OCC(=O)Nc2cccc(-c3nnc(-c4ccccc4)o3)c2)c1 ZINC01110091
CC[C@@H](C)NS(=O)(=O)c1ccc(OCC(=O)Nc2cccc([N+](=O)[O-])c2)cc1 ZINC01110092
CC[C@H](C)NS(=O)(=O)c1ccc(OCC(=O)Nc2cccc([N+](=O)[O-])c2)cc1 ZINC01110093
C=CCN1C(=O)[C@](O)(CC(=O)c2ccc(-n3cccc3)cc2)c2cc(Br)ccc21 ZINC01110094
C=CCN1C(=O)[C@@](O)(CC(=O)c2ccc(-n3cccc3)cc2)c2cc(Br)ccc21 ZINC01110095
Cc1cc(OCC(=O)Nc2ccc(F)c(Cl)c2)ccc1Br ZINC01110098
CCCC(=O)Nc1ccccc1NC(=O)COc1ccc(Cl)cc1Br ZINC01110099
CCOc1cc([C@@H]2NC(=S)NC(C)=C2C(=O)NCc2ccccc2)ccc1OC ZINC01110100
CCOc1cc([C@H]2NC(=S)NC(C)=C2C(=O)NCc2ccccc2)ccc1OC ZINC01110101
O=C(NC[C@@H]1COc2ccccc2O1)c1ccc(NC(=O)c2ccc(Cl)cc2)cc1 ZINC01110102
O=C(NC[C@H]1COc2ccccc2O1)c1ccc(NC(=O)c2ccc(Cl)cc2)cc1 ZINC01110103
CC(C)NS(=O)(=O)c1ccc(CCC(=O)Nc2cccc(Br)c2)cc1 ZINC01110104
COc1cc([C@@H]2NC(=S)NC3=C2C(=O)CCC3)ccc1OCC(=O)Nc1ccccc1C ZINC01110106
COc1cc([C@H]2NC(=S)NC3=C2C(=O)CCC3)ccc1OCC(=O)Nc1ccccc1C ZINC01110107
Cc1ccccc1CN1C(=O)[C@](O)(CC(=O)c2ccncc2)c2cc(Cl)ccc21 ZINC01110108
Cc1ccccc1CN1C(=O)[C@@](O)(CC(=O)c2ccncc2)c2cc(Cl)ccc21 ZINC01110109
Cc1cc(OCC(=O)Nc2ccccc2NC(=O)COc2ccc(Cl)c(C)c2)ccc1Cl ZINC01110110
CC(=O)c1c(C(C)=O)c(C)n(-c2nc(-c3ccc(Br)cc3)c(C)s2)c1C ZINC01110114
O=C(C1=C([O-])C(=O)N(Cc2cccnc2)[C@H]1c1ccc(Cl)c(Cl)c1)c1ccc2c(c1)OCO2 ZINC01110115
O=C(C1=C([O-])C(=O)N(Cc2cccnc2)[C@@H]1c1ccc(Cl)c(Cl)c1)c1ccc2c(c1)OCO2 ZINC01110116
COC(=O)c1ccc(COn2c(=O)c(-c3cccs3)[n+]([O-])c3ccccc32)cc1 ZINC01110117
O=C(N1CCN(c2ccc(Cl)cc2)CC1)N(c1ccccc1)c1ccccc1 ZINC01110118
COc1ccc(CNC(=O)[C@H](C)NS(=O)(=O)c2ccc(C)cc2)cc1 ZINC01110119
COc1ccc(CNC(=O)[C@@H](C)NS(=O)(=O)c2ccc(C)cc2)cc1 ZINC01110120
Cc1nnc(SCC(=O)c2cc(C)n(-c3cc(Cl)ccc3Cl)c2C)s1 ZINC01110121
COc1cccc(-c2nn(-c3ccccc3)cc2C(=O)N2CCOCC2)c1 ZINC01110124
Cc1ccccc1C(=O)N[C@@H](C)c1ccc2c(c1)CCCC2 ZINC01110125
Cc1ccccc1C(=O)N[C@H](C)c1ccc2c(c1)CCCC2 ZINC01110126
Cc1cc(C)cc(C(=O)Nc2cccc(I)c2)c1 ZINC01110127
COc1cccc2cc(C(=O)C3=C(O)C(=O)N(CCCn4ccnc4)[C@H]3c3ccc(F)cc3)oc12 ZINC01110128
COc1cccc2cc(C(=O)C3=C(O)C(=O)N(CCCn4ccnc4)[C@@H]3c3ccc(F)cc3)oc12 ZINC01110129
COc1ccc(OCc2nn(-c3nc4ccccc4s3)c(N)c2-c2ccccc2)cc1 ZINC01110132
COc1cc(Br)cc2cc(C(=O)Nc3cccc(C(C)=O)c3)c(=O)oc12 ZINC01110133
CCC(=O)Nc1ccc(-c2nc3cc(OC)c(OC)cc3c(=O)o2)cc1 ZINC01110137
COc1ccc(N2C(=O)N(c3ccc(Cl)cc3)[C@@H]3CS(=O)(=O)C[C@@H]32)cc1 ZINC01110140
COc1ccc(N2C(=O)N(c3ccc(Cl)cc3)[C@H]3CS(=O)(=O)C[C@@H]32)cc1 ZINC01110141
CC(=O)c1ccc(N(C(C)=O)S(=O)(=O)c2ccc(Cl)cc2)cc1 ZINC01110142
COc1ccc(N(CC(=O)Nc2ccc(CC#N)cc2)S(=O)(=O)c2ccccc2)cc1 ZINC01110143
COc1ccc(C(=O)CCC(=O)Nc2nc(-c3ccc(F)cc3)c(C)s2)cc1 ZINC01110145
Cc1ccc(S[C@H]2CC(=O)N(c3ccc4c(c3)OCCO4)C2=O)cc1 ZINC01110149
Cc1cc(C)c(S(=O)(=O)N2CCC(C(=O)NCc3ccncc3)CC2)c(C)c1 ZINC01110151
CCN1C(=O)[C@](O)(c2c(C)[nH]c3ccccc23)c2cc(Br)ccc21 ZINC01110152
CCN1C(=O)[C@@](O)(c2c(C)[nH]c3ccccc23)c2cc(Br)ccc21 ZINC01110153
CCN(c1ccccc1)S(=O)(=O)c1ccc(NC(=O)COc2ccc([N+](=O)[O-])cc2)cc1 ZINC01110154
COC(=O)CNC(=O)c1cn(-c2ccccc2)nc1-c1ccc([N+](=O)[O-])cc1 ZINC01110156
CCc1cccc(OCC(=O)Nc2cccc(C(=O)NCC(C)C)c2)c1 ZINC01110157
Cc1cc(C(=O)CSc2n[nH]c(N)n2)c(C)n1-c1cc(F)ccc1F ZINC01110158
O=C(c1ccccc1NS(=O)(=O)c1ccc(Cl)s1)N1CCCCCC1 ZINC01110159
COC(=O)COc1ccc(NC(=O)CSc2ccc(Cl)cc2)cc1 ZINC01110160
O=c1c(-c2cccs2)[n+]([O-])c2ccccc2n1OCc1ccc(Oc2ccccc2)cc1 ZINC01110162
Cc1cc(C)c(OCC(=O)Nc2ncc(I)cc2C)c(Cl)c1 ZINC01110163
CC(=O)c1cccc(Oc2ccc(-c3nnc(-c4ccccc4)o3)cc2[N+](=O)[O-])c1 ZINC01110164
Cc1cc(NC(=O)CSc2ccc(Br)cc2)ccc1Cl ZINC01110167
CC1CCN(c2ccc(NC(=O)CSc3ccc(Cl)cc3)cc2)CC1 ZINC01110168
O=c1c(-c2cc3ccccc3o2)[n+]([O-])c2ccccc2n1OCc1c(F)cccc1F ZINC01110169
CCN(CC)C(=O)c1cn(-c2ccccc2)nc1-c1cccc(Cl)c1 ZINC01110172
O=C(CSc1nc2ccccc2s1)Nc1ccccc1C(=O)c1ccccc1 ZINC01110175
O=C(C1=C([O-])C(=O)N(CCCN2CCOCC2)[C@H]1c1cccc(Br)c1)c1ccc2c(c1)OCO2 ZINC01110176
O=C(C1=C([O-])C(=O)N(CCCN2CCOCC2)[C@@H]1c1cccc(Br)c1)c1ccc2c(c1)OCO2 ZINC01110177
COC(=O)CNC(=O)c1cn(-c2ccccc2)nc1-c1cc2ccccc2o1 ZINC01110178
O=C(NCc1cccnc1)c1ccc(NC(=O)[C@H]2CCCC[C@H]2C(=O)[O-])cc1 ZINC01110179
O=C(NCc1cccnc1)c1ccc(NC(=O)[C@@H]2CCCC[C@H]2C(=O)[O-])cc1 ZINC01110180
O=C(NCc1cccnc1)c1ccc(NC(=O)[C@H]2CCCC[C@@H]2C(=O)[O-])cc1 ZINC01110181
O=C(NCc1cccnc1)c1ccc(NC(=O)[C@@H]2CCCC[C@@H]2C(=O)[O-])cc1 ZINC01110182
Cc1ccc(S(=O)(=O)N(CC(=O)NC2CC2)c2ccc(C)c(Cl)c2)cc1 ZINC01110184
COc1ccc(N2CCN(C(=O)COc3ccc(C(C)C)cc3)CC2)cc1 ZINC01110186
Cc1c(C(=O)C2=C([O-])C(=O)N(Cc3cccnc3)[C@H]2c2ccc(F)cc2)cnn1-c1ccccc1 ZINC01110187
Cc1c(C(=O)C2=C([O-])C(=O)N(Cc3cccnc3)[C@@H]2c2ccc(F)cc2)cnn1-c1ccccc1 ZINC01110188
Cn1nnc(NC(=O)c2ccc([N+](=O)[O-])cc2Cl)n1 ZINC01110191
CS(=O)(=O)N(CC(=O)NC[C@H]1CCCO1)c1ccc(Cl)cc1 ZINC01110194
COc1cc(OC)c(C(=O)Nc2ccc(OCc3ccccc3)cc2)cc1OC ZINC01110198
CCOc1ccc(OCC)c(S(=O)(=O)N2CCN(c3ccccc3Cl)CC2)c1 ZINC01110199
CCOc1cc([C@@H]2NC(=O)NC(C)=C2C(=O)Nc2ccc(CC)cc2)cc(Cl)c1O ZINC01110200
CCOc1cc([C@H]2NC(=O)NC(C)=C2C(=O)Nc2ccc(CC)cc2)cc(Cl)c1O ZINC01110201
Cc1cc(OCC(=O)Nc2ccccc2C(=O)Nc2ccccc2)ccc1Cl ZINC01110202
Cc1ccc(C(C)C)c(OCC(=O)Nc2ncc(I)cc2C)c1 ZINC01110203
Cc1ccc(SCC(=O)Nc2ccc(-c3nnc(-c4ccco4)o3)cc2)cc1 ZINC01110206
Cc1ccc(C(=O)NC(=S)Nc2nc3cc(Cl)c(C)cc3s2)c(C)c1 ZINC01110209
O=C(CSc1ccc(Cl)cc1)Nc1cccc(-c2nc3ccccc3[nH]2)c1 ZINC01110210
COc1ccc(Br)cc1CNc1ccc(N2CCOCC2)cc1 ZINC01110211
CCc1ccccc1NC(=O)c1cc2cc([N+](=O)[O-])cc(OC)c2oc1=O ZINC01110212
N#Cc1ccccc1CSc1nc2ccccc2c(=O)n1-c1ccccc1 ZINC01110214
Cc1ccc(N2C(=S)N(C)[C@@H]3CS(=O)(=O)C[C@@H]32)cc1 ZINC01110222
Cc1ccc(N2C(=S)N(C)[C@H]3CS(=O)(=O)C[C@@H]32)cc1 ZINC01110223
CC[C@@H](C)c1ccccc1OCC(=O)Nc1cc([N+](=O)[O-])ccc1OC ZINC01110224
CC[C@H](C)c1ccccc1OCC(=O)Nc1cc([N+](=O)[O-])ccc1OC ZINC01110225
O=c1c[n+]([O-])c2ccccc2n1OCc1ccc(Oc2ccccc2)cc1 ZINC01110226
CCN(CC)C(=O)c1cn(-c2ccccc2)nc1-c1ccc2cc(OC)ccc2c1 ZINC01110228
CCOC(=O)COn1c(=O)c(-c2ccc(C)cc2)[n+]([O-])c2ccccc21 ZINC01110229
COc1cc(NC(=O)c2ccc(Cl)cc2Cl)c(C(=O)[O-])cc1OC ZINC01110230
O=C(NCc1ccccc1)c1cn(-c2ccccc2)nc1-c1cc2ccccc2oc1=O ZINC01110231
O=C(c1ccccc1)N1CCN(c2nc(-c3ccccc3)c3ccccc3n2)CC1 ZINC01110232
O=C(Cn1c(=S)nc2ccccn21)N1c2ccccc2CCc2ccccc21 ZINC01110233
Cc1cc(C)c(N2CCN(S(=O)(=O)c3ccc(Cl)cc3)CC2)c(C)c1 ZINC01110234
CCOc1ccc2c(=O)c(Oc3ccc(Br)cc3)c(C)oc2c1C ZINC01110235
COC(=O)c1cc(NC(=O)Cn2c(C)c(C=O)c3ccccc32)ccc1Cl ZINC01110236
COc1ccc(CC(=O)Nc2cccc(C(=O)NN3C(=O)c4ccccc4C3=O)c2C)cc1 ZINC01110237
CS(=O)(=O)N1CCN(c2ccc(NC(=O)c3ccc([N+](=O)[O-])cc3Cl)cc2)CC1 ZINC01110238
Cc1ccccc1CNC(=O)c1ccccc1N(Cc1ccccc1)S(=O)(=O)c1ccccc1 ZINC01110239
O=C([O-])c1cccc(NC(=O)c2cn(-c3ccccc3)nc2-c2ccc(Cl)s2)c1 ZINC01110240
Cc1cc(NC(=O)CN(c2cc(Cl)ccc2C)S(C)(=O)=O)ccc1Br ZINC01110241
COC(=O)c1ccccc1NC(=O)[C@H](C)NS(=O)(=O)c1ccc(C)cc1 ZINC01110242
COC(=O)c1ccccc1NC(=O)[C@@H](C)NS(=O)(=O)c1ccc(C)cc1 ZINC01110243
Cc1ccc(N(C)C(=O)Oc2c(Cl)cc(Cl)c3cccnc23)cc1 ZINC01110246
COc1cc([C@@H]2NC(=O)NC(C)=C2C(=O)Nc2ccccc2C)cc(Br)c1O ZINC01110249
COc1cc([C@H]2NC(=O)NC(C)=C2C(=O)Nc2ccccc2C)cc(Br)c1O ZINC01110250
c1ccc(-c2csc3nnc(SCc4ccc5c(c4)OCCO5)n23)cc1 ZINC01110254
COc1ccc2c(c1)[C@@H](S(=O)(=O)c1ccccc1)c1ccccc1O2 ZINC01110255
COc1ccc2c(c1)[C@H](S(=O)(=O)c1ccccc1)c1ccccc1O2 ZINC01110256
CCOC(=O)CN1C(=O)[C@](O)(CC(=O)c2ccc3c(c2)OCO3)c2ccccc21 ZINC01110257
CCOC(=O)CN1C(=O)[C@@](O)(CC(=O)c2ccc3c(c2)OCO3)c2ccccc21 ZINC01110258
CC(C)CNS(=O)(=O)c1ccc(CCC(=O)Nc2ccc(F)c(Cl)c2)cc1 ZINC01110259
CCOc1cc(C(=S)N2CCCCC2)ccc1OCc1ccc(Br)cc1 ZINC01110260
COc1ccc(N(CC(=O)Nc2cc(C)ccc2OC)S(=O)(=O)c2ccc(C)cc2)cc1Cl ZINC01110261
Fc1ccc(N(Cc2nc3ccccc3[nH]2)Cc2nc3ccccc3[nH]2)cc1 ZINC01110263
COc1ccc(-c2nc(SCc3ccccc3)n(C(=O)c3ccco3)n2)cc1 ZINC01110265
CCOC(=O)Cc1csc(NC(=O)COc2ccc(Cl)cc2Br)n1 ZINC01110266
C[C@H](C(=O)Nc1ccc(Cl)cc1C(=O)c1ccccc1)N1C(=O)[C@H]2[C@@H]3C=C[C@@H](C3)[C@H]2C1=O ZINC01110268
COc1ccc(NC(=O)c2ccc(CSCc3ccccc3)cc2)cc1Cl ZINC01110269
CCN(c1ccccc1)S(=O)(=O)c1ccc(NC(=O)c2ccc([N+](=O)[O-])cc2)cc1 ZINC01110270
Cc1c(C(=O)C2=C([O-])C(=O)N(Cc3cccnc3)[C@H]2c2cccnc2)cnn1-c1ccccc1 ZINC01110276
CC(=O)NC(=S)Nc1ccccc1N1CCN(C(=O)c2ccccc2)CC1 ZINC01110278
CCOC(=O)[C@@H](C)Oc1ccc([C@@H]2NC(=O)NC(C)=C2C(=O)Nc2ccc(C)cc2)cc1OC ZINC01110279
CCOC(=O)[C@H](C)Oc1ccc([C@@H]2NC(=O)NC(C)=C2C(=O)Nc2ccc(C)cc2)cc1OC ZINC01110280
CCOC(=O)[C@@H](C)Oc1ccc([C@H]2NC(=O)NC(C)=C2C(=O)Nc2ccc(C)cc2)cc1OC ZINC01110281
CCOC(=O)[C@H](C)Oc1ccc([C@H]2NC(=O)NC(C)=C2C(=O)Nc2ccc(C)cc2)cc1OC ZINC01110282
O=C(CSc1ccccc1)Nc1ccccc1NC(=O)CSc1ccccc1 ZINC01110285
Cc1ccc(-n2cc(-c3ccccc3)c3c(NCc4cccnc4)ncnc32)cc1 ZINC01110286
Cc1ccc(C(=O)NC(=S)Nc2ccc(Cc3ccncc3)cc2)c(C)c1 ZINC01110289
COc1cc2c(cc1OC)CN(C(=O)CSc1nc3sc4c(c3c(=O)n1-c1ccccc1)CCC4)CC2 ZINC01110290
C[C@H]1CCc2cc(F)ccc2N1C(=O)Cn1c(C(F)(F)F)nc2ccccc21 ZINC01110291
C[C@@H]1CCc2cc(F)ccc2N1C(=O)Cn1c(C(F)(F)F)nc2ccccc21 ZINC01110292
COc1cc(NC(=O)c2ccc3c(c2)C(=O)N(Cc2ccccc2)C3=O)c(C(=O)[O-])cc1OC ZINC01110293
CSc1ccc(S(=O)(=O)N(CC(=O)Nc2ccc3c(c2)OCO3)c2ccc(C)cc2)cc1 ZINC01110294
O=C(CSC1c2ccccc2Oc2ccccc21)Nc1ccc(C(=O)[O-])cc1 ZINC01110297
O=S(=O)(c1cc(O)cc(S(=O)(=O)C(F)(F)F)c1)C(F)(F)F ZINC01110299
O=Cc1ccc(OC(=O)C2CCC(N3C(=O)[C@@H]4C5c6ccccc6C(c6ccccc65)[C@H]4C3=O)CC2)cc1 ZINC01110302
O=Cc1ccc(OC(=O)C2CCC(N3C(=O)[C@H]4C5c6ccccc6C(c6ccccc65)[C@@H]4C3=O)CC2)cc1 ZINC01110305
Cc1ccc(C(=O)Nc2ccc(NC(=O)c3ccccc3)c(C)c2)c(C)c1 ZINC01110310
COc1ccc(NC(=O)c2ccccc2NC(=O)c2cccc(OC(C)=O)c2)cc1 ZINC01110311
Cc1ccc(-c2nc3ccccc3[nH]2)cc1NC(=O)COc1ccccc1[N+](=O)[O-] ZINC01110312
CCOc1ccc(C(=O)Nc2ccc(N3CCN(C(=O)c4cccs4)CC3)cc2)cc1[N+](=O)[O-] ZINC01110317
Cc1ccc(C(=O)Nc2ccc3nn(-c4ccc(F)cc4)nc3c2)c(C)c1 ZINC01110318
Cc1ccc(-c2cc3ccccn3c2C(=O)CSc2nnc(C)s2)cc1 ZINC01110321
CC(C)NS(=O)(=O)c1ccc(CCC(=O)Nc2ccc(C(N)=O)cc2)cc1 ZINC01110322
CCN1C(=O)[C@@H](CC(=O)Nc2ccc(Cl)cc2)N(Cc2ccc3c(c2)OCO3)C1=S ZINC01110323
CCN1C(=O)[C@H](CC(=O)Nc2ccc(Cl)cc2)N(Cc2ccc3c(c2)OCO3)C1=S ZINC01110324
COc1ccc(C(=O)COc2ccc(NC(=O)c3cccc([N+](=O)[O-])c3)cc2)cc1 ZINC01110325
Cc1ccc(C(=O)Nc2cccc(-c3cc4ccccc4oc3=O)c2)c(C)c1 ZINC01110326
CCCC(=O)Nc1ccc(Cl)c(NC(=S)NC(=O)c2ccc(C)cc2C)c1 ZINC01110327
Cn1c(=O)c2c(nc(OCc3cccnc3)n2Cc2c(F)cccc2Cl)n(C)c1=O ZINC01110330
COc1cccc2cc(C(=O)C3=C(O)C(=O)N(CCc4ccccc4)[C@H]3c3cccnc3)oc12 ZINC01110331
COc1cccc2cc(C(=O)C3=C(O)C(=O)N(CCc4ccccc4)[C@@H]3c3cccnc3)oc12 ZINC01110332
CCOC(=O)c1sc(NC(=O)c2ccc(C)cc2C)c(C(=O)OCC)c1C ZINC01110333
CC(=O)c1ccc(NC(=O)c2cn(-c3ccccc3)nc2-c2ccc(OCC(C)C)cc2)cc1 ZINC01110334
CC(C)CNC(=O)c1cccc(NC(=O)c2ccc3c(c2)C(=O)N(C)C3=O)c1 ZINC01110335
COc1ccc(NC(=O)c2cn(-c3ccccc3)nc2-c2cccc([N+](=O)[O-])c2)cc1 ZINC01110336
CC(=O)c1cccc(NC(=O)COc2ccc(S(=O)(=O)NCc3ccccc3)cc2)c1 ZINC01110337
O=C(Nc1cc(C(F)(F)F)ccc1N1CCCC1)C(Cl)(Cl)Cl ZINC01110338
Cc1ccc(N(CC(=O)Nc2cc(Cl)ccc2C)S(C)(=O)=O)cc1C ZINC01110339
O=C(c1ccccc1)N1CCN(c2ccc(NCc3ccc(Br)cc3)cc2)CC1 ZINC01110341
Cc1nc2ccc(NC(=O)Nc3ccc(N4CCOCC4)cc3)cc2s1 ZINC01110342
CCN(c1ccccc1)S(=O)(=O)c1ccc(NC(=O)c2ccccc2I)cc1 ZINC01110343
Cc1ccccc1C(=O)N[C@@H](c1ccccc1)c1ccc(Br)cc1 ZINC01110344
Cc1ccccc1C(=O)N[C@H](c1ccccc1)c1ccc(Br)cc1 ZINC01110345
CC(C)CNS(=O)(=O)c1ccc(CCC(=O)NC[C@H]2CCCO2)cc1 ZINC01110346
CC(C)CNS(=O)(=O)c1ccc(CCC(=O)NC[C@@H]2CCCO2)cc1 ZINC01110347
Cc1ccc(-c2nn(-c3ccccc3)cc2C(=O)N2CCOCC2)cc1C ZINC01110348
O=C(Nc1nc(-c2ccccc2)c2ccccc2n1)c1ccc(Cl)cc1 ZINC01110349
O=C(c1cccc([N+](=O)[O-])c1)c1ccc2c(c1)C(=O)N(Cc1ccco1)C2=O ZINC01110350
CCCC(=O)Nc1ccccc1NC(=O)c1cc(OC)c(OC)cc1OC ZINC01110351
COc1cc2c(cc1OC)CN(c1ncnc3sc4c(c13)CCC4)CC2 ZINC01110352
CCOc1ccc(Cl)cc1S(=O)(=O)n1cnc2cc(C)c(C)cc21 ZINC01110354
S=C(Nc1ccc(Oc2ccccc2)cc1)Nc1ccc(Cl)cc1Cl ZINC01110355
CC(=O)N1c2ccccc2NC(=O)[C@H]1CC(=O)Nc1cccc([N+](=O)[O-])c1 ZINC01110357
CC(=O)N1c2ccccc2NC(=O)[C@@H]1CC(=O)Nc1cccc([N+](=O)[O-])c1 ZINC01110358
CC(C)CNS(=O)(=O)c1ccc(OCC(=O)Nc2ccc(Oc3ccccc3)cc2)cc1 ZINC01110359
O=c1c(-c2ccc(Cl)cc2)[n+]([O-])c2ccccc2n1OCc1c(F)cccc1F ZINC01110360
COc1cc(C=O)ccc1OC(=O)c1cn(-c2ccccc2)nc1-c1ccc2c(c1)OCCO2 ZINC01110361
COc1cc(C=O)ccc1OC(=O)c1cn(-c2ccccc2)nc1-c1ccco1 ZINC01110362
Cc1ccc(C(=O)Nc2ccc(I)c(C)n2)c(C)c1 ZINC01110363
COc1cc(NC(=O)c2ccc(Br)o2)c(C(=O)[O-])cc1OC ZINC01110364
Cc1cc(I)cnc1NC(=O)c1ccc([N+](=O)[O-])cc1Cl ZINC01110367
COC(=O)C1=C(C)OC(N)=C(C#N)[C@@H]1c1cc(Br)ccc1OCc1ccc(Cl)cc1 ZINC01110370
COC(=O)C1=C(C)OC(N)=C(C#N)[C@H]1c1cc(Br)ccc1OCc1ccc(Cl)cc1 ZINC01110371
COC(=O)c1cc(NC(=O)[C@@]23CC[C@@](C)(C(=O)O2)C3(C)C)cc(C(=O)OC)c1 ZINC01110376
O=C(c1cn(-c2ccccc2)nc1-c1cccc(Br)c1)N1CCCCC1 ZINC01110377
CCOC(=O)C1=C(C)N(c2ccccc2)C(=O)N[C@H]1c1cc(Br)c(O)c(OC)c1 ZINC01110378
CCOC(=O)C1=C(C)N(c2ccccc2)C(=O)N[C@@H]1c1cc(Br)c(O)c(OC)c1 ZINC01110379
Cc1noc(C)c1CSc1nc2sc(C)c(C)c2c(=O)n1-c1ccccc1 ZINC01110380
O=S(=O)(Nc1ccc(-c2nnc(-c3ccccc3)o2)cc1)c1ccc(Cl)cc1 ZINC01110381
COc1cc(CNn2nnnc2N)cc(Br)c1OCc1c(Cl)cccc1Cl ZINC01110382
O=C([O-])COc1ccc(NC(=O)COc2ccc(I)cc2)cc1 ZINC01110383
O=C(c1cn(-c2ccccc2)nc1-c1ccc([N+](=O)[O-])cc1)N1CCCCC1 ZINC01110384
Cc1cc(Cl)ccc1O[C@@H](C)C(=O)Nc1cccc(-c2nnc(-c3ccccc3)o2)c1 ZINC01110385
Cc1cc(Cl)ccc1O[C@H](C)C(=O)Nc1cccc(-c2nnc(-c3ccccc3)o2)c1 ZINC01110386
COc1cccc(NC(=S)Nc2ccc(Oc3ccccc3)cc2)c1 ZINC01110387
CCc1cccc(C)c1NC(=O)COc1ccc(Br)cc1Cl ZINC01110388
C=CCN1C(=O)[C@@](O)(CC(=O)c2c(C)n[nH]c2C)c2cc(Br)ccc21 ZINC01110389
C=CCN1C(=O)[C@](O)(CC(=O)c2c(C)n[nH]c2C)c2cc(Br)ccc21 ZINC01110390
COC(=O)c1cc(OC)c(OC)cc1NC(=S)NC(=O)c1ccccc1 ZINC01110393
Cc1nc2ccc(C(=O)Nc3ccc(I)cc3)cc2s1 ZINC01110394
CCc1ccc(N2CCN(S(=O)(=O)c3ccc(C)c(C)c3C)CC2)cc1 ZINC01110395
COc1ccc(Br)cc1C(=O)Nc1c(C)n(C)n(-c2ccccc2)c1=O ZINC01110396
O=C(COc1ccc(Br)cc1Cl)Nc1ccc2ccccc2c1 ZINC01110398
COc1ccc(NC(=O)c2cn(-c3ccccc3)nc2-c2cc3ccccc3o2)cc1 ZINC01110401
COc1ccc([C@@H]2C(C#N)=C(N)Oc3[nH]nc(C)c32)cc1COc1ccc(Cl)cc1Cl ZINC01110407
COc1ccc([C@H]2C(C#N)=C(N)Oc3[nH]nc(C)c32)cc1COc1ccc(Cl)cc1Cl ZINC01110408
CC(=O)N1CCN(c2ccc(NCc3c(Cl)cccc3Cl)cc2)CC1 ZINC01110409
CCOC(=O)N1CCN(S(=O)(=O)c2cc(OCC(N)=O)c(C)cc2Cl)CC1 ZINC01110410
CCOC(=O)COc1c(Br)cc([C@H]2C(C#N)=C(N)OC3=C2C(=O)CCC3)cc1OC ZINC01110411
CCOC(=O)COc1c(Br)cc([C@@H]2C(C#N)=C(N)OC3=C2C(=O)CCC3)cc1OC ZINC01110412
C=CCN1C(=O)[C@@](O)(CC(=O)c2c(C)coc2C)c2cc(Br)ccc21 ZINC01110413
C=CCN1C(=O)[C@](O)(CC(=O)c2c(C)coc2C)c2cc(Br)ccc21 ZINC01110414
CC(C)(C)NC(=O)c1ccc(NC(=O)COc2ccc(I)cc2)cc1 ZINC01110415
COc1ccc(-c2nc(NC(=O)c3ccc(F)cc3)sc2-c2ccc(OC)cc2)cc1 ZINC01110416
COc1ccccc1C(=O)Nc1cc(C(F)(F)F)ccc1N1CCCCC1 ZINC01110417
O=C(CSc1ccc(Br)cc1)N1CCN(c2ccccc2)CC1 ZINC01110418
COC(=O)c1cc(OC)c(OC)cc1NC(=O)COc1ccc(Cl)cc1Br ZINC01110421
O=C(C[C@@]1(O)C(=O)N(CCc2ccccc2)c2ccc(Cl)cc21)c1cccnc1 ZINC01110422
O=C(C[C@]1(O)C(=O)N(CCc2ccccc2)c2ccc(Cl)cc21)c1cccnc1 ZINC01110423
COc1cc(S(=O)(=O)n2nnc3ccccc32)c(OC)cc1Cl ZINC01110424
O=C(c1ccccc1)n1nc(-c2ccco2)nc1SCc1ccccc1 ZINC01110425
COC(=O)COc1ccc(NC(=O)c2ccc(Cl)c(Cl)c2)cc1 ZINC01110426
Cc1ccc(NC(=O)C2CCC(N3C(=O)c4cc(Cl)c(Cl)cc4C3=O)CC2)cc1 ZINC01110427
O=c1c(-c2ccco2)[n+]([O-])c2ccccc2n1OCc1ccc(Oc2ccccc2)cc1 ZINC01110429
O=C(C[C@@]1(O)C(=O)N(CCc2ccccc2)c2ccc(Cl)cc21)c1ccncc1 ZINC01110430
O=C(C[C@]1(O)C(=O)N(CCc2ccccc2)c2ccc(Cl)cc21)c1ccncc1 ZINC01110431
CC(C)c1ccc(/C=C/C(=O)Nc2ccc(N3CCN(C(=O)c4cccs4)CC3)cc2)cc1 ZINC01110432
Cc1ccc(-c2nn(-c3ccccc3)cc2C(=O)Nc2ccccc2Br)cc1C ZINC01110434
COc1cc(NC(=S)NC(=O)c2ccc(C)cc2C)ccc1NC(=O)c1ccco1 ZINC01110435
CC(C)NS(=O)(=O)c1ccc(CCC(=O)NC2CCCCCC2)cc1 ZINC01110436
Cc1ccc(CSCC(=O)Nc2ccc(Br)c(C)c2)cc1 ZINC01110438
CC(C)(C)C(=O)COc1cccc(NC(=O)c2ccc([N+](=O)[O-])cc2)c1 ZINC01110439
CCOC(=O)c1cnc(S[C@H]2CC(=O)N(c3ccc(C)cc3)C2=O)nc1N ZINC01110441
O=C(COc1ccc(Cl)cc1Br)Nc1nc2ccccc2s1 ZINC01110442
COc1ccc(-c2nn(-c3ccccc3)cc2C(=O)NCc2ccccc2)cc1[N+](=O)[O-] ZINC01110445
COc1cc(OC)c(C(=O)Nc2ccc(Nc3ccccc3)cc2)cc1OC ZINC01110446
COc1ccc(C)cc1S(=O)(=O)N1CCN(c2c(C)cc(C)cc2C)CC1 ZINC01110447
COC(=O)C[C@H]1C(=O)N[C@@H]2CCCC[C@@H]2N1C(=O)c1ccccc1 ZINC01110448
Cc1nn(-c2ccccc2)c(OC(=O)C(C)(C)C)c1Sc1ccccc1[N+](=O)[O-] ZINC01110449
Cc1ccc(NC(=O)CSCc2ccc(Cl)cc2Cl)cc1C ZINC01110451
CC[NH+](CC)CCCN1C(=O)C(O)=C(C(=O)c2cccs2)[C@@H]1c1ccccn1 ZINC01110458
CC[NH+](CC)CCCN1C(=O)C(O)=C(C(=O)c2cccs2)[C@H]1c1ccccn1 ZINC01110459
O=C(NCC1(c2ccccc2)CCCC1)c1ccc(NC(=O)[C@H]2COc3ccccc3O2)cc1 ZINC01110461
O=C(NCC1(c2ccccc2)CCCC1)c1ccc(NC(=O)[C@@H]2COc3ccccc3O2)cc1 ZINC01110462
COc1cc([C@H]2C(C(=O)c3cc4cccc(OC)c4o3)=C([O-])C(=O)N2CCCn2cc[nH+]c2)cc(Br)c1O ZINC01110463
COc1cc([C@@H]2C(C(=O)c3cc4cccc(OC)c4o3)=C([O-])C(=O)N2CCCn2cc[nH+]c2)cc(Br)c1O ZINC01110464
Cc1c(Cl)cccc1N1CCN(S(=O)(=O)c2ccc(Br)cc2)CC1 ZINC01110467
COc1ccc(-c2nc(NC(=O)c3cccs3)sc2-c2ccc(OC)cc2)cc1 ZINC01110468
Cc1ccc(CNC(=O)COc2ccc(Cl)cc2Br)cc1 ZINC01110471
Cc1cc(C)nc(SCC(=O)c2cc(C(C)(C)C)c(O)c(C(C)(C)C)c2)n1 ZINC01110472
COc1ccc(S(=O)(=O)N(CC(=O)NC2CC2)c2ccc(C)cc2)cc1OC ZINC01110478
CCc1ccc(C(=O)Nc2ccc(N3CCN(S(C)(=O)=O)CC3)cc2)cc1 ZINC01110480
O=C(NCC1(c2ccccc2)CCOCC1)C1(c2ccccc2)CCCC1 ZINC01110481
CCOc1ccc(-c2nc(NCc3cccc(OC)c3O)sc2C)cc1 ZINC01110483
COc1ccc([C@@H](CC(=O)Nc2ccc(C)cc2C)c2ccccc2)cc1 ZINC01110484
COc1ccc([C@H](CC(=O)Nc2ccc(C)cc2C)c2ccccc2)cc1 ZINC01110485
COc1ccc(OCC(=O)Nc2ccccc2C(=O)Nc2cccc(C)c2C)cc1 ZINC01110486
Cc1cc(Cl)c(S(=O)(=O)Nc2ccc(C#N)cc2)cc1OCC(N)=O ZINC01110487
CC(=O)N(Cc1ccccc1)Cc1cn(-c2ccccc2)nc1-c1ccc([N+](=O)[O-])cc1 ZINC01110490
COc1ccc(N2CCN(c3ncnc4sc5c(c34)CCCCC5)CC2)cc1 ZINC01110492
COc1cc(NC(=O)c2ccc(C)cc2C)ccc1NC(=O)c1ccccc1Cl ZINC01110493
O=C(NCc1ccco1)c1ccc2c(c1)C(=O)N(C1CCCCC1)C2=O ZINC01110494
CCOc1ccc(S(=O)(=O)N2CCN(c3ccc(Cl)cc3)CC2)c2ccccc12 ZINC01110497
COc1ccc(S(=O)(=O)N2CCN(c3c(C)cc(C)cc3C)CC2)c2ccccc12 ZINC01110498
Cc1ccc(C(=O)[C@@H](C)Oc2ccc(NC(=O)c3ccccc3[N+](=O)[O-])cc2)cc1 ZINC01110499
Cc1ccc(C(=O)[C@H](C)Oc2ccc(NC(=O)c3ccccc3[N+](=O)[O-])cc2)cc1 ZINC01110500
Cc1c(C(=O)C2=C([O-])C(=O)N(Cc3cccnc3)[C@H]2c2ccncc2)cnn1-c1ccccc1 ZINC01110501
Cc1c(C(=O)C2=C([O-])C(=O)N(Cc3cccnc3)[C@@H]2c2ccncc2)cnn1-c1ccccc1 ZINC01110502
CC1CCN(c2ccc(NC(=O)COc3ccc(Br)cc3)cc2)CC1 ZINC01110503
Cc1cc(C)c(OCC(=O)Nc2ccc(N3CCN(S(C)(=O)=O)CC3)cc2)c(Br)c1 ZINC01110504
COc1ccccc1N1CCN(C(=O)c2cccc(OC)c2OC)CC1 ZINC01110507
O=C(CCc1ccc(S(=O)(=O)NC2CCCCC2)cc1)NCCC1=CCCCC1 ZINC01110508
Cc1sc2nc(SCC(=O)c3ccc4c(c3)OCCO4)n(-c3ccccc3)c(=O)c2c1C ZINC01110511
CCOc1ccc(-c2c(=O)n(OCc3ccccn3)c3ccccc3[n+]2[O-])cc1 ZINC01110512
CC(C)(C)c1ccc(COn2c(=O)c(-c3cc4ccccc4o3)[n+]([O-])c3ccccc32)cc1 ZINC01110513
COc1ccc2oc(=O)c(C(=O)N3CCN(S(=O)(=O)c4ccc(C)cc4)CC3)cc2c1 ZINC01110514
O=[N+]([O-])c1ccc(-c2noc(COc3ccc(Cl)cc3Br)n2)cc1 ZINC01110515
CCOc1cc(CNc2nnnn2C)cc(Br)c1OCc1ccccc1Cl ZINC01110518
CC(=O)c1ccc(NC(=O)c2cn(-c3ccccc3)nc2-c2cccc(Br)c2)cc1 ZINC01110519
Cc1ccc(S(=O)(=O)N[C@@H](C)C(=O)N2CCc3ccccc3C2)cc1 ZINC01110520
Cc1ccc(S(=O)(=O)N[C@H](C)C(=O)N2CCc3ccccc3C2)cc1 ZINC01110521
O=C(CSc1ccc(Br)cc1)Nc1ccc(F)c(F)c1F ZINC01110522
COc1ccc(C)cc1NC(=O)CN(c1cccc2ccccc12)S(C)(=O)=O ZINC01110525
CCOc1cccc(N2C(=O)C[C@H]([NH+]3CCC(c4nc5ccccc5s4)CC3)C2=O)c1 ZINC01110528
O=C(C[C@@]1(O)C(=O)N(CCc2ccccc2)c2ccc(Cl)cc21)c1ccc2c(c1)OCCO2 ZINC01110536
O=C(C[C@]1(O)C(=O)N(CCc2ccccc2)c2ccc(Cl)cc21)c1ccc2c(c1)OCCO2 ZINC01110537
COC(=O)c1ccc([C@H]2C(C(=O)c3cnn(-c4ccccc4)c3C)=C([O-])C(=O)N2Cc2cccnc2)cc1 ZINC01110538
COC(=O)c1ccc([C@@H]2C(C(=O)c3cnn(-c4ccccc4)c3C)=C([O-])C(=O)N2Cc2cccnc2)cc1 ZINC01110539
COc1cc(CNc2ccccc2Cl)cc(I)c1OC ZINC01110540
COC(=O)COc1cccc(NC(=O)c2ccccc2I)c1 ZINC01110541
Cc1ccc(N(Cc2ccc(C(=O)Nc3ccc(F)cc3)cc2)S(C)(=O)=O)cc1C ZINC01110542
CC(C(=O)Nc1ccc(N2CCN(S(C)(=O)=O)CC2)cc1)(c1ccccc1)c1ccccc1 ZINC01110545
c1ccc(CNc2ncnc3scc([C@H]4COc5ccccc5O4)c23)cc1 ZINC01110546
c1ccc(CNc2ncnc3scc([C@@H]4COc5ccccc5O4)c23)cc1 ZINC01110547
O=C(C[C@]1(O)C(=O)N(Cc2ccc(Cl)cc2)c2ccccc21)c1cc2ccccc2oc1=O ZINC01110548
O=C(C[C@@]1(O)C(=O)N(Cc2ccc(Cl)cc2)c2ccccc21)c1cc2ccccc2oc1=O ZINC01110549
COc1cccc(-c2nn(-c3ccccc3)cc2C(=O)Nc2ccc(F)cc2)c1 ZINC01110552
Cn1c(CSCc2ccccc2)nnc1SCC(=O)c1ccc(Br)cc1 ZINC01110553
COc1cc2c(cc1OC)CN(S(=O)(=O)c1cc(OCC(N)=O)c(C)cc1Cl)CC2 ZINC01110554
COc1cc(NS(=O)(=O)c2ccc(OC)c(C)c2C)c(OC)cc1Cl ZINC01110556
CCOc1ccc(NC(=O)C[C@H]2C(=O)Nc3ccccc3N2C(=O)c2cccc([N+](=O)[O-])c2)cc1 ZINC01110557
CCOc1ccc(NC(=O)C[C@@H]2C(=O)Nc3ccccc3N2C(=O)c2cccc([N+](=O)[O-])c2)cc1 ZINC01110558
COc1ccccc1CC(=O)Nc1ccc(-c2nnc(-c3ccccc3)o2)cc1 ZINC01110559
COc1ccc(C2(C(=O)Nc3ccc(C)c(Cl)c3)CCOCC2)cc1 ZINC01110562
Cc1ccc(N(C)C(=O)Oc2ccccc2OC(=O)N(C)c2ccc(C)cc2)cc1 ZINC01110563
O=C(CSC1c2ccccc2Oc2ccccc21)Nc1cccc(C(=O)[O-])c1 ZINC01110564
Cc1sc2nc(SCc3ccc4c(c3)OCO4)n(-c3ccccc3)c(=O)c2c1C ZINC01110565
COC(=O)c1cn(-c2ccccc2)nc1-c1cccc(Br)c1 ZINC01110566
O=C(COc1cccc2cccnc12)c1c(-c2ccccc2)cc2ccccn12 ZINC01110567
CCC(=O)N1CCN(c2ccc(NC(=O)c3ccccc3I)cc2)CC1 ZINC01110568
O=C(Nc1ccc(N2CCN(C(=O)c3cccs3)CC2)cc1)c1cccnc1 ZINC01110569
Fc1ccccc1N1CC[NH+](Cc2nc(-c3ccc(Cl)cc3Cl)no2)CC1 ZINC01110572
Cc1ccccc1NC(=S)Nc1cc(Cl)ccc1Oc1ccccc1 ZINC01110573
O=C1C[C@H](n2c(-c3ccccc3)nc3ccccc32)C(=O)N1c1ccc(Cl)cc1 ZINC01110575
CCOC(=O)COn1c(=O)c(-c2ccc(OCC)cc2)[n+]([O-])c2ccccc21 ZINC01110576
COc1ccc(NC(=O)c2cn(-c3ccccc3)nc2-c2ccncc2)cc1 ZINC01110577
COc1ccc(C(=O)Nc2cc(C)ccc2NC(=O)COc2ccccc2)cc1 ZINC01110578
COc1cc(Br)cc2cc(C(=O)N3CCCC3)c(=O)oc12 ZINC01110579
COc1cc(NS(=O)(=O)c2cc(C)ccc2OC)c(OC)cc1Cl ZINC01110580
O=c1c(-c2ccc(F)cc2)[n+]([O-])c2ccccc2n1OCc1ccc(Oc2ccccc2)cc1 ZINC01110583
COc1cccc(-c2nn(-c3ccccc3)cc2C(=O)N2CCCCC2)c1 ZINC01110584
O=C([O-])c1cccc(NC(=O)c2cn(-c3ccccc3)nc2-c2cc3ccccc3o2)c1 ZINC01110585
COc1ccc(NC(=O)c2ccccc2NC(=O)c2ccccc2OC)cc1 ZINC01110586
O=C(COc1cccc(NC(=O)c2ccc([N+](=O)[O-])cc2)c1)c1ccc(Br)cc1 ZINC01110587
COc1ccc(C(C)C)cc1S(=O)(=O)n1cnc2cc(C)c(C)cc21 ZINC01110588
CSc1cccc(NC(=O)CCc2ccc(S(=O)(=O)NCC(C)C)cc2)c1 ZINC01110589
CCN(C(=O)CSc1ccc(Br)cc1)c1ccccc1 ZINC01110592
O=c1c(-c2ccc(F)cc2)[n+]([O-])c2ccccc2n1OCc1ccccn1 ZINC01110593
Cn1c(=O)c2c(nc(OCc3ccc(Cl)cc3Cl)n2Cc2ccc(F)cc2)n(C)c1=O ZINC01110594
Cc1ccc(-c2cc(C(=O)Oc3ccc(C=O)cc3)c3ccccc3n2)cc1 ZINC01110595
COc1cccc(C(=O)Nc2ccc(I)cc2)c1OC ZINC01110600
CCN(C(=O)CSc1nc2sc(C)c(C)c2c(=O)n1-c1ccccc1)c1ccccc1 ZINC01110601
CCNc1nc(NCc2ccccc2)nc(SCC(=O)Nc2ccccc2)n1 ZINC01110602
O=C(Nc1ccccc1Br)c1cn(-c2ccccc2)nc1-c1cccs1 ZINC01110606
O=C(Nc1ccc(Cc2ccncc2)cc1)c1cncc(Br)c1 ZINC01110607
S=C(c1cn(Cc2ccc(Br)cc2)c2ccccc12)N1CCCCC1 ZINC01110608
CCOc1ccc(NC(=O)[C@H](C)N(c2ccc(C)cc2)S(C)(=O)=O)cc1 ZINC01110610
COc1ccc(NC(=O)c2ccc(N(C)S(=O)(=O)c3ccc(Cl)cc3)cc2)cc1 ZINC01110611
CCOc1ccc(NC(=O)c2ccc(Cl)c(S(=O)(=O)Nc3ccc(C)c(C)c3)c2)cc1 ZINC01110613
Cc1ccc(S(=O)(=O)Nc2ccccc2C(=O)Nc2c(C)cccc2C)cc1 ZINC01110614
Cc1cc(N(CC(=O)N2CCCCC2)S(C)(=O)=O)ccc1Br ZINC01110615
COc1ccc(NC(=O)[C@H](C)N(c2ccc(Cl)cc2)S(C)(=O)=O)cc1OC ZINC01110617
COc1ccc(NC(=O)[C@@H](C)N(c2ccc(Cl)cc2)S(C)(=O)=O)cc1OC ZINC01110618
COC(=O)c1ccccc1NS(=O)(=O)c1ccc(OC)c(I)c1 ZINC01110621
COc1ccccc1NC(=O)c1ccc(C)c(S(=O)(=O)Nc2ccc(C)cc2C)c1 ZINC01110622
COC(=O)c1ccccc1NC(=O)c1ccc(NS(=O)(=O)c2ccc(C)cc2)cc1 ZINC01110623
O=C(Nc1ccc(Br)cc1)c1ccc(NS(=O)(=O)c2ccccc2)cc1 ZINC01110624
Cc1ccc(N([C@@H](C)C(=O)Nc2cc(C)cc(C)c2)S(C)(=O)=O)cc1 ZINC01110625
Cc1ccc(N([C@H](C)C(=O)Nc2cc(C)cc(C)c2)S(C)(=O)=O)cc1 ZINC01110627
Cc1ccc(NS(=O)(=O)c2cc(C(=O)N(C)C)ccc2Cl)cc1C ZINC01110629
Cc1ccc(N([C@@H](C)C(=O)Nc2ccccc2Br)S(C)(=O)=O)cc1 ZINC01110630
Cc1ccc(N([C@H](C)C(=O)Nc2ccccc2Br)S(C)(=O)=O)cc1 ZINC01110632
Cc1ccc(S(=O)(=O)Nc2ccccc2C(=O)NC2CCCC2)cc1 ZINC01110633
CSc1ccc(S(=O)(=O)Nc2cccc(Br)c2)cc1 ZINC01110634
COc1ccc(OC)c(NC(=O)c2ccccc2NS(=O)(=O)c2ccc(C)cc2)c1 ZINC01110635
COc1ccc([N+](=O)[O-])cc1N(CC(=O)Nc1cccc(Br)c1)S(C)(=O)=O ZINC01110636
Cc1ccc(S(=O)(=O)Nc2ccc(C(=O)NCc3ccccc3)cc2)cc1 ZINC01110638
COC(=O)c1ccc(C)c(NS(=O)(=O)c2ccc([N+](=O)[O-])cc2)c1 ZINC01110639
CN(c1ccc(C(=O)Nc2cc(Cl)ccc2Cl)cc1)S(=O)(=O)c1ccc(Cl)cc1 ZINC01110641
Cc1ccc(S(=O)(=O)Nc2ccc(C(=O)Nc3ccccc3Cl)cc2)cc1 ZINC01110642
COc1ccc(S(=O)(=O)Nc2ccccc2OC)cc1I ZINC01110643
COc1ccc(NC(=O)CN(c2ccc3c(c2)OCO3)S(C)(=O)=O)cc1OC ZINC01110644
CS(=O)(=O)N(CC(=O)NCc1ccccc1)c1ccc2c(c1)OCO2 ZINC01110646
Cc1ccc(C(=O)NC2CCCCC2)cc1S(=O)(=O)Nc1cccc(C)c1C ZINC01110648
CCOC(=O)c1ccc(NC(=O)c2ccc(NS(C)(=O)=O)cc2)cc1 ZINC01110649
CCOc1ccc(S(=O)(=O)N(CC(=O)Nc2c(C)cccc2C)c2ccc(F)cc2)cc1 ZINC01110650
CS(=O)(=O)Nc1ccc(C(=O)Nc2ccccc2Br)cc1 ZINC01110652
CCc1ccccc1NC(=O)CN(c1ccc(Br)c(C)c1)S(C)(=O)=O ZINC01110653
CCOc1ccc(NC(=O)CN(c2ccc(F)c(Cl)c2)S(C)(=O)=O)cc1 ZINC01110655
CCOc1ccc(NC(=O)c2ccccc2NS(=O)(=O)c2ccc(C)cc2)cc1 ZINC01110657
COC(=O)c1ccc(NC(=O)CN(c2cc(Cl)c(Cl)cc2Cl)S(C)(=O)=O)cc1 ZINC01110658
COC(=O)c1ccccc1NC(=O)c1ccc(Cl)c(S(=O)(=O)Nc2ccc(C)cc2C)c1 ZINC01110660
CCOC(=O)c1ccccc1NC(=O)[C@H](C)N(c1cc(C)cc(C)c1)S(C)(=O)=O ZINC01110662
CCOC(=O)c1ccccc1NC(=O)[C@@H](C)N(c1cc(C)cc(C)c1)S(C)(=O)=O ZINC01110663
Cc1ccc(NS(=O)(=O)c2cc(C(=O)N[C@@H](C)c3ccccc3)ccc2C)cc1C ZINC01110665
Cc1ccc(NS(=O)(=O)c2cc(C(=O)N[C@H](C)c3ccccc3)ccc2C)cc1C ZINC01110666
CS(=O)(=O)N(CC(=O)NC1CCCCC1)c1ccc(F)c(Cl)c1 ZINC01110667
CCOc1ccc(NC(=O)c2ccc(C)c(S(=O)(=O)Nc3cccc(C)c3)c2)cc1 ZINC01110669
CCc1ccc(NC(=O)CN(c2ccccc2)S(=O)(=O)N(C)C)cc1 ZINC01110670
COC(=O)c1ccc(NC(=O)CN(c2ccc(OCc3ccccc3)cc2)S(C)(=O)=O)cc1 ZINC01110672
Cc1ccc(C)c(NC(=O)CN(c2ccc(F)c(Cl)c2)S(C)(=O)=O)c1 ZINC01110674
CS(=O)(=O)N(CC(=O)Nc1cccc(Br)c1)c1ccc(OCc2ccccc2)cc1 ZINC01110676
Cc1ccc(NC(=O)CN(c2cc(Cl)c(Cl)cc2Cl)S(C)(=O)=O)cc1 ZINC01110678
Cc1cccc(NS(=O)(=O)c2cc(C(=O)N3CCOCC3)ccc2Cl)c1C ZINC01110680
CCOc1ccc(S(=O)(=O)N(CC(=O)N(C)C)c2ccc(F)cc2)cc1 ZINC01110682
Cc1cccc(C)c1NC(=O)CN(c1ccccc1)S(=O)(=O)c1ccc(F)cc1 ZINC01110683
COc1ccc(NC(=O)CN(c2ccccc2)S(=O)(=O)N(C)C)cc1OC ZINC01110685
Cc1ccc(NC(=O)[C@@H](C)N2c3cccc4cccc(c34)S2(=O)=O)cc1C ZINC01110687
Cc1ccc(NC(=O)[C@H](C)N2c3cccc4cccc(c34)S2(=O)=O)cc1C ZINC01110688
CC(=O)c1cccc(N(CC(=O)Nc2ccc(Oc3ccccc3)cc2)S(C)(=O)=O)c1 ZINC01110691
CS(=O)(=O)N(CC(=O)Nc1cc(Cl)ccc1Cl)c1ccc(OCc2ccccc2)cc1 ZINC01110693
CS(=O)(=O)N(CC(=O)N(Cc1ccccc1)Cc1ccccc1)c1ccc(F)c(Cl)c1 ZINC01110695
COc1ccc(S(=O)(=O)N2CCOCC2)cc1I ZINC01110697
COc1ccc([N+](=O)[O-])cc1N(CC(=O)Nc1ccccc1Cl)S(C)(=O)=O ZINC01110698
COC(=O)c1ccccc1NC(=O)c1ccc(N(C)S(=O)(=O)c2ccc(OC)cc2)cc1 ZINC01110700
Cc1cccc(NS(=O)(=O)c2cc(C(=O)Nc3cccc(C)c3C)ccc2Cl)c1 ZINC01110702
CCc1ccccc1NC(=O)c1ccc(Cl)c(S(=O)(=O)Nc2ccc(C)cc2C)c1 ZINC01110703
COC(=O)c1ccccc1NC(=O)CN(c1cccc(C)c1)S(=O)(=O)c1ccc(Cl)cc1 ZINC01110704
Cc1ccc(C(=O)Nc2ccccc2Br)cc1S(=O)(=O)Nc1ccccc1 ZINC01110706
COc1cccc(NC(=O)c2ccc(C)c(S(=O)(=O)Nc3ccccc3)c2)c1 ZINC01110708
CS(=O)(=O)N(CC(=O)N1CCCC1)c1ccc(OCc2ccccc2)cc1 ZINC01110709
CCOc1ccc(NC(=O)c2ccc(NS(=O)(=O)c3ccc(C)cc3)cc2)cc1 ZINC01110711
CCc1ccccc1NC(=O)CN(c1ccc(Cl)cc1)S(=O)(=O)c1ccc(OC)c(OC)c1 ZINC01110712
O=C(Nc1ccc(Br)cc1)c1ccccc1NS(=O)(=O)c1ccccc1 ZINC01110714
CCOC(=O)c1ccc(NC(=O)c2ccc(NS(=O)(=O)c3ccccc3)cc2)cc1 ZINC01110718
COc1ccc(S(=O)(=O)N(CC(=O)Nc2ccc(C(C)C)cc2)c2ccc(F)cc2)cc1 ZINC01110719
Cc1cc(C)cc(NC(=O)CN(c2ccc(Cl)cc2Cl)S(C)(=O)=O)c1 ZINC01110721
COc1ccc(NC(=O)[C@H](C)N(c2cc(C)cc(C)c2)S(C)(=O)=O)c(OC)c1 ZINC01110723
COc1ccc(NC(=O)[C@@H](C)N(c2cc(C)cc(C)c2)S(C)(=O)=O)c(OC)c1 ZINC01110725
CCOC(=O)c1ccccc1NC(=O)c1ccccc1NS(=O)(=O)c1ccc(C)cc1 ZINC01110727
COc1ccc(S(=O)(=O)N(C)c2ccc(C(=O)Nc3ccc(C(C)C)cc3)cc2)cc1 ZINC01110728
CC(C)CNC(=O)c1ccc(N(C)S(=O)(=O)c2ccc(Cl)cc2)cc1 ZINC01110730
COC(=O)c1ccccc1NC(=O)CN(c1cccc(C(C)=O)c1)S(C)(=O)=O ZINC01110732
COc1ccc(OC)c(NC(=O)c2ccc(Cl)c(S(=O)(=O)Nc3ccc(C)cc3)c2)c1 ZINC01110734
COc1ccc(OC)c(NC(=O)CN(c2ccc(F)c(Cl)c2)S(C)(=O)=O)c1 ZINC01110735
COc1ccc([N+](=O)[O-])cc1N(CC(=O)N1CCCC1)S(C)(=O)=O ZINC01110737
CSc1ccccc1C(=O)Nc1cccc(C(F)(F)F)c1 ZINC01110738
O=C(CSCc1ccc(Br)cc1)Nc1cccc(Cl)c1 ZINC01110739
Cc1ccc(N(Cc2ccccc2F)S(=O)(=O)c2ccc(C)cc2)cc1 ZINC01110740
CCOC(=O)c1ccc(NC(=O)CN(c2ccc3c(c2)OCO3)S(C)(=O)=O)cc1 ZINC01110742
CCOc1ccc(NC(=O)CN(c2cc(Cl)c(Cl)cc2Cl)S(C)(=O)=O)cc1 ZINC01110744
CC(=O)c1cccc(N(CC(=O)Nc2c(C)cccc2C)S(C)(=O)=O)c1 ZINC01110746
CS(=O)(=O)Nc1ccc(C(=O)Nc2ccc(I)cc2)cc1 ZINC01110748
COc1ccc(S(=O)(=O)N(C)c2ccc(C(=O)Nc3ccc(I)cc3)cc2)cc1OC ZINC01110749
CCOC(=O)c1ccc(NC(=O)c2ccc(N(C)S(=O)(=O)c3ccc(OC)cc3)cc2)cc1 ZINC01110751
O=C(CN(c1ccccc1)S(=O)(=O)c1ccc(F)cc1)Nc1ccc(Br)cc1 ZINC01110753
CCOC(=O)c1ccc(NC(=O)CN(c2cccc(C(C)=O)c2)S(C)(=O)=O)cc1 ZINC01110755
COc1ccc(NC(=O)CN(c2ccc(Cl)cc2)S(=O)(=O)c2ccc(OC)c(OC)c2)cc1 ZINC01110757
CCOc1ccccc1NC(=O)CN(c1ccc(Br)c(C)c1)S(C)(=O)=O ZINC01110759
COc1ccc(S(=O)(=O)N(CC(=O)N2CCOCC2)c2ccc(F)cc2)cc1 ZINC01110761
CS(=O)(=O)N(CC(=O)N1CCCCC1)c1ccc(Cl)cc1Cl ZINC01110763
CCOc1ccccc1N(CC(=O)NCc1ccccc1)S(=O)(=O)c1ccc(SC)cc1 ZINC01110765
Cc1ccccc1NS(=O)(=O)c1cc(C(=O)Nc2cccc(C(F)(F)F)c2)ccc1Cl ZINC01110767
COc1ccc(S(=O)(=O)N(C)c2ccc(C(=O)N3CCCCC3)cc2)cc1 ZINC01110768
Cc1ccc(N(CC(=O)N(C)Cc2ccccc2)S(=O)(=O)c2ccc(Cl)cc2)cc1 ZINC01110770
CS(=O)(=O)N(CC(=O)Nc1ccc(Br)cc1)c1ccc(Cl)cc1Cl ZINC01110772
O=[N+]([O-])c1ccc(S(=O)(=O)Nc2ccc(CSc3ccccc3)cc2)cc1 ZINC01110774
COC(=O)c1ccccc1NC(=O)c1ccc(CSc2ccc(C)cc2)cc1 ZINC01110775
C[C@@H](C(=O)NCc1ccccc1)N(c1ccc(Cl)cc1)S(C)(=O)=O ZINC01110777
C[C@H](C(=O)NCc1ccccc1)N(c1ccc(Cl)cc1)S(C)(=O)=O ZINC01110778
Cc1ccccc1N(CC(=O)NC1CCCCC1)S(=O)(=O)c1ccc(Cl)cc1 ZINC01110780
C=CCN(c1ccc(C(=O)Nc2ccc(Oc3ccccc3)cc2)cc1)S(C)(=O)=O ZINC01110784
CSc1ccc(S(=O)(=O)Nc2ccc(I)cc2)cc1 ZINC01110786
C=CCN(c1ccc(C(=O)Nc2ccc(C(=O)OCC)cc2)cc1)S(C)(=O)=O ZINC01110787
Cc1ccc(N(CC(=O)Nc2ccccc2Br)S(=O)(=O)c2ccc(Cl)cc2)cc1 ZINC01110789
COC(=O)c1ccccc1NC(=O)[C@H](C)N(c1ccc(Cl)cc1)S(C)(=O)=O ZINC01110791
COC(=O)c1ccccc1NC(=O)[C@@H](C)N(c1ccc(Cl)cc1)S(C)(=O)=O ZINC01110792
CCOC(=O)c1ccc(NC(=O)[C@@H](C)N(c2ccc(C)c(C)c2)S(C)(=O)=O)cc1 ZINC01110795
CCOC(=O)c1ccc(NC(=O)[C@H](C)N(c2ccc(C)c(C)c2)S(C)(=O)=O)cc1 ZINC01110796
COc1ccc(S(=O)(=O)N(C)c2ccc(C(=O)N3CCOCC3)cc2)cc1OC ZINC01110799
CCc1ccccc1NC(=O)CN(c1ccccc1C)S(=O)(=O)c1ccc(Cl)cc1 ZINC01110801
Cc1ccc(N([C@@H](C)C(=O)Nc2ccc(Oc3ccccc3)cc2)S(C)(=O)=O)cc1C ZINC01110803
Cc1ccc(N([C@H](C)C(=O)Nc2ccc(Oc3ccccc3)cc2)S(C)(=O)=O)cc1C ZINC01110805
O=C(Nc1cc(Cl)cc(Cl)c1)c1ccccc1NS(=O)(=O)c1ccccc1 ZINC01110807
Cc1cc(C)cc(N([C@@H](C)C(=O)Nc2cccc(Cl)c2)S(C)(=O)=O)c1 ZINC01110808
Cc1cc(C)cc(N([C@H](C)C(=O)Nc2cccc(Cl)c2)S(C)(=O)=O)c1 ZINC01110810
Cc1ccc(NS(=O)(=O)c2cc(C(=O)NCCc3ccccc3)ccc2Cl)c(C)c1 ZINC01110812
COc1ccc(OC)c(NC(=O)c2ccc(N(C)S(=O)(=O)c3ccc(OC)c(OC)c3)cc2)c1 ZINC01110813
C[C@@H](C(=O)Nc1cccc(Cl)c1)N(c1ccc(Cl)cc1)S(C)(=O)=O ZINC01110815
C[C@H](C(=O)Nc1cccc(Cl)c1)N(c1ccc(Cl)cc1)S(C)(=O)=O ZINC01110816
O=C(c1ccco1)n1nc(-c2ccco2)nc1SCc1ccccc1 ZINC01110818
FC(F)(F)c1cccc(Nc2nc(N3CCCC3)nc(N3CCCC3)n2)c1 ZINC01110821
COC(=O)COc1ccc(NC(=O)c2ccccc2I)cc1 ZINC01110822
COc1ccccc1NC(=O)c1cn(-c2ccccc2)nc1-c1ccc([N+](=O)[O-])cc1 ZINC01110825
COc1ccc(N2C(=O)N(c3ccc(Br)cc3)[C@H]3CS(=O)(=O)C[C@@H]32)cc1 ZINC01110829
C[C@@H](Oc1cccc(NC(=O)c2ccc([N+](=O)[O-])cc2)c1)C(=O)c1cccc(Cl)c1 ZINC01110831
O=C(c1cn(-c2ccccc2)nc1-c1ccc2c(c1)OCCO2)N1CCCCC1 ZINC01110832
COc1ccc(C(=O)Nc2cc(C(F)(F)F)ccc2N2CCCC2)cc1[N+](=O)[O-] ZINC01110833
COC(=O)c1[nH]c(C)c(C(=O)C2=C([O-])C(=O)N(CCN3CCOCC3)[C@H]2c2ccc(Cl)c(Cl)c2)c1C ZINC01110835
COC(=O)c1[nH]c(C)c(C(=O)C2=C([O-])C(=O)N(CCN3CCOCC3)[C@@H]2c2ccc(Cl)c(Cl)c2)c1C ZINC01110836
S=C(Nc1ccc(Cl)cc1Cl)Nc1ccccc1Oc1ccccc1 ZINC01110837
COc1ccccc1C(=O)n1nc(-c2ccco2)nc1SCc1ccccc1 ZINC01110838
O=C(Nc1ccc2c(c1)C(=O)NC2=O)c1cccc(NC(=O)c2ccco2)c1 ZINC01110841
COc1cc(S(=O)(=O)N2CCN(c3cccc(C(F)(F)F)c3)CC2)ccc1Cl ZINC01110843
O=C(c1ccco1)N(Cc1ccccc1)Cc1cn(-c2ccccc2)nc1-c1cccs1 ZINC01110844
Cc1ccccc1CNC(=O)CN(c1cccc2ccccc12)S(C)(=O)=O ZINC01110845
O=C(Nc1ccccc1N1CCN(C(=O)c2ccccc2)CC1)c1cc(I)ccc1Cl ZINC01110847
COc1ccc(OC)c(NC(=O)C[C@@H]2Sc3ccccc3NC2=O)c1 ZINC01110848
COc1ccc(OC)c(NC(=O)C[C@H]2Sc3ccccc3NC2=O)c1 ZINC01110849
CN(CC(=O)Nc1ccc(C(N)=O)cc1)S(=O)(=O)c1ccc(F)cc1 ZINC01110850
COc1ccc(-c2nnc(SCC(=O)Nc3ccc(Br)c(C)c3C)n2C)cc1 ZINC01110852
Cc1c(C(C)C)c(=O)oc2cc(OCC(=O)c3ccc(F)cc3)ccc12 ZINC01110853
CCn1c(SCC(=O)Nc2ccccc2C(C)C)nnc1-c1ccc(Cl)cc1 ZINC01110854
CCOc1ccc([C@@H]2NC(=O)NC(C)=C2C(=O)Nc2ccccc2F)cc1 ZINC01110855
CCOc1ccc([C@H]2NC(=O)NC(C)=C2C(=O)Nc2ccccc2F)cc1 ZINC01110856
CC(C)CNS(=O)(=O)c1ccc(CCC(=O)NCCc2ccccc2)cc1 ZINC01110857
COc1cc(C=O)cc(Br)c1OCC(=O)Nc1cccc(C)c1 ZINC01110858
O=C(Cn1nc(-c2ccc(Cl)cc2)c2ccccc2c1=O)N1CCCC1 ZINC01110859
COc1cc(NC(=O)C2=CC3=[NH+][C@H](c4ccco4)C[C@H](C(F)(F)F)N3N2)c([C@H](C)O)cc1OC ZINC01110865
CC(C)Oc1ccc([C@H](CCN2C(=O)CCC2=O)c2ccccc2)cc1 ZINC01110867
O=S(=O)(Nc1ccc(-c2cn3ccccc3n2)cc1)c1cccc2ccccc12 ZINC01110868
CN1C(C(=O)c2ccccc2)=C(NC(=O)c2ccc(F)cc2)c2ccccc2S1(=O)=O ZINC01110872
CN(C1CCCCC1)S(=O)(=O)c1cc(Cl)c(Cl)cc1Cl ZINC01110874
COc1cccc(OC)c1C(=O)NC(=S)Nc1ccc(C)cc1Br ZINC01110876
COc1ccc(NC(=O)CN(C)S(=O)(=O)c2c(C)cc(C)cc2C)cc1OC ZINC01110877
CCn1c(COc2ccccc2Cl)nnc1SCC(=O)Nc1ccccc1Cl ZINC01110879
CC(=O)c1ccc(OC(=O)COc2ccc(Br)cc2Cl)cc1 ZINC01110884
O=C(Nc1ccc(I)cc1C(=O)NCc1ccco1)c1ccco1 ZINC01110887
Cc1cc(Br)cc(C)c1NC(=S)NC(=O)c1ccc(F)cc1Cl ZINC01110888
CCCc1cc(=O)oc2cc(OCc3ccc(F)cc3F)c(Cl)cc12 ZINC01110889
CC(C)CNS(=O)(=O)c1ccc(CCC(=O)NCc2ccc(Cl)cc2)cc1 ZINC01110890
N#CC1=C(N)Oc2[nH]nc(-c3ccc(Br)cc3)c2[C@@H]1c1ccsc1 ZINC01110891
N#CC1=C(N)Oc2[nH]nc(-c3ccc(Br)cc3)c2[C@H]1c1ccsc1 ZINC01110892
CC1=C(C(=O)Nc2ccccc2F)[C@@H](c2ccccc2Cl)NC(=S)N1 ZINC01110893
COc1cc(NC(=O)c2cccc([N+](=O)[O-])c2C)ccc1NC(=O)C(C)C ZINC01110899
COc1c(Cl)cc(Cl)cc1C(=O)Nc1ccc(Br)c(C)n1 ZINC01110900
O=C(CCn1nc(-c2ccc(Cl)cc2)c2ccccc2c1=O)Nc1ccc(F)cc1 ZINC01110901
COc1c(Cl)cc(Cl)cc1[C@H]1C(C#N)=C(N)OC2=C1C(=O)C[C@@H](c1ccccc1)C2 ZINC01110902
COc1c(Cl)cc(Cl)cc1[C@@H]1C(C#N)=C(N)OC2=C1C(=O)C[C@@H](c1ccccc1)C2 ZINC01110903
COc1c(Cl)cc(Cl)cc1[C@H]1C(C#N)=C(N)OC2=C1C(=O)C[C@H](c1ccccc1)C2 ZINC01110904
COc1c(Cl)cc(Cl)cc1[C@@H]1C(C#N)=C(N)OC2=C1C(=O)C[C@H](c1ccccc1)C2 ZINC01110905
CCOc1ccc(C(=O)Nc2ccc(N3CC[NH+](Cc4ccccc4)CC3)cc2)cc1Cl ZINC01110907
COc1ccc([N+](=O)[O-])cc1COc1ccc2c(C)cc(=O)oc2c1C ZINC01110908
COc1ccc(C(=O)Nc2sc3c(c2C(=O)Nc2cccc(OC)c2)CCC3)cc1 ZINC01110909
COc1ccc(C(=O)Nc2ccc(NC(=O)C(C)C)c(OC)c2)cc1Cl ZINC01110910
Cc1ccc(NC(=O)COc2ccc(Br)cc2C=O)cc1Cl ZINC01110911
COc1cc(C)c(S(=O)(=O)N2CCN(c3ccc(C)cc3C)CC2)cc1C ZINC01110912
COc1cc(NC(=O)c2ccc(OCc3ccc(Cl)cc3)c(OC)c2)ccc1NC(=O)C(C)C ZINC01110915
O=C(Oc1ccc(Cl)cc1Br)c1cccc([N+](=O)[O-])c1 ZINC01110916
CC[NH+](CC)c1ccc(NC(=O)CSc2nnc(N)s2)cc1C ZINC01110920
COc1ccc(-c2c(C#N)c(SCC(=O)Nc3nccs3)nc3c2CCC3)cc1 ZINC01110922
COc1ccc2c(c1)c(=O)oc1cc(OCC(=O)c3ccc(Cl)c(Cl)c3)ccc12 ZINC01110923
O=C(CSc1nnc(Cc2ccccc2)o1)Nc1c(Cl)cc(Cl)cc1Cl ZINC01110924
Cc1cc(C(C)(C)C)cc(S(=O)(=O)Nc2ccccc2Cl)c1C ZINC01110927
Cc1ccc(S(=O)(=O)N2CCN(C(=O)c3ccc(Cl)cc3)CC2)c(C)c1 ZINC01110928
CC(=O)c1cc2c(cc1NC(=O)C[NH+]1CCN(c3ccc(F)cc3)CC1)OCO2 ZINC01110929
CCn1c(CNC(=O)c2ccc(Cl)cc2)nnc1SCC(=O)Nc1cc(C(F)(F)F)ccc1Cl ZINC01110931
COC(=O)C1=CN(Cc2ccc(OC)c(OC)c2)C=C(C(=O)OC)C1c1ccccc1OC ZINC01110932
COc1cccc(NC(=O)c2ccc(-c3cccc(C(F)(F)F)c3)o2)c1 ZINC01110936
COc1ccc(NC(=O)c2cc3c(n(-c4ccc(Cl)cc4)c2=O)CCCC3=O)cc1 ZINC01110937
CC(C)(C)c1n[nH]c2c1[C@H](c1cn(-c3ccccc3)nc1-c1ccccc1)C(C#N)=C(N)O2 ZINC01110938
CC(C)(C)c1n[nH]c2c1[C@@H](c1cn(-c3ccccc3)nc1-c1ccccc1)C(C#N)=C(N)O2 ZINC01110939
O=C(Nc1ccc(I)cc1C(=O)NCc1cccnc1)c1ccccc1Cl ZINC01110940
O=C(c1ccco1)N1CCN(C(=S)Nc2ccc(Nc3ccccc3)cc2)CC1 ZINC01110943
CC(=O)N(C(C)=O)C1=C(C#N)[C@@H](c2ccc(Cl)cc2)c2ccc3ccccc3c2O1 ZINC01110944
CC(=O)N(C(C)=O)C1=C(C#N)[C@H](c2ccc(Cl)cc2)c2ccc3ccccc3c2O1 ZINC01110945
COc1ccc(Oc2c(C)oc3cc(OCC(=O)Nc4cc(Cl)ccc4C)ccc3c2=O)cc1 ZINC01110953
COC(=O)Cc1c(C)c2ccc(OCC(=O)c3ccc(-c4ccccc4)cc3)cc2oc1=O ZINC01110957
CCc1cc(=O)oc2cc(OC(=O)c3cc(OC)c(OC)c(OC)c3)ccc12 ZINC01110958
COc1cc([C@H]2C(C#N)=C(N)OC3=C2C(=O)CC(C)(C)C3)cc(OC)c1OCc1ccc(F)cc1 ZINC01110960
Cc1ccc(-c2nn(C)c(=O)c3ccccc23)cc1CNC(=O)c1cccs1 ZINC01110963
Cc1cccc(C)c1N1CCN(S(=O)(=O)c2ccc([N+](=O)[O-])cc2)CC1 ZINC01110964
Cc1nc(-c2cccc(NS(=O)(=O)c3ccc(I)cc3)c2)cs1 ZINC01110965
COC(=O)c1ccc(C(=O)OC)c(NC(=O)c2ccc(-c3ccc([N+](=O)[O-])cc3Cl)o2)c1 ZINC01110966
COc1cc(Br)c([C@@H]2C(C#N)=C(N)Oc3[nH]nc(-c4ccccc4)c32)cc1OC ZINC01110967
COc1cc(Br)c([C@H]2C(C#N)=C(N)Oc3[nH]nc(-c4ccccc4)c32)cc1OC ZINC01110968
Cc1ccc(-n2c3c(cc(C(=O)Nc4ccc5c(c4)OCCO5)c2=O)C(=O)CCC3)cc1 ZINC01110969
COc1ccc(C(=O)NC(=S)Nc2ccc(Br)c(C)n2)cc1Cl ZINC01110972
COC(=O)c1ccc(NC(=O)CCn2nc(-c3ccc(Cl)cc3)c3ccccc3c2=O)cc1 ZINC01110973
CC1=C(C(=O)Nc2ccccc2F)[C@@H](c2ccc(N(C)C)cc2)NC(=S)N1 ZINC01110974
CC1=C(C(=O)Nc2ccccc2F)[C@H](c2ccc(N(C)C)cc2)NC(=S)N1 ZINC01110975
CCn1c(CNC(=O)c2ccccc2Cl)nnc1SCC(=O)Nc1cc(Cl)ccc1OC ZINC01110976
Cn1c(SCC(=O)Nc2nc3ccccc3s2)nnc1-c1ccc(Br)cc1 ZINC01110977
CCn1c(Cc2ccccc2)nnc1SCC(=O)Nc1ccc(C(C)C)cc1 ZINC01110978
CCOC(=O)c1cc(CC)sc1NC(=O)CCn1cnc2ccccc2c1=O ZINC01110979
CSc1cccc(NC(=O)CSc2nnc(CNC(=O)c3ccc(Cl)cc3)n2C)c1 ZINC01110981
COc1cc(NC(=S)NC(=O)C(c2ccccc2)c2ccccc2)ccc1NC(=O)C(C)C ZINC01110982
COc1cccc(C(=O)Oc2ccc3c(C)c(Cc4ccccc4)c(=O)oc3c2)c1 ZINC01110983
Cc1ccc(S(=O)(=O)Nc2ccc(-c3cn4ccc(C)cc4n3)cc2)cc1 ZINC01110984
Cc1ccc(C(=O)Nc2ccc(Cl)cc2Cl)cc1I ZINC01110987
Cc1cc(C)cc(NC(=O)c2ccc(NS(=O)(=O)c3cccc4cccnc34)cc2)c1 ZINC01110988
Cc1cccc(C(=O)N[C@@H](C)c2nnc(SCC(=O)Nc3ccccc3Cl)n2C)c1 ZINC01110989
CCn1c(CNC(=O)c2ccc(C)cc2)nnc1SCC(=O)N1c2ccccc2Sc2ccccc21 ZINC01110991
COc1ccc(C(=O)Oc2ccc3c(-c4ccc(OC)cc4)cc(=O)oc3c2)cc1 ZINC01110993
Cc1cccc(C)c1NC(=O)COc1ccc2c3c(c(=O)oc2c1)CCC3 ZINC01110994
O=C(NC[C@H]1COc2ccccc2O1)c1ccc(NC(=O)c2ccc(Cl)cc2Cl)cc1 ZINC01110996
COc1ccc([C@H]2NC(=O)NC(C)=C2C(=O)Nc2ccccc2F)c(OC)c1 ZINC01110997
COc1ccc([C@@H]2NC(=O)NC(C)=C2C(=O)Nc2ccccc2F)c(OC)c1 ZINC01110998
Cc1cccc(-c2nnc(SCC(=O)Nc3ccc(Br)cc3C(C)C)n2C)c1 ZINC01110999
Cn1c(Cc2ccccc2)nnc1SCC(=O)Nc1c(Cl)cc(Cl)cc1Cl ZINC01111000
CCOc1ccc(N(CC(=O)Nc2cccc(C(F)(F)F)c2)S(=O)(=O)c2ccc(F)cc2)cc1 ZINC01111003
CCc1ccccc1NC(=O)c1ccc(NS(=O)(=O)c2ccc(C)cc2)cc1 ZINC01111005
Cc1ccccc1[N-]S(=O)(=O)c1cc(C(=O)N2CCCC2)ccc1Cl ZINC01111006
COc1ccc([N+](=O)[O-])cc1N(CC(=O)N(C)Cc1ccccc1)S(C)(=O)=O ZINC01111007
COc1ccc([N+](=O)[O-])cc1N(CC(=O)Nc1cccc(C(F)(F)F)c1)S(C)(=O)=O ZINC01111009
C[C@@H](C(=O)Nc1ccccc1Br)N(c1ccc(Cl)cc1)S(C)(=O)=O ZINC01111011
C[C@H](C(=O)Nc1ccccc1Br)N(c1ccc(Cl)cc1)S(C)(=O)=O ZINC01111012
Cc1ccc(NS(=O)(=O)c2cc(C(=O)NC3CCCCC3)ccc2Cl)cc1C ZINC01111014
COc1ccc([N+](=O)[O-])cc1N(CC(=O)N1CCCCC1)S(C)(=O)=O ZINC01111015
Cc1ccccc1NS(=O)(=O)c1cc(C(=O)NC2CCCC2)ccc1Cl ZINC01111017
CCOC(=O)c1ccc(NC(=O)c2ccc(Cl)c(S(=O)(=O)Nc3ccccc3)c2)cc1 ZINC01111018
CCOc1ccccc1NC(=O)CSCc1c(F)cccc1Cl ZINC01111019
COc1cccc(NC(=O)[C@H](C)N(c2ccc(C)c(C)c2)S(C)(=O)=O)c1 ZINC01111020
COc1cccc(NC(=O)[C@@H](C)N(c2ccc(C)c(C)c2)S(C)(=O)=O)c1 ZINC01111022
C[C@@H](C(=O)Nc1ccccc1Br)N1c2cccc3cccc(c23)S1(=O)=O ZINC01111024
C[C@H](C(=O)Nc1ccccc1Br)N1c2cccc3cccc(c23)S1(=O)=O ZINC01111025
COc1ccc(S(=O)(=O)NC2CCCCC2)cc1I ZINC01111028
Cc1ccccc1NS(=O)(=O)c1cc(C(=O)N2CCOCC2)ccc1C ZINC01111029
COc1ccc(S(=O)(=O)N(C)c2ccc(C(=O)Nc3ccccc3Br)cc2)cc1OC ZINC01111030
COC(=O)c1ccccc1NC(=O)c1ccc(N(C)S(=O)(=O)c2ccc(Cl)cc2)cc1 ZINC01111032
C[C@@H](C(=O)NCCc1ccccc1)N1c2cccc3cccc(c23)S1(=O)=O ZINC01111034
C[C@H](C(=O)NCCc1ccccc1)N1c2cccc3cccc(c23)S1(=O)=O ZINC01111035
CCc1ccccc1NC(=O)[C@@H](C)N(c1cc(C)cc(C)c1)S(C)(=O)=O ZINC01111038
CCc1ccccc1NC(=O)[C@H](C)N(c1cc(C)cc(C)c1)S(C)(=O)=O ZINC01111039
CCc1ccc(NS(=O)(=O)c2ccc(OC)c(I)c2)cc1 ZINC01111042
CC[C@@H](C)NC(=O)c1ccccc1NS(=O)(=O)c1ccc2ccccc2c1 ZINC01111043
CC[C@H](C)NC(=O)c1ccccc1NS(=O)(=O)c1ccc2ccccc2c1 ZINC01111044
Cc1ccc(S(=O)(=O)N(Cc2ccccc2C)c2ccccc2)cc1 ZINC01111045
CS(=O)(=O)N(CC(=O)Nc1cccc2ccccc12)c1ccc(F)c(Cl)c1 ZINC01111047
Cc1ccccc1N(CC(=O)N1CCOCC1)S(=O)(=O)c1ccc(Cl)cc1 ZINC01111049
Cc1ccc(N([C@@H](C)C(=O)NC2CCCCC2)S(C)(=O)=O)cc1C ZINC01111051
Cc1ccc(N([C@H](C)C(=O)NC2CCCCC2)S(C)(=O)=O)cc1C ZINC01111053
CCc1ccccc1NC(=O)[C@@H](C)N(c1ccc(Cl)cc1)S(C)(=O)=O ZINC01111055
CCc1ccccc1NC(=O)[C@H](C)N(c1ccc(Cl)cc1)S(C)(=O)=O ZINC01111056
COc1cccc(NC(=O)c2ccc(NS(=O)(=O)c3ccccc3)cc2)c1 ZINC01111059
CCOC(=O)c1ccccc1NC(=O)c1ccc(NS(C)(=O)=O)cc1 ZINC01111060
CCOc1ccc(N(CC(=O)N2CCCC2)S(=O)(=O)c2ccc(F)cc2)cc1 ZINC01111061
CS(=O)(=O)N(CC(=O)Nc1cccc(C(F)(F)F)c1)c1ccc2c(c1)OCO2 ZINC01111063
O=S(=O)(Nc1ccc(S(=O)(=O)Nc2cccc3ccccc23)cc1)c1ccc2ccccc2c1 ZINC01111065
COC(=O)c1cccc(NS(=O)(=O)c2ccc3ccccc3c2)c1C ZINC01111066
O=[N+]([O-])c1ccc(S(=O)(=O)[N-]c2ccc(Br)c(Cl)c2)cc1 ZINC01111067
CS(=O)(=O)N(CC(=O)Nc1ccc(Oc2ccccc2)cc1)c1ccc(F)c(Cl)c1 ZINC01111068
COc1ccc(NC(=O)CN(c2ccc(Br)c(C)c2)S(C)(=O)=O)cc1OC ZINC01111070
CN(c1ccc(C(=O)NCCc2ccccc2)cc1)S(=O)(=O)c1ccc(Cl)cc1 ZINC01111071
Cc1ccccc1N(CC(=O)N(C)C)S(=O)(=O)c1ccc(Cl)cc1 ZINC01111072
COc1ccc(S(=O)(=O)N(CC(=O)Nc2cccc(C(F)(F)F)c2)c2ccc(F)cc2)cc1 ZINC01111074
Cc1cc(C)cc(N([C@@H](C)C(=O)Nc2cccc(Br)c2)S(C)(=O)=O)c1 ZINC01111076
Cc1cc(C)cc(N([C@H](C)C(=O)Nc2cccc(Br)c2)S(C)(=O)=O)c1 ZINC01111078
COc1ccccc1NC(=O)[C@H](C)N1c2cccc3cccc(c23)S1(=O)=O ZINC01111080
COc1ccccc1NC(=O)[C@@H](C)N1c2cccc3cccc(c23)S1(=O)=O ZINC01111081
O=S(=O)(Nc1ccc(CSc2ccccc2)cc1)c1ccc2ccccc2c1 ZINC01111084
CS(=O)(=O)Nc1ccc(C(=O)Nc2ccc(Oc3ccccc3)cc2)cc1 ZINC01111085
COC(=O)c1ccc(NC(=O)c2ccccc2[N-]S(=O)(=O)c2ccccc2)cc1 ZINC01111086
CCOc1ccc(S(=O)(=O)N(CC(=O)Nc2cc(OC)ccc2OC)c2ccc(F)cc2)cc1 ZINC01111087
COc1ccc(S(=O)(=O)N(C)c2ccc(C(=O)NCCc3ccccc3)cc2)cc1OC ZINC01111089
C[C@@H](C(=O)Nc1ccc(I)cc1)N(c1ccc(Cl)cc1)S(C)(=O)=O ZINC01111091
C[C@H](C(=O)Nc1ccc(I)cc1)N(c1ccc(Cl)cc1)S(C)(=O)=O ZINC01111092
C[C@@H](C(=O)Nc1ccccc1Cl)N1c2cccc3cccc(c23)S1(=O)=O ZINC01111095
C[C@H](C(=O)Nc1ccccc1Cl)N1c2cccc3cccc(c23)S1(=O)=O ZINC01111096
Cc1ccc(NS(=O)(=O)c2cc(C(=O)Nc3cccc(C(F)(F)F)c3)ccc2C)c(C)c1 ZINC01111099
CC(=O)c1cccc(N(CC(=O)N(Cc2ccccc2)Cc2ccccc2)S(C)(=O)=O)c1 ZINC01111100
Cc1cc(C)cc(NS(=O)(=O)c2cc(C(=O)N3CCCCC3)ccc2C)c1 ZINC01111102
COc1ccc(S(=O)(=O)Nc2ccc(Cl)cc2)cc1I ZINC01111103
CCOC(=O)c1ccccc1NS(=O)(=O)c1ccc(SC)cc1 ZINC01111104
COc1ccc([N+](=O)[O-])cc1N(CC(=O)N1CCOCC1)S(C)(=O)=O ZINC01111105
CCOc1ccc(NS(=O)(=O)c2ccc(OC)c(I)c2)cc1 ZINC01111107
O=C(CSCc1c(F)cccc1Cl)Nc1ccc(I)cc1 ZINC01111108
COc1ccc(S(=O)(=O)NCc2ccccc2)cc1I ZINC01111109
COc1ccc(S(=O)(=O)N(C)c2ccc(C(=O)Nc3cccc(C(F)(F)F)c3)cc2)cc1OC ZINC01111110
COC(=O)c1ccccc1NC(=O)CN(c1ccc(F)c(Cl)c1)S(C)(=O)=O ZINC01111113
Cc1ccccc1N(CC(=O)Nc1cccc(C(F)(F)F)c1)S(=O)(=O)c1ccc(Cl)cc1 ZINC01111115
CCc1ccccc1NC(=O)CN(c1ccc2c(c1)OCO2)S(C)(=O)=O ZINC01111117
COc1cccc(NC(=O)c2ccc(CSc3ccc(C)cc3)cc2)c1 ZINC01111119
Cc1cc(NS(=O)(=O)c2ccc3ccccc3c2)ccc1Br ZINC01111121
CN(c1ccc(C(=O)Nc2ccc(Br)cc2)cc1)S(=O)(=O)c1ccc(Cl)cc1 ZINC01111122
O=C(CN(c1ccccc1)S(=O)(=O)c1ccc(F)cc1)Nc1cccc(Cl)c1 ZINC01111124
COc1ccc(S(=O)(=O)N(CC(=O)N2CCCCC2)c2ccc(Cl)cc2)cc1OC ZINC01111126
CCOC(=O)c1ccc(NC(=O)CN(c2cccc(C)c2)S(=O)(=O)c2ccc(Cl)cc2)cc1 ZINC01111128
O=C(NCc1ccccc1)c1ccccc1NS(=O)(=O)c1ccc([N+](=O)[O-])cc1 ZINC01111130
Cc1cc(C)cc(N([C@@H](C)C(=O)Nc2cccc(C(F)(F)F)c2)S(C)(=O)=O)c1 ZINC01111131
Cc1cc(C)cc(N([C@H](C)C(=O)Nc2cccc(C(F)(F)F)c2)S(C)(=O)=O)c1 ZINC01111133
Cc1cccc(N(Cc2ccccc2Cl)S(=O)(=O)c2ccccc2)c1C ZINC01111135
COc1ccc(S(=O)(=O)Nc2ccc(OC)c(OC)c2)cc1Cl ZINC01111136
COc1ccccc1NC(=O)C1=C(C)NC2=C(C(=O)C[C@H](c3ccc(OC)c(OC)c3)C2)[C@@H]1c1ccc(F)cc1 ZINC01111137
COc1ccccc1NC(=O)C1=C(C)NC2=C(C(=O)C[C@H](c3ccc(OC)c(OC)c3)C2)[C@H]1c1ccc(F)cc1 ZINC01111138
COc1ccccc1NC(=O)C1=C(C)NC2=C(C(=O)C[C@@H](c3ccc(OC)c(OC)c3)C2)[C@@H]1c1ccc(F)cc1 ZINC01111139
COc1ccccc1NC(=O)C1=C(C)NC2=C(C(=O)C[C@@H](c3ccc(OC)c(OC)c3)C2)[C@H]1c1ccc(F)cc1 ZINC01111140
COc1ccc([C@@H]2CC(=O)C3=C(C2)NC(C)=C(C(=O)Nc2ccccc2C)[C@@H]3c2ccc(OC)c(OC)c2)cc1OC ZINC01111141
COc1ccc([C@@H]2CC(=O)C3=C(C2)NC(C)=C(C(=O)Nc2ccccc2C)[C@H]3c2ccc(OC)c(OC)c2)cc1OC ZINC01111142
COc1ccc([C@H]2CC(=O)C3=C(C2)NC(C)=C(C(=O)Nc2ccccc2C)[C@@H]3c2ccc(OC)c(OC)c2)cc1OC ZINC01111143
COc1ccc([C@@H]2C(C(=O)Nc3ccccc3C)=C(C)NC3=C2C(=O)C[C@H](c2ccc(OC)c(OC)c2)C3)cc1OC ZINC01111144
COc1ccc(NC(=O)C2=C(C)NC3=C(C(=O)C[C@H](c4ccc(OC)c(OC)c4)C3)[C@@H]2c2ccc(C)c([N+](=O)[O-])c2)cc1 ZINC01111153
COc1ccc(NC(=O)C2=C(C)NC3=C(C(=O)C[C@H](c4ccc(OC)c(OC)c4)C3)[C@H]2c2ccc(C)c([N+](=O)[O-])c2)cc1 ZINC01111154
COc1ccc(NC(=O)C2=C(C)NC3=C(C(=O)C[C@@H](c4ccc(OC)c(OC)c4)C3)[C@@H]2c2ccc(C)c([N+](=O)[O-])c2)cc1 ZINC01111155
COc1ccc(NC(=O)C2=C(C)NC3=C(C(=O)C[C@@H](c4ccc(OC)c(OC)c4)C3)[C@H]2c2ccc(C)c([N+](=O)[O-])c2)cc1 ZINC01111156
COc1ccc([C@@H]2CC(=O)C3=C(C2)NC(C)=C(C(=O)Nc2ccccc2C)[C@@H]3c2ccc3c(c2)OCO3)cc1OC ZINC01111157
COc1ccc([C@@H]2CC(=O)C3=C(C2)NC(C)=C(C(=O)Nc2ccccc2C)[C@H]3c2ccc3c(c2)OCO3)cc1OC ZINC01111158
COc1ccc([C@H]2CC(=O)C3=C(C2)NC(C)=C(C(=O)Nc2ccccc2C)[C@@H]3c2ccc3c(c2)OCO3)cc1OC ZINC01111159
COc1ccc([C@H]2CC(=O)C3=C(C2)NC(C)=C(C(=O)Nc2ccccc2C)[C@H]3c2ccc3c(c2)OCO3)cc1OC ZINC01111160
COc1ccccc1NC(=O)C1=C(C)NC2=C(C(=O)C[C@H](c3ccc(OC)c(OC)c3)C2)[C@@H]1c1cccs1 ZINC01111161
COc1ccccc1NC(=O)C1=C(C)NC2=C(C(=O)C[C@H](c3ccc(OC)c(OC)c3)C2)[C@H]1c1cccs1 ZINC01111162
COc1ccccc1NC(=O)C1=C(C)NC2=C(C(=O)C[C@@H](c3ccc(OC)c(OC)c3)C2)[C@@H]1c1cccs1 ZINC01111163
COc1ccccc1NC(=O)C1=C(C)NC2=C(C(=O)C[C@@H](c3ccc(OC)c(OC)c3)C2)[C@H]1c1cccs1 ZINC01111164
FC(F)(F)c1cc(N2COc3cc4c(cc3C2)OCO4)ccc1Cl ZINC01111174
O=C1C[C@H](c2cc(Br)ccc2F)c2cc3c(cc2N1)OCCO3 ZINC01111176
O=C1C[C@@H](c2cc(Br)ccc2F)c2cc3c(cc2N1)OCCO3 ZINC01111177
COc1cc2c(cc1OC)[C@H](c1cccc(C(F)(F)F)c1)CC(=O)N2 ZINC01111178
COc1cc2c(cc1OC)[C@@H](c1cccc(C(F)(F)F)c1)CC(=O)N2 ZINC01111179
COc1cc2c(cc1OC)[C@H](c1cc(Br)ccc1F)CC(=O)N2 ZINC01111180
COc1cc2c(cc1OC)[C@@H](c1cc(Br)ccc1F)CC(=O)N2 ZINC01111181
O=C1C[C@H](c2cc(Br)ccc2F)c2cc3c(cc2N1)CCC3 ZINC01111182
O=C1C[C@@H](c2cc(Br)ccc2F)c2cc3c(cc2N1)CCC3 ZINC01111183
O=C1C[C@H](c2cc(Br)ccc2F)c2cc3c(cc2N1)OCO3 ZINC01111184
O=C1C[C@@H](c2cc(Br)ccc2F)c2cc3c(cc2N1)OCO3 ZINC01111185
CC(C)(c1ccccc1)n1nnc(-c2ccccc2)n1 ZINC01111187
Clc1ccc(-c2nnc(-c3ccco3)n2-c2ccc(Br)cc2)cc1 ZINC01111189
Cc1ccc(-n2c(-c3ccccc3)nnc2-c2ccco2)cc1C ZINC01111190
O=C(CN1C(=O)c2ccc(Br)cc2C1=O)OCc1cccc(C(=O)Oc2ccccc2)c1 ZINC01111191
O=C(CN1C(=O)c2ccc(Br)cc2C1=O)OCc1ccc(S(=O)(=O)Cc2ccccc2)cc1 ZINC01111192
O=C(CN1C(=O)c2cccc([N+](=O)[O-])c2C1=O)OCc1ccc(S(=O)(=O)Cc2ccccc2)cc1 ZINC01111193
O=C(CCC(=O)OCc1ccc(S(=O)(=O)N2CCOCC2)cc1)Nc1ccc(Br)c2cccnc12 ZINC01111194
Cc1ccc(C(=O)Nc2ccccc2C(=O)OCc2ccc(S(=O)(=O)N3CCOCC3)cc2)cc1 ZINC01111195
COc1ccccc1NC(=O)[C@@H](CCS(C)(=O)=O)N1C(=O)c2ccc(Br)cc2C1=O ZINC01111196
COc1ccccc1NC(=O)[C@H](CCS(C)(=O)=O)N1C(=O)c2ccc(Br)cc2C1=O ZINC01111197
Cc1ccc(S(=O)(=O)Cc2cccc(C(=O)OCc3ccc(S(=O)(=O)c4ccccc4)cc3)c2)cc1 ZINC01111198
O=C(CSc1nnc(-c2cccc(Cl)c2)o1)Nc1ccccc1 ZINC01111199
COc1ccccc1-c1nnc(SCC(=O)Nc2ccccc2)o1 ZINC01111200
O=C1OCC[C@@H]1Sc1nnc(-c2cccc(Br)c2)o1 ZINC01111201
O=C1OCC[C@H]1Sc1nnc(-c2cccc(Br)c2)o1 ZINC01111202
O=C1OCC[C@@H]1Sc1nc(-c2ccccc2)c(-c2ccccc2)o1 ZINC01111203
O=C1OCC[C@H]1Sc1nc(-c2ccccc2)c(-c2ccccc2)o1 ZINC01111204
Cn1cnnc1SCC(=O)c1ccc(C(C)(C)C)cc1 ZINC01111205
COc1ccccc1-c1nnc(SCC(=O)c2ccc([N+](=O)[O-])cc2)o1 ZINC01111206
O=C(CSc1nnc(Cc2ccccc2)o1)c1ccc([N+](=O)[O-])cc1 ZINC01111207
Cc1nnc(SCC(=O)c2ccc([N+](=O)[O-])cc2)s1 ZINC01111208
Cn1cnnc1SCC(=O)c1ccc([N+](=O)[O-])cc1 ZINC01111209
Cc1ccc(C)c(C(=O)CSc2nnc(-c3ccc(Cl)cc3)o2)c1 ZINC01111210
Cc1ccc(C)c(C(=O)CSc2nnc(C)s2)c1 ZINC01111211
CC(=O)Nc1ccc(C(=O)CSc2nnc(-c3ccccc3Cl)o2)cc1 ZINC01111212
CC(=O)Nc1ccc(C(=O)CSc2nnc(-c3cccc(Br)c3)o2)cc1 ZINC01111213
COc1ccccc1-c1nnc(SCC(=O)c2ccc(NC(C)=O)cc2)o1 ZINC01111214
CC(=O)Nc1ccc(C(=O)CSc2nnc(Cc3ccccc3)o2)cc1 ZINC01111215
CC(=O)Nc1ccc(C(=O)CSc2nnc(C)s2)cc1 ZINC01111216
CC(=O)Nc1ccc(C(=O)CSc2nncn2C)cc1 ZINC01111217
O=C(CSc1nnc(Cc2ccccc2)o1)c1ccc(Oc2ccccc2)cc1 ZINC01111218
O=C(CSc1nnc(-c2ccccc2Cl)o1)c1cc2ccccc2oc1=O ZINC01111221
Cn1cnnc1SCC(=O)c1cc2ccccc2oc1=O ZINC01111222
O=C(CSCc1ccc(Br)cc1)Nc1cccc(C(F)(F)F)c1 ZINC01111223
COc1ccc(OC)c(NS(=O)(=O)c2ccc(NS(=O)(=O)c3ccc4ccccc4c3)cc2)c1 ZINC01111224
CS(=O)(=O)N(CC(=O)NC1CCCC1)c1cc(Cl)c(Cl)cc1Cl ZINC01111225
CCc1ccccc1NC(=O)CN(c1ccc(Cl)cc1Cl)S(C)(=O)=O ZINC01111227
COc1ccccc1NC(=O)c1ccccc1NS(=O)(=O)c1ccccc1 ZINC01111229
C=CCN(c1ccc(C(=O)N2CCCC2)cc1)S(C)(=O)=O ZINC01111230
Cc1ccc(NS(=O)(=O)c2cc(C(=O)Nc3cc(C)ccc3C)ccc2C)cc1 ZINC01111232
CCc1ccccc1NC(=O)c1ccc(N(C)S(=O)(=O)c2ccc(Cl)cc2)cc1 ZINC01111233
Cc1ccc(N(Cc2cccc(Cl)c2)S(C)(=O)=O)cc1C ZINC01111235
COc1ccc(NC(=O)CSCc2c(F)cccc2Cl)c(OC)c1 ZINC01111238
Cc1ccccc1N(CC(=O)N1CCCC1)S(=O)(=O)c1ccc(Cl)cc1 ZINC01111239
CCOc1ccc(NC(=O)CN(c2cccc(C(C)=O)c2)S(C)(=O)=O)cc1 ZINC01111241
C[C@@H](C(=O)NC1CCCCC1)N1c2cccc3cccc(c23)S1(=O)=O ZINC01111243
C[C@H](C(=O)NC1CCCCC1)N1c2cccc3cccc(c23)S1(=O)=O ZINC01111244
CSc1ccccc1C(=O)Nc1ccc(I)cc1 ZINC01111247
COC(=O)c1ccccc1NC(=O)CSCc1c(F)cccc1Cl ZINC01111248
COC(=O)c1ccccc1NC(=O)CSCc1ccc(Br)cc1 ZINC01111249
CC(=O)c1cccc(N(CC(=O)N(C)C)S(C)(=O)=O)c1 ZINC01111250
Cc1cccc(C)c1N(Cc1ccc(Cl)c(Cl)c1)S(C)(=O)=O ZINC01111252
CN(c1cccc(NS(=O)(=O)c2ccc3ccccc3c2)c1)S(C)(=O)=O ZINC01111254
O=C(CN(c1ccccc1)S(=O)(=O)c1ccc(F)cc1)NC1CCCC1 ZINC01111256
COc1ccc(S(=O)(=O)N(C)c2ccc(C(=O)Nc3ccc(OC)c(OC)c3)cc2)cc1 ZINC01111258
CCOC(=O)c1ccc(NC(=O)c2ccccc2SC)cc1 ZINC01111260
COC(=O)c1c([N-]S(=O)(=O)c2ccc3ccccc3c2)sc2c1CCCC2 ZINC01111261
C=CCN(c1ccc(C(=O)Nc2ccc(I)cc2)cc1)S(C)(=O)=O ZINC01111262
COc1ccc(S(=O)(=O)N(C)c2ccc(C(=O)Nc3ccccc3Cl)cc2)cc1 ZINC01111265
CN(C)S(=O)(=O)N(CC(=O)N1CCCC1)c1ccccc1 ZINC01111267
CN(c1ccc(C(=O)NC2CCCC2)cc1)S(=O)(=O)c1ccc(Cl)cc1 ZINC01111269
Cc1nn(-c2ccccc2)c2c1[C@H](c1c(Cl)cccc1[N+](=O)[O-])C(C#N)=C(N)O2 ZINC01111270
Cc1nn(-c2ccccc2)c2c1[C@@H](c1c(Cl)cccc1[N+](=O)[O-])C(C#N)=C(N)O2 ZINC01111271
COC(=O)c1c(C)oc2ccc(N(C(=O)C3CCCCC3)S(=O)(=O)c3cccs3)cc12 ZINC01111272
Cc1cccc(C(=O)N[C@@H](c2nnc(SCC(=O)Nc3cc(Cl)c(Cl)cc3Cl)n2C)C(C)C)c1 ZINC01111273
Cc1cccc(C(=O)N[C@H](c2nnc(SCC(=O)Nc3cc(Cl)c(Cl)cc3Cl)n2C)C(C)C)c1 ZINC01111274
CC(=O)Nc1ccc(S(=O)(=O)Nc2cccc(-c3cn4ccsc4n3)c2)cc1 ZINC01111275
COc1ccccc1N(C[C@@H](O)COc1ccc(C)cc1)S(=O)(=O)c1ccccc1 ZINC01111276
COc1ccccc1N(C[C@H](O)COc1ccc(C)cc1)S(=O)(=O)c1ccccc1 ZINC01111277
CCOC(=O)[C@@]12C(=O)Oc3ccc(Br)cc3[C@@H]1[C@@]2(C)C(=O)c1ccc(C)cc1 ZINC01111279
COC(=O)[C@@H]1C(=O)Oc2ccc3ccccc3c2[C@H]1[C@@H](C)C(=O)c1ccc(Br)cc1 ZINC01111280
O=C([O-])c1ccc2c(c1)[C@H]1c3ccccc3C[C@H]1[C@H](c1cccc(Cl)c1)N2 ZINC01111281
CCOC(=O)c1ccc(NC(=O)C2(c3ccc([N+](=O)[O-])cc3)CCCC2)cc1 ZINC01111282
CCN(CC)C(=O)CSc1nc2ccccc2c(=O)n1Cc1ccccc1 ZINC01111283
COc1nnc(-c2ccc(N3CCOCC3)c(NC(=O)C3CCCCC3)c2)c2ccccc12 ZINC01111284
CCOC(=O)c1ccc(NC(=O)c2ccc(-c3ccc([N+](=O)[O-])cc3Cl)o2)cc1 ZINC01111285
O=C(Nc1ccc(I)cc1C(=O)N1CCCCCC1)c1ccco1 ZINC01111286
O=C(NCc1ccco1)c1cc(I)ccc1NC(=O)c1cccc2ccccc12 ZINC01111287
CSc1nc(-c2ccc(Cl)cc2)nn1C(=O)CCc1ccccc1 ZINC01111288
S=C(Nc1ccc(Nc2ccccc2)cc1)N1CCN(c2cccc[nH+]2)CC1 ZINC01111289
O=C1C[C@@H](Sc2nc(-c3ccccc3)c3ccccc3n2)C(=O)N1c1ccc2ccccc2c1 ZINC01111295
Cc1c(C(C)C)c(=O)oc2cc(OCC(=O)c3ccc(Br)cc3)ccc12 ZINC01111296
COC(=O)Cc1ccc(NC(=S)N2CCN(c3cccc[nH+]3)CC2)cc1 ZINC01111297
CCn1c(CNC(=O)c2ccc(OC)cc2)nnc1SCC(=O)Nc1ccc(Br)cc1F ZINC01111298
Cc1ccc(N2CCN(C(=O)c3cccc(Br)c3)CC2)c(C)c1 ZINC01111299
CS(=O)(=O)N(CC(=O)NC1CC1)c1ccc(Cl)c(C(F)(F)F)c1 ZINC01111300
CC1(C)CC(=O)c2cc(C(=O)Nn3cnnc3)c(=O)n(-c3ccccc3)c2C1 ZINC01111302
COC(=O)Cc1c(C)c2ccc(OCC(=O)c3ccc(OC)cc3)c(C)c2oc1=O ZINC01111303
O=C(Cc1ccc2c(=O)c(-c3ccccc3F)coc2c1)NOc1ccc(C(F)(F)F)cc1[N+](=O)[O-] ZINC01111305
CCn1c(SCC(=O)N[C@H]2CCCC[C@H]2C)nnc1-c1ccc(Cl)cc1 ZINC01111306
CCn1c(SCC(=O)N[C@@H]2CCCC[C@H]2C)nnc1-c1ccc(Cl)cc1 ZINC01111307
CCn1c(SCC(=O)N[C@H]2CCCC[C@@H]2C)nnc1-c1ccc(Cl)cc1 ZINC01111308
CCn1c(SCC(=O)N[C@@H]2CCCC[C@@H]2C)nnc1-c1ccc(Cl)cc1 ZINC01111309
COc1cc(NC(=O)c2cccc(Br)c2)ccc1NC(=O)C(C)C ZINC01111310
CCOc1ccc(-n2c(SCC(=O)Nc3ccc(OC)cc3OC)nnc2-c2cccnc2)cc1 ZINC01111311
COc1ccc(NC(C)=O)cc1NC(=O)CSc1nnc(-c2ccncc2)n1-c1ccc(Cl)cc1 ZINC01111312
COc1cc(S(=O)(=O)N2CCN(c3ccc(Cl)c(Cl)c3)CC2)c(C)cc1C ZINC01111313
O=C(NCc1ccccc1C(F)(F)F)c1cnn2c(C(F)F)cc(-c3ccccc3)nc12 ZINC01111314
Cc1cccc(C(=O)Nc2ccc(NC(=S)NC(=O)c3ccc(C)cc3C)cc2)c1 ZINC01111318
O=C(Nc1ccc(N2CCN(C(=O)c3cccs3)CC2)cc1)c1cccc(I)c1 ZINC01111319
O=C(Nc1nccs1)c1cn(-c2ccccc2)nc1-c1ccc([N+](=O)[O-])cc1 ZINC01111320
CCN(c1ccccc1)S(=O)(=O)c1ccc(NC(=O)c2ccccc2[N+](=O)[O-])cc1 ZINC01111321
C=CCn1c(SCC(=O)c2ccc3c(c2)OCO3)nc2sc3c(c2c1=O)CCCCC3 ZINC01111325
Cc1ccccc1N1C(=O)C[C@@H](Sc2nc3ccccc3s2)C1=O ZINC01111329
O=C(C[C@@H]1C(=O)N(c2ccccc2)C(=O)N1Cc1ccc2c(c1)OCO2)Nc1ccc(Cl)cc1 ZINC01111330
O=C(C[C@H]1C(=O)N(c2ccccc2)C(=O)N1Cc1ccc2c(c1)OCO2)Nc1ccc(Cl)cc1 ZINC01111331
Cc1cc(Cl)ccc1N(CC(=O)NC[C@H]1CCCO1)S(=O)(=O)c1ccccc1 ZINC01111332
Cc1cc(Cl)ccc1N(CC(=O)NC[C@@H]1CCCO1)S(=O)(=O)c1ccccc1 ZINC01111334
COc1cc(C=O)ccc1OC(=O)c1cn(-c2ccccc2)nc1-c1cccs1 ZINC01111336
COc1ccc(NC(=O)Nc2ccc(C(=O)N3CCCCC3)cc2)cc1 ZINC01111338
O=C(Nc1ccc(C(=O)N2CCCCC2)c(Cl)c1)c1ccc([N+](=O)[O-])cc1 ZINC01111339
Cn1c(=O)c2c(nc(OCc3ccc4c(c3)OCO4)n2Cc2ccc(Cl)cc2)n(C)c1=O ZINC01111340
O=C(COc1ccc(I)cc1)Nc1ccc2c(c1)C(=O)NC2=O ZINC01111341
COc1ccc(-c2nn(-c3ccccc3)cc2C(=O)Nc2ccccc2Br)cc1[N+](=O)[O-] ZINC01111344
COc1ccc(C(C)C)cc1S(=O)(=O)Nc1ccc(I)cc1 ZINC01111345
O=C(COc1ccc(Br)cc1)Nc1ccc(Sc2ccc([N+](=O)[O-])cc2)cc1 ZINC01111346
Cc1cc2ncn(C[C@H](O)COc3ccc4cc(Br)ccc4c3)c2cc1C ZINC01111347
Cc1cc2ncn(C[C@@H](O)COc3ccc4cc(Br)ccc4c3)c2cc1C ZINC01111348
COc1cc(C(=O)NCc2cccc3ccccc23)ccc1OCc1ccccc1 ZINC01111349
O=C(Nc1ccccc1Br)c1cn(-c2ccccc2)nc1-c1cccc([N+](=O)[O-])c1 ZINC01111350
Cc1cc(C(=O)Nc2cc(C(F)(F)F)ccc2N2CCCC2)ccc1[N+](=O)[O-] ZINC01111354
O=C(CSc1nnc2scc(-c3ccccc3)n12)c1ccc2c(c1)OCCO2 ZINC01111355
Cc1cc(OCC(=O)N2CCN(c3ccccc3F)CC2)ccc1Br ZINC01111358
COC(=O)C1=C(C)OC(N)=C(C#N)[C@@H]1c1cc(C)cc(COc2ccc(Cl)cc2C)c1C ZINC01111359
COC(=O)C1=C(C)OC(N)=C(C#N)[C@H]1c1cc(C)cc(COc2ccc(Cl)cc2C)c1C ZINC01111360
COC(=O)COc1cccc(NC(=O)COc2ccc(Br)cc2)c1 ZINC01111362
CCOc1ccc(OCC)c([C@H]2C(C#N)=C(N)N(c3cc([N+](=O)[O-])ccc3C)C3=C2C(=O)CCC3)c1 ZINC01111364
CCOc1ccc(OCC)c([C@@H]2C(C#N)=C(N)N(c3cc([N+](=O)[O-])ccc3C)C3=C2C(=O)CCC3)c1 ZINC01111365
CCN1C(=O)[C@](O)(c2c[nH]c3ccccc23)c2cc(Br)ccc21 ZINC01111366
CCN1C(=O)[C@@](O)(c2c[nH]c3ccccc23)c2cc(Br)ccc21 ZINC01111367
Cc1cc(C)c(S(=O)(=O)N(C)CC(=O)N2CCN(c3ccc(F)cc3)CC2)c(C)c1 ZINC01111368
CCOC(=O)c1cc(CC)sc1NC(=O)Cn1c(=O)oc2ccccc21 ZINC01111370
COC(=O)Cc1c(C)c2cc(Cl)c(O[C@@H](C)C(C)=O)cc2oc1=O ZINC01111371
COC(=O)Cc1c(C)c2cc(Cl)c(O[C@H](C)C(C)=O)cc2oc1=O ZINC01111372
COC(=O)c1cc(NC(=O)CSc2nnc(Cc3ccc(OC)cc3)n2C)ccc1Cl ZINC01111373
O=C1CCCc2oc3c(cc(NS(=O)(=O)c4cccc5ccccc45)c4ccccc43)c21 ZINC01111374
Cc1c(Cl)cccc1NC(=S)N1CCC(C(O)(c2ccccc2)c2ccccc2)CC1 ZINC01111375
COc1ccc(C(=O)Nc2ccc(C(=O)NC[C@H]3COc4ccccc4O3)cc2)cc1OC ZINC01111376
COc1ccc(C(=O)Nc2ccc(C(=O)NC[C@@H]3COc4ccccc4O3)cc2)cc1OC ZINC01111377
CCOc1ccc(NC(=O)c2ccc(-c3ccc([N+](=O)[O-])cc3Cl)o2)cc1 ZINC01111378
COc1ccc(C2(C(=O)NCCc3ccccc3)CCCC2)cc1OC ZINC01111379
CCc1nccn1C(=O)c1cnn2c(C(F)F)cc(-c3ccc(C)cc3)nc12 ZINC01111380
CCn1c(SCC(=O)Nc2cc(C)ccc2OC)nnc1-c1ccc(Cl)cc1 ZINC01111381
O=C(Nc1ccc(I)cc1C(=O)NC[C@H]1CCCO1)c1ccc(Cl)cc1Cl ZINC01111382
O=C(Nc1ccc(I)cc1C(=O)NC[C@@H]1CCCO1)c1ccc(Cl)cc1Cl ZINC01111383
COc1cc(Cl)c(S(=O)(=O)N2CCN(c3ccc(C)cc3C)CC2)cc1Cl ZINC01111384
CCOc1ccc(NC(=O)c2cnn3c(C(F)F)cc(-c4ccc(C)cc4)nc23)cc1 ZINC01111385
COc1ccc(Cc2nnc(SCC(=O)Nc3ccc(Br)c(C)c3C)o2)cc1 ZINC01111386
COC(=O)Cc1c(C)c2ccc(OCc3cccc(C)c3)c(C)c2oc1=O ZINC01111387
Cc1ccc(-c2nnc(SCC(=O)Nc3ccc(Br)c(C)c3C)o2)cc1 ZINC01111388
Cc1cccc(-c2nc3c(c(SCC(=O)Nc4ccccc4C)n2)CCCC3)c1 ZINC01111390
Cc1cc(C(F)F)n2nc(C(=O)Nc3cc(Sc4ccc(Cl)cc4)cc([N+](=O)[O-])c3)nc2n1 ZINC01111391
CCn1c(Cc2ccccc2)nnc1SCC(=O)Nc1c(Cl)cc(Cl)cc1Cl ZINC01111392
CCn1c(CNC(=O)c2ccc(Cl)cc2)nnc1SCC(=O)Nc1c(Cl)cc(Cl)cc1Cl ZINC01111394
CCc1cc2c(=O)c(Oc3ccc(Cl)cc3)coc2cc1OCC(=O)OC ZINC01111396
Cc1nc(SCC(=O)Nc2cc(Cl)cc(Cl)c2)[nH]c(=O)c1Cc1ccccc1 ZINC01111397
Cn1c(COc2ccccc2Cl)nnc1SCC(=O)Nc1ccccc1Cl ZINC01111398
CCn1c(SCC(=O)c2ccc(Br)cc2)nnc1[C@@H](C)NC(=O)c1ccc(Cl)cc1 ZINC01111400
CCn1c(SCC(=O)c2ccc(Br)cc2)nnc1[C@H](C)NC(=O)c1ccc(Cl)cc1 ZINC01111401
Cc1ccc(C)c(S(=O)(=O)Nc2ccc(I)cc2)c1 ZINC01111402
Cc1sc(NC(=O)c2cccc3ccccc23)c(C(=O)Nc2ccccc2)c1C ZINC01111407
CCn1c(CNC(=O)c2ccc(Cl)cc2)nnc1SCC(=O)Nc1ccc(Br)c(C)c1C ZINC01111408
COc1cc(NC(=O)COc2ccc(C(C)(C)C)cc2)ccc1NC(=O)C(C)C ZINC01111409
Cn1c(SCC(=O)Nc2ccc(Br)cc2F)nnc1-c1ccccc1Cl ZINC01111410
COc1cc(Br)c([C@@H]2C(C#N)=C(N)Oc3[nH]nc(-c4cccs4)c32)cc1OC ZINC01111411
COc1cc(Br)c([C@H]2C(C#N)=C(N)Oc3[nH]nc(-c4cccs4)c32)cc1OC ZINC01111412
Cc1nc(NC(=O)COc2ccc(Cl)cc2)ccc1Br ZINC01111413
CCOC(=O)c1ccc(NC(=O)CSc2nnc(CNC(=O)c3ccccc3Cl)n2C)cc1 ZINC01111414
CC(=O)Nc1ccc(S(=O)(=O)[N-]c2nn3c([nH+]2)N=C(c2ccc(C)cc2)C[C@H]3c2ccccc2)cc1 ZINC01111415
CC(=O)Nc1ccc(S(=O)(=O)[N-]c2nn3c([nH+]2)N=C(c2ccc(C)cc2)C[C@@H]3c2ccccc2)cc1 ZINC01111416
COC(=O)C1=CN(Cc2ccc(OC)c(OC)c2)C=C(C(=O)OC)C1c1ccc([N+](=O)[O-])cc1 ZINC01111417
CCOc1ccc(-n2c(SCC(=O)Nc3cccc(Cl)c3C)nc3ccccc3c2=O)cc1 ZINC01111418
COc1ccc(N2C[C@@H](C(=O)Nc3sc4c(c3C#N)CCCC4)CC2=O)cc1 ZINC01111419
COc1ccc(N2C[C@H](C(=O)Nc3sc4c(c3C#N)CCCC4)CC2=O)cc1 ZINC01111420
Cc1ccc(Cl)cc1N1CCN(C(=S)Nc2ccc(S(N)(=O)=O)cc2)CC1 ZINC01111421
CC(C)c1ccc(NC(=O)CSc2nnc(COc3ccc(C(C)C)cc3)o2)cc1 ZINC01111422
CCn1c(SCC(=O)Nc2cccc(SC)c2)nnc1[C@@H](C)NC(=O)c1ccc(C)cc1 ZINC01111423
CCn1c(SCC(=O)Nc2cccc(SC)c2)nnc1[C@H](C)NC(=O)c1ccc(C)cc1 ZINC01111424
CC(=O)c1ccccc1OC(=O)COc1ccc2ccccc2c1Br ZINC01111425
Cc1cccc(OCC(=O)NC(=S)Nc2ccccc2N2CCOCC2)c1C ZINC01111428
CCn1c(CNC(=O)c2ccc(C)cc2)nnc1SCC(=O)Nc1cc(C)c(C)cc1Br ZINC01111429
O=C(NCCc1ccccc1)c1ccc(-c2cccc(C(F)(F)F)c2)o1 ZINC01111430
N#CC1=C(N)OC2=C(C(=O)C[C@@H](c3ccccc3)C2)[C@H]1c1ccccc1OCc1c(F)cccc1Cl ZINC01111431
N#CC1=C(N)OC2=C(C(=O)C[C@H](c3ccccc3)C2)[C@H]1c1ccccc1OCc1c(F)cccc1Cl ZINC01111432
N#CC1=C(N)OC2=C(C(=O)C[C@@H](c3ccccc3)C2)[C@@H]1c1ccccc1OCc1c(F)cccc1Cl ZINC01111433
N#CC1=C(N)OC2=C(C(=O)C[C@H](c3ccccc3)C2)[C@@H]1c1ccccc1OCc1c(F)cccc1Cl ZINC01111434
CC(C)c1ccc(S(=O)(=O)N2CCN(c3ccc(Cl)c(Cl)c3)CC2)cc1 ZINC01111435
O=C(CSc1nc(-c2ccccc2)nc2c1CCCC2)NCc1ccccc1 ZINC01111436
CC(=O)c1c(C)n(-c2ccc(C)cc2)c2ccc(OC(=O)c3ccc(N4C(=O)CCC4=O)cc3)cc12 ZINC01111441
CCn1c(CNC(=O)c2ccc(OC)c(OC)c2)nnc1SCC(=O)c1ccc(Br)cc1 ZINC01111443
O=C(Nc1ccccc1I)c1ccc(-c2cccc([N+](=O)[O-])c2)o1 ZINC01111444
N#CC1=C(N)OC2=C(C(=O)C[C@@H](c3ccccc3)C2)[C@H]1c1cc(Br)ccc1O ZINC01111445
N#CC1=C(N)OC2=C(C(=O)C[C@H](c3ccccc3)C2)[C@H]1c1cc(Br)ccc1O ZINC01111446
N#CC1=C(N)OC2=C(C(=O)C[C@@H](c3ccccc3)C2)[C@@H]1c1cc(Br)ccc1O ZINC01111447
N#CC1=C(N)OC2=C(C(=O)C[C@H](c3ccccc3)C2)[C@@H]1c1cc(Br)ccc1O ZINC01111448
Cc1cc(C)c(S(=O)(=O)N(C)CC(=O)Nc2ccc(I)cc2)c(C)c1 ZINC01111449
O=C1c2ccccc2C(=O)N1c1nc2n(n1)[C@H](c1ccccc1Cl)CC(c1ccccc1)=N2 ZINC01111451
O=C1c2ccccc2C(=O)N1c1nc2n(n1)[C@@H](c1ccccc1Cl)CC(c1ccccc1)=N2 ZINC01111452
CCCc1sc(NC(=S)Nc2ccccc2)c(C(=O)OCC)c1C ZINC01111453
CCCc1cc(=O)oc2c(C)c(OCC(=O)Nc3c(C)cccc3C)ccc12 ZINC01111454
COc1cccc(C(=O)Oc2cc3oc(=O)c4c(c3cc2Cl)CCC4)c1 ZINC01111455
Cc1ccccc1-c1nnc(SCC(=O)c2ccc(Br)cc2)n1C ZINC01111456
COc1ccc(C(=O)NCc2nnc(SCC(=O)N3c4ccccc4Sc4ccccc43)n2C)cc1OC ZINC01111457
COC(=O)Cc1ccc(NC(=S)N2CCN(c3cccc(OC)c3)CC2)cc1 ZINC01111458
CN(CC(=O)Nc1ccc(F)c(Cl)c1)S(=O)(=O)c1ccc(F)cc1 ZINC01111459
Cc1cccn2cc(-c3cccc(NC(=O)c4cccc(Cl)c4)c3)nc12 ZINC01111461
O=C(Nc1ccc(I)cc1C(=O)Nc1cccnc1)c1ccc(Cl)cc1Cl ZINC01111463
Cc1ccc(C(=O)C[C@]2(O)C(=O)N(CC(N)=O)c3ccccc32)c(C)c1 ZINC01111465
Cc1ccc(C(=O)C[C@@]2(O)C(=O)N(CC(N)=O)c3ccccc32)c(C)c1 ZINC01111466
CC[NH+](CC)c1ccc(NC(=O)CSc2nc3cc([N+](=O)[O-])ccc3[nH]2)cc1C ZINC01111471
CCNS(=O)(=O)c1ccc(NC(=O)c2cnn3c(C(F)F)cc(-c4ccccc4)nc23)cc1 ZINC01111472
CC(=O)c1c(C)n(Cc2ccco2)c2ccc(OC(=O)CSc3ccccc3)cc12 ZINC01111473
O=S(=O)(Nc1ccc(I)cc1)c1cccc2ccccc12 ZINC01111474
O=C(Nc1ccc(Cl)cc1Cl)c1cnn2c(C(F)F)cc(-c3ccccc3)nc12 ZINC01111477
O=C(Nc1ccc(I)cc1C(=O)Nc1ccccc1F)c1ccco1 ZINC01111478
CCOC(=O)[C@H]1CCCN(C(=S)Nc2ccc(S(N)(=O)=O)cc2)C1 ZINC01111479
CCOC(=O)[C@@H]1CCCN(C(=S)Nc2ccc(S(N)(=O)=O)cc2)C1 ZINC01111480
Cc1cc(C)c(S(=O)(=O)N(C)CC(=O)Nc2ccc(Br)cc2F)c(C)c1 ZINC01111481
Cc1ccc(C(=O)Nc2ccc(C[NH+]3CCCCC3)cc2)cc1[N+](=O)[O-] ZINC01111484
CC[NH+](CC)c1ccc([C@@H]2C(C#N)=C(N)Oc3n[nH]c(-c4cc(OC)ccc4OC)c32)cc1 ZINC01111485
CC[NH+](CC)c1ccc([C@H]2C(C#N)=C(N)Oc3n[nH]c(-c4cc(OC)ccc4OC)c32)cc1 ZINC01111486
O=C(Nc1ccc(I)cc1C(=O)N1CCCC1)c1ccccc1Cl ZINC01111487
CC(C)CC(=O)Nc1scc(-c2ccccc2)c1C(=O)N1CCCCC1 ZINC01111488
Cc1ccc(NC(=O)[C@@H](C)Sc2nc(=O)cc(N)n2-c2ccccc2)cc1 ZINC01111489
Cc1ccc(NC(=O)[C@H](C)Sc2nc(=O)cc(N)n2-c2ccccc2)cc1 ZINC01111490
O=C(Nc1ccc(I)cc1C(=O)NCc1cccnc1)c1ccco1 ZINC01111492
CC1CCN(C(=O)c2cc(I)ccc2NC(=O)c2ccccc2Cl)CC1 ZINC01111493
O=C(CSc1nc2ccccc2[nH]1)Nc1nnc(COc2ccccc2)s1 ZINC01111494
Cc1ccc(C(=O)NCc2nnc(SCC(=O)Nc3c(C)cc(Br)cc3C)n2C)cc1 ZINC01111495
CSc1nc(-c2ccc(Cl)cc2)nn1C(=O)c1ccc([N+](=O)[O-])cc1 ZINC01111496
Cc1cccc(CN(c2ccc(C)cc2C)S(=O)(=O)c2ccccc2)c1 ZINC01111499
Cc1cccc(NC(=O)c2ccc(NS(=O)(=O)c3ccccc3)cc2)c1 ZINC01111500
Cc1ccc(NS(=O)(=O)c2cc(C(=O)Nc3ccc(Cl)cc3)ccc2C)c(C)c1 ZINC01111501
O=S(=O)(c1ccccc1)N(Cc1ccc(Br)cc1)c1ccccc1 ZINC01111502
Cc1ccc(N([C@@H](C)C(=O)Nc2ccccc2Cl)S(C)(=O)=O)cc1 ZINC01111504
Cc1ccc(N([C@H](C)C(=O)Nc2ccccc2Cl)S(C)(=O)=O)cc1 ZINC01111506
CCOc1ccccc1N(CC(=O)Nc1ccccc1)S(=O)(=O)c1ccc(SC)cc1 ZINC01111508
COc1ccc(S(=O)(=O)N(CC(=O)N(C)Cc2ccccc2)c2ccc(Cl)cc2)cc1OC ZINC01111510
CCOc1ccc(NC(=O)[C@@H](C)N(c2ccc(C)cc2)S(C)(=O)=O)cc1 ZINC01111512
N#CCc1ccc(NC(=O)CSCc2c(Cl)cccc2Cl)cc1 ZINC01111515
CCn1c(SCC(=O)Nc2oc(-c3ccccc3)c(-c3ccccc3)c2C#N)nnc1-c1ccco1 ZINC01111516
O=S(=O)(Nc1ccccc1-c1ccccc1)c1ccc(Br)s1 ZINC01111517
CCOC(=O)C1=CN(Cc2ccc(Cl)cc2)C=C(C(=O)OCC)C1c1ccc(O)cc1 ZINC01111518
CCOC(=O)C1=CN(Cc2ccc(OC)cc2)C=C(C(=O)OCC)C1c1ccc2c(c1)OCO2 ZINC01111519
COc1ccc(S(=O)(=O)N2CCOCC2)cc1C(=O)Nc1ccon1 ZINC01111520
CC[C@@H](C)NS(=O)(=O)c1ccc(NC(=O)CSc2ccccc2)cc1 ZINC01111521
CC[C@H](C)NS(=O)(=O)c1ccc(NC(=O)CSc2ccccc2)cc1 ZINC01111522
COc1ccc(S(=O)(=O)Nc2ccc(CSc3ccccc3)cc2C)cc1C ZINC01111523
Cc1c(NC(=O)c2sc3cc(F)ccc3c2Cl)c(=O)n(-c2ccccc2)n1C ZINC01111524
COc1cc(SC)ccc1C(=O)Nc1nnc(COc2ccc(Cl)cc2)s1 ZINC01111525
O=S(=O)(Nc1ccc(S(=O)(=O)N2CCOCC2)cc1)c1ccc(Br)s1 ZINC01111526
O=C(Nc1ccc(I)cc1)c1nsc(Cl)c1Cl ZINC01111527
O=C(NC(=S)Nc1ccc(Br)c(Cl)c1)c1cccc([N+](=O)[O-])c1 ZINC01111528
O=C(Nc1cc2nn(-c3ccccc3)nc2cc1Cl)c1sc2ccccc2c1Cl ZINC01111529
Cc1ccccc1[C@H]1C[C@@H](c2ccc(Cl)cc2Cl)Nc2ncnn21 ZINC01111530
Cc1ccccc1[C@@H]1C[C@@H](c2ccc(Cl)cc2Cl)Nc2ncnn21 ZINC01111531
Cc1ccccc1[C@H]1C[C@H](c2ccc(Cl)cc2Cl)Nc2ncnn21 ZINC01111532
Cc1ccccc1[C@@H]1C[C@H](c2ccc(Cl)cc2Cl)Nc2ncnn21 ZINC01111533
CC(=O)Nc1ccc(C(=O)Nc2nnc(Cc3ccccc3)s2)cc1 ZINC01111534
COc1ccc(NS(=O)(=O)c2ccc(NC(=O)c3ccc(-c4ccccc4)cc3)cc2)c(OC)c1 ZINC01111535
Cc1ccc(N(CC(=O)NCc2ccccc2C)S(=O)(=O)c2ccc(Cl)cc2)cc1C ZINC01111536
CCOC(=O)c1cc(NC(=O)CCCc2ccc(OC)c(C)c2)ccc1Cl ZINC01111538
O=C(CS(=O)(=O)c1ccc2ccccc2c1)c1ccc([N+](=O)[O-])cc1 ZINC01111539
CN(Cc1ccccc1)C(=O)COc1ccc(Cl)cc1Br ZINC01111540
CC(C)(C)c1ccc(OCC(=O)N(c2ccccn2)C2CCCCC2)cc1 ZINC01111541
Cc1nnc(SCC(=O)Nc2ccc(Br)cc2Cl)s1 ZINC01111542
Cc1c(NC(=O)c2ccc3c(c2)[C@@H]2[C@H]4CC[C@H](C4)[C@@H]2[C@@H](c2ccccc2)N3)c(=O)n(-c2ccccc2)n1C ZINC01111543
COc1ccc(CCNC(=O)[C@H](C)Sc2ccc(C)cc2)cc1OC ZINC01111544
COc1ccc(CCNC(=O)[C@@H](C)Sc2ccc(C)cc2)cc1OC ZINC01111545
COc1ccc([N+](=O)[O-])c2c1N[C@@H](c1cc(Br)c(OC)c(OC)c1)[C@H]1CC=C[C@@H]21 ZINC01111546
O=C([O-])CCCC(=O)Nc1ccc(C(=O)NC[C@H]2CCCO2)cc1 ZINC01111547
O=C([O-])CCCC(=O)Nc1ccc(C(=O)NC[C@@H]2CCCO2)cc1 ZINC01111548
Cc1nc(S[C@H](C(=O)c2ccccc2)c2ccccc2)nc2c1CCCC2 ZINC01111549
Cc1nc(S[C@@H](C(=O)c2ccccc2)c2ccccc2)nc2c1CCCC2 ZINC01111550
Cc1cc(I)ccc1NC(=O)c1ccc(N(C)S(C)(=O)=O)cc1 ZINC01111551
CCOc1ccc(/C(C#N)=C/c2ccc(Br)cc2)cc1OCC ZINC01111554
Cc1cc2oc(C(=O)Nc3sc4c(c3C(N)=O)CCCC4)c(C)c2cc1C ZINC01111556
CCOc1ccc(OCC)c(S(=O)(=O)N2CCN(c3ccc(C)c(Cl)c3)CC2)c1 ZINC01111557
Cn1c(CCc2ccccc2)nnc1SCC(=O)Nc1cccc(C(F)(F)F)c1 ZINC01111558
O=C(CCc1ccccc1)Nc1ccc(-c2cc3ccccc3oc2=O)cc1 ZINC01111559
COc1ccc(S(=O)(=O)N2CCC[C@@H]2C(=O)Nc2ccc(C)cc2C)cc1 ZINC01111560
COc1ccc(S(=O)(=O)N2CCC[C@H]2C(=O)Nc2ccc(C)cc2C)cc1 ZINC01111561
CC[C@H](Oc1ccccc1)C(=O)N1C[C@H](C)O[C@H](C)C1 ZINC01111563
COc1ccc(-c2c3c(=O)n(C)c(=O)n(C)c3c3c(COc4ccccc4)nc4ccccc4n23)cc1 ZINC01111564
COC(=O)Cc1c(C)c2ccc(OCC(=O)N(C)c3ccccc3)c(C)c2oc1=O ZINC01111565
Cc1ccc(S(=O)(=O)N(C)c2ccc(C(=O)NCc3cccnc3)cc2)cc1 ZINC01111566
O=C(NCCc1ccccc1)c1ccccc1NS(=O)(=O)c1ccc2c(c1)OCCO2 ZINC01111568
O=S(=O)(N[C@H]1CCCC[C@H]1Sc1ccc(F)cc1)c1ccccc1 ZINC01111569
O=S(=O)(N[C@@H]1CCCC[C@H]1Sc1ccc(F)cc1)c1ccccc1 ZINC01111570
O=S(=O)(N[C@H]1CCCC[C@@H]1Sc1ccc(F)cc1)c1ccccc1 ZINC01111571
O=S(=O)(N[C@@H]1CCCC[C@@H]1Sc1ccc(F)cc1)c1ccccc1 ZINC01111572
Cc1onc(-c2ccccc2)c1C(=O)Nc1ccccc1I ZINC01111573
O=C(Cc1ccccc1[N+](=O)[O-])Nc1ccccc1C(=O)NCc1ccco1 ZINC01111574
Cc1ccc([N+](=O)[O-])cc1NC(=S)NC(=O)c1ccc(-c2ccccc2)cc1 ZINC01111575
C=CCN(CC=C)S(=O)(=O)c1ccc(NC(=O)c2sc3ccccc3c2Cl)cc1 ZINC01111576
COC(=O)c1c(NC(=O)c2ccc(N(C)S(=O)(=O)c3ccc(C)cc3)cc2)sc2c1CCCC2 ZINC01111577
CN(c1ccc(C(=O)Nc2ccc(S(=O)(=O)Nc3ccc(Br)cc3)cc2)cc1)S(C)(=O)=O ZINC01111579
CCOc1ccc(S(=O)(=O)Nc2ccc(S(=O)(=O)N3CCCCC3)cc2)cc1 ZINC01111582
Cc1cccc2sc(NC(=O)CSc3nc4ccccc4o3)nc12 ZINC01111583
CCN(CC)S(=O)(=O)c1ccc(NC(=O)C2c3ccccc3Oc3ccccc32)cc1 ZINC01111585
Cn1c(CNC(=O)c2cccc(Cl)c2)nnc1SCC(=O)Nc1cc(Cl)c(Cl)cc1Cl ZINC01111586
COc1ccc2c(c1)c(=O)oc1cc(OCC(=O)N3CCc4ccccc4C3)ccc12 ZINC01111587
COc1ccc(NC(=O)CSc2nnc([C@H](C)Oc3ccccc3)n2C)cc1 ZINC01111589
COc1ccc(NC(=O)CSc2nnc([C@@H](C)Oc3ccccc3)n2C)cc1 ZINC01111590
COc1ccc(C(=O)Nc2sc3c(c2C#N)CC[C@H](C)C3)cc1[N+](=O)[O-] ZINC01111591
COc1ccc(C(=O)Nc2sc3c(c2C#N)CC[C@@H](C)C3)cc1[N+](=O)[O-] ZINC01111592
CCOC(=O)C1=C(C)NC(=S)N[C@H]1c1ccc(OC)c(COc2ccc(Br)cc2)c1 ZINC01111593
CCOC(=O)C1=C(C)NC(=S)N[C@@H]1c1ccc(OC)c(COc2ccc(Br)cc2)c1 ZINC01111594
O=C(CSc1nnc(CCc2ccccc2)n1-c1ccc(Cl)cc1)Nc1ccccc1 ZINC01111595
Cc1ccc(S[C@@H](C)C(=O)Nc2ccc(S(=O)(=O)N3CCOCC3)cc2)cc1 ZINC01111597
Cc1ccc(S[C@H](C)C(=O)Nc2ccc(S(=O)(=O)N3CCOCC3)cc2)cc1 ZINC01111598
CCC(CC)c1nnc(NC(=O)c2sc3ccccc3c2Cl)s1 ZINC01111599
C[C@@H]1CN(S(=O)(=O)c2ccc(NC(=O)c3sc4ccccc4c3Cl)cc2)C[C@@H](C)O1 ZINC01111601
C[C@H]1CN(S(=O)(=O)c2ccc(NC(=O)c3sc4ccccc4c3Cl)cc2)C[C@H](C)O1 ZINC01111602
COc1ccc(S(=O)(=O)N(CC(=O)Nc2ccccc2F)c2cccc(Cl)c2)cc1 ZINC01111604
CCc1ccccc1NC(=O)CSc1nnc(COc2ccc(C)cc2)n1CC ZINC01111606
Cc1ccc(NC(=O)CSc2nnc(CNC(=O)c3cccc(Cl)c3)n2C)cc1Cl ZINC01111607
CCn1c(SCC(=O)Nc2cccc3ccccc23)nnc1[C@H](NC(=O)c1ccc(F)cc1)C(C)C ZINC01111608
CCn1c(SCC(=O)Nc2cccc3ccccc23)nnc1[C@@H](NC(=O)c1ccc(F)cc1)C(C)C ZINC01111609
O=C(CSc1nnc(CCc2ccccc2)n1-c1ccc(Cl)cc1)N1CCCC1 ZINC01111610
C[C@H](NC(=O)c1ccccc1Br)c1nnc(SCC(=O)Nc2ccc(Cl)cc2)n1C ZINC01111611
C[C@@H](NC(=O)c1ccccc1Br)c1nnc(SCC(=O)Nc2ccc(Cl)cc2)n1C ZINC01111612
CC(=O)N(C)c1ccc(OC[C@@H](O)CN(c2ccccc2C)S(=O)(=O)c2ccc(C)cc2)cc1 ZINC01111613
CC(=O)N(C)c1ccc(OC[C@H](O)CN(c2ccccc2C)S(=O)(=O)c2ccc(C)cc2)cc1 ZINC01111615
CCn1c(SCC(=O)Nc2ccc(Cl)cc2Cl)nnc1[C@@H](C)NC(=O)c1ccc(Cl)c(Cl)c1 ZINC01111617
CCn1c(SCC(=O)Nc2ccc(Cl)cc2Cl)nnc1[C@H](C)NC(=O)c1ccc(Cl)c(Cl)c1 ZINC01111618
COc1cc([C@H]2NC(=O)NC(C)=C2C(=O)NCc2ccccc2)cc(Br)c1OC(C)C ZINC01111619
COc1cc([C@@H]2NC(=O)NC(C)=C2C(=O)NCc2ccccc2)cc(Br)c1OC(C)C ZINC01111620
COc1cc(C2C3=C(CCCC3=O)NC3=C2C(=O)CCC3)ccc1OCc1c(Cl)cccc1Cl ZINC01111621
O=C(COc1ccccc1F)Nc1nc(-c2ccc(S(=O)(=O)N3CCCC3)cc2)cs1 ZINC01111622
O=C1C[C@H](c2nc3ccccc3n2Cc2cccc3ccccc23)CN1c1ccccc1 ZINC01111623
O=C1C[C@@H](c2nc3ccccc3n2Cc2cccc3ccccc23)CN1c1ccccc1 ZINC01111624
Cc1ccc(NC(=O)CSc2nnc(CNC(=O)c3ccc(Br)cc3)n2C)cc1 ZINC01111625
COc1ccc2c(c1)c(=O)oc1c(C)c(OCC(=O)NC3CC3)ccc12 ZINC01111626
CC[C@@H](C)NS(=O)(=O)c1ccc(NS(=O)(=O)c2ccc(C)cc2)cc1 ZINC01111627
CC[C@H](C)NS(=O)(=O)c1ccc(NS(=O)(=O)c2ccc(C)cc2)cc1 ZINC01111628
Cc1ccc(S(=O)(=O)N(C)c2ccc(C(=O)NCc3ccccc3Cl)cc2)cc1 ZINC01111629
Cc1ccc(NC(=O)CSc2nnc(CNC(=O)c3ccc(Cl)cc3Cl)n2C)cc1C ZINC01111631
COC(=O)Cc1c(C)c2ccc(OCC(=O)N3CCC[C@@H](C)C3)c(C)c2oc1=O ZINC01111632
COC(=O)Cc1c(C)c2ccc(OCC(=O)N3CCC[C@H](C)C3)c(C)c2oc1=O ZINC01111633
CCCc1n[nH]c2c1[C@H](c1ccc(OCC(N)=O)c(OCC)c1)C(C#N)=C(N)O2 ZINC01111634
CCCc1n[nH]c2c1[C@@H](c1ccc(OCC(N)=O)c(OCC)c1)C(C#N)=C(N)O2 ZINC01111635
COC(=O)c1sc(N2C(=O)c3oc4ccccc4c(=O)c3[C@@H]2c2cccs2)nc1C ZINC01111636
COC(=O)c1sc(N2C(=O)c3oc4ccccc4c(=O)c3[C@H]2c2cccs2)nc1C ZINC01111637
Cc1ccc([C@H]2c3c(oc4ccccc4c3=O)C(=O)N2c2nccs2)cc1 ZINC01111638
Cc1ccc([C@@H]2c3c(oc4ccccc4c3=O)C(=O)N2c2nccs2)cc1 ZINC01111639
CCn1c(CNC(=O)c2ccc(OC)c(OC)c2)nnc1SCC(=O)Nc1ccc(Cl)cc1C ZINC01111640
Cc1ccnc(SCC(=O)Nc2sc3c(c2C(=O)Nc2ccccc2)CCCC3)n1 ZINC01111641
CCc1ccccc1NC(=O)CSc1nnc(CNC(=O)c2cccc(Cl)c2)n1C ZINC01111642
COC(=O)Cc1c(C)c2ccc(OCc3ccc(F)cc3)cc2oc1=O ZINC01111643
COc1ccc([C@@H]2C(C#N)=C(N)Oc3[nH]nc(-c4ccccc4)c32)cc1Cn1nnc2ccccc21 ZINC01111644
COc1ccc([C@H]2C(C#N)=C(N)Oc3[nH]nc(-c4ccccc4)c32)cc1Cn1nnc2ccccc21 ZINC01111645
CCn1c(COc2ccc(C)cc2)nnc1SCC(=O)N1c2ccccc2Sc2ccccc21 ZINC01111646
COc1ccccc1C(=O)OCc1ccc(Oc2ccc([N+](=O)[O-])cc2)cc1 ZINC01111647
COc1cc(C)c(C(C)C)cc1S(=O)(=O)N1CCN(c2cc(Cl)ccc2Cl)CC1 ZINC01111648
Cc1ccc(NC(=O)CSc2nnc([C@H](NC(=O)c3ccc(F)cc3)C(C)C)n2C)cc1Cl ZINC01111651
Cc1ccc(NC(=O)CSc2nnc([C@@H](NC(=O)c3ccc(F)cc3)C(C)C)n2C)cc1Cl ZINC01111652
O=C(CSc1nnnn1-c1ccccc1Cl)Nc1ccc(F)cc1 ZINC01111653
CCOc1cc([C@H]2C(C(=O)Nc3ccccc3)=C(C)Nc3nnnn32)ccc1O ZINC01111654
CCOc1cc([C@@H]2C(C(=O)Nc3ccccc3)=C(C)Nc3nnnn32)ccc1O ZINC01111655
COc1ccc(NC(=O)[C@H]2Cc3ccccc3CN2S(=O)(=O)c2ccc(OC)c(OC)c2)cc1 ZINC01111656
COc1ccc(NC(=O)[C@@H]2Cc3ccccc3CN2S(=O)(=O)c2ccc(OC)c(OC)c2)cc1 ZINC01111657
CCOC(=O)c1ccc(-c2ccc(/C=C(\C#N)S(=O)(=O)c3ccc(C)cc3)o2)cc1 ZINC01111660
O=C(CSc1nc2ccccc2n1Cc1ccccc1)c1ccc(F)cc1 ZINC01111662
Cc1ccc(S[C@@H](C)C(=O)Nc2ccc(Br)c(C)c2)cc1 ZINC01111663
Cc1ccc(S[C@H](C)C(=O)Nc2ccc(Br)c(C)c2)cc1 ZINC01111664
Cc1c(C(=O)Nc2cc3nn(-c4ccccc4)nc3cc2Cl)cccc1[N+](=O)[O-] ZINC01111665
CC(=O)c1cccc(NC(=O)c2ccccc2N(Cc2ccccc2)S(=O)(=O)c2ccc(C)cc2)c1 ZINC01111666
Cc1ccc(OCc2nnc(SCC(=O)Nc3nc(-c4ccccc4)c(C)s3)n2C)cc1 ZINC01111668
CCC(=O)c1ccc(N2CCN(C(=O)Cc3ccccc3)CC2)c(F)c1 ZINC01111669
Cn1c(CCc2ccccc2)nnc1SCC(=O)Nc1cc(Cl)cc(Cl)c1 ZINC01111670
COC(=O)c1sc(N2C(=O)c3oc4ccccc4c(=O)c3[C@@H]2c2ccccc2F)nc1C ZINC01111671
COC(=O)c1sc(N2C(=O)c3oc4ccccc4c(=O)c3[C@H]2c2ccccc2F)nc1C ZINC01111672
CC1=C(C(=O)Nc2cccnc2)[C@@H](c2cccc(O)c2)n2nc(SCc3ccccc3)nc2N1 ZINC01111673
CC1=C(C(=O)Nc2cccnc2)[C@H](c2cccc(O)c2)n2nc(SCc3ccccc3)nc2N1 ZINC01111674
CC(C)N(C(=O)Cn1c(-c2ccccc2Cl)nc2ccccc21)c1ccccc1 ZINC01111675
CCC(=O)c1ccc(OC(=O)c2cc3cc(Br)ccc3oc2=O)cc1 ZINC01111676
O=C(Nc1ccc(S(=O)(=O)Nc2ccccc2Cl)cc1)c1ccc(-c2ccccc2)cc1 ZINC01111678
C[C@@H]1C[C@@H](C)CN(S(=O)(=O)c2ccc(NC(=O)c3sc4ccccc4c3Cl)cc2)C1 ZINC01111680
C[C@H]1C[C@H](C)CN(S(=O)(=O)c2ccc(NC(=O)c3sc4ccccc4c3Cl)cc2)C1 ZINC01111681
Cc1cc2oc(C(=O)Nc3sc4c(c3C(=O)N[C@@H]3CCS(=O)(=O)C3)CC[C@@H](C)C4)c(C)c2cc1C ZINC01111686
CCn1c(CNC(=O)c2ccc3c(c2)OCO3)nnc1SCC(=O)Nc1cccc(C)c1C ZINC01111687
CCOc1cc([C@H]2c3c(oc4ccccc4c3=O)C(=O)N2c2nc(C)c(C)s2)ccc1O ZINC01111688
CCOc1cc([C@@H]2c3c(oc4ccccc4c3=O)C(=O)N2c2nc(C)c(C)s2)ccc1O ZINC01111689
COc1ccc(S(=O)(=O)Nc2cc([N+](=O)[O-])ccc2OC)cc1Br ZINC01111690
CC(C)(C)C(=O)NC1=C(C(=O)c2ccccc2)N(Cc2ccccc2)S(=O)(=O)c2ccccc21 ZINC01111691
CCn1c(COc2ccc(C)cc2)nnc1SCC(=O)Nc1cc(Cl)ccc1C ZINC01111693
Cc1ccc(S(=O)(=O)N(C)c2ccc(C(=O)Nc3ccccc3-c3ccccc3)cc2)cc1 ZINC01111694
CCn1c(CNC(=O)c2ccc(Br)cc2)nnc1SCC(=O)Nc1ccccc1Cl ZINC01111696
CCc1ccc([C@H]2c3c(oc4ccccc4c3=O)C(=O)N2c2nnc(C)s2)cc1 ZINC01111697
CCc1ccc([C@@H]2c3c(oc4ccccc4c3=O)C(=O)N2c2nnc(C)s2)cc1 ZINC01111698
Cc1cc(I)ccc1NC(=O)CSc1nnc(CNC(=O)c2ccccc2Cl)n1C ZINC01111699
CCOc1ccc(C(=O)Nc2sc3c(c2C#N)CC[C@H](C)C3)cc1Br ZINC01111700
CCOc1ccc(C(=O)Nc2sc3c(c2C#N)CC[C@@H](C)C3)cc1Br ZINC01111701
CCn1c(CNC(=O)c2ccccc2F)nnc1SCC(=O)Nc1cc(C)ccc1C ZINC01111702
CCOC(=O)c1c(NC(=O)Cn2nnc(-c3ccccc3)n2)sc2c1CCCC2 ZINC01111705
COc1ccccc1NC(=O)C1=C(C)Nc2nnnn2[C@@H]1c1ccc2c(c1)OCO2 ZINC01111706
COc1ccccc1NC(=O)C1=C(C)Nc2nnnn2[C@H]1c1ccc2c(c1)OCO2 ZINC01111707
CC(C)Oc1cccc(C(=O)Nc2cc3nn(-c4ccccc4)nc3cc2Cl)c1 ZINC01111708
CCOc1ccc(-n2c(CCc3ccccc3)nnc2SCC(=O)Nc2ccccc2CC)cc1 ZINC01111709
COc1cc(C(=O)Oc2ccc3oc(=O)cc(C)c3c2)cc(OC)c1OC ZINC01111710
O=C(CSc1nnc(-c2ccccc2)n1-c1ccccc1)c1ccc(F)cc1 ZINC01111711
Cc1ccc(S(=O)(=O)N2CCC[C@H]2C(=O)Nc2ccc(Br)cc2)cc1 ZINC01111712
Cc1ccc(S(=O)(=O)N2CCC[C@@H]2C(=O)Nc2ccc(Br)cc2)cc1 ZINC01111714
COC(=O)c1cccc(NS(=O)(=O)c2ccc(NC(C)=O)cc2)c1C ZINC01111715
COC(=O)c1c(NC(=O)[C@H](C)Oc2cccc(Cl)c2)sc2c1CCC2 ZINC01111716
CCn1c(CNC(=O)c2ccc(Cl)c(Cl)c2)nnc1SCC(=O)Nc1ccc(OC)cc1 ZINC01111717
COc1ccc(S(=O)(=O)Nc2ccccc2C(=O)NCCc2ccccc2)cc1 ZINC01111719
Cc1c(-c2cccc(Cl)c2)nc2ccccc2c1C(=O)N1CCCC1 ZINC01111720
COc1ccccc1NC(=O)c1ccc(COc2ccccc2OC)cc1 ZINC01111722
COc1cccc(NC(=O)CSc2nnc(CCc3ccccc3)n2-c2ccc(Cl)cc2)c1 ZINC01111724
NC(=O)c1ccc(NC(=O)c2cc(Br)ccc2Cl)cc1 ZINC01111725
CCN(C1CCCCC1)S(=O)(=O)c1cc(Cl)c(OC)cc1Cl ZINC01111726
Cc1ccc(C(=O)Nc2cc3nn(-c4ccccc4)nc3cc2Cl)c(Cl)c1 ZINC01111727
Cc1ccc(C(=O)N2CCN(c3ccc(NC(=O)c4ccccc4)cc3)CC2)cc1 ZINC01111729
CO[C@H](C(=O)Nc1ccc(S(=O)(=O)Nc2ccc(Br)cc2)cc1)c1ccccc1 ZINC01111730
CC(=O)c1cc(F)c(N2CCN(C(=O)Cc3ccccc3)CC2)cc1C ZINC01111731
CO[C@@H](C(=O)Nc1ccc(S(=O)(=O)Nc2ccc(Br)cc2)cc1)c1ccccc1 ZINC01111732
COc1ccc(CSc2nc(N)c3c4c(sc3n2)C[C@@H](C)CC4)cc1 ZINC01111733
COc1ccc(CSc2nc(N)c3c4c(sc3n2)C[C@H](C)CC4)cc1 ZINC01111734
CN(C)c1ccc(-c2nc3c4c5c(sc4ncn3n2)CCCCC5)cc1 ZINC01111735
CCN(CC)C(=S)Sc1nc(Nc2ccc(F)cc2)nc(Nc2ccc(F)cc2)n1 ZINC01111736
COc1cccc(C(=O)Nc2nc(-c3ccc(S(=O)(=O)N4CCOCC4)cc3)cs2)c1 ZINC01111737
CC(C)c1ccc(C(=O)Nc2nc(-c3ccc([N+](=O)[O-])cc3)cs2)cc1 ZINC01111738
O=C(COc1ccccc1)Nc1ccc2nc(SCC(=O)c3ccc(F)cc3)sc2c1 ZINC01111739
CC(C)Oc1ccc(C(=O)NC(=S)Nc2ccccc2N2CCOCC2)cc1 ZINC01111740
COC(=O)C1=C(C)Nc2ncnn2[C@H]1c1ccc(OCc2cccc(C)c2)c(OC)c1 ZINC01111741
COC(=O)C1=C(C)Nc2ncnn2[C@@H]1c1ccc(OCc2cccc(C)c2)c(OC)c1 ZINC01111744
Nn1c(COc2ccccc2)nnc1SCC(=O)Nc1ccc(Br)cc1F ZINC01111747
Cc1ccc(S(=O)(=O)NC2CCC(NS(=O)(=O)c3ccc(C)cc3)CC2)cc1 ZINC01111748
CC(=O)c1ccc(NC(=O)c2ccc(C(=O)Nc3ccc(C(C)=O)cc3)nc2)cc1 ZINC01111750
CC(C)c1ccc([C@H]2C[C@@H](c3ccc(Br)cc3)Nc3nc(N)nn32)cc1 ZINC01111751
CC(C)c1ccc([C@@H]2C[C@@H](c3ccc(Br)cc3)Nc3nc(N)nn32)cc1 ZINC01111752
COc1ccc(/C=C/C(=O)Nc2sc3c(c2C(N)=O)CCCCC3)cc1 ZINC01111753
CC(C)c1ccc([C@H]2C[C@H](c3ccc(Br)cc3)Nc3nc(N)nn32)cc1 ZINC01111754
O=C(CNC(=O)c1cc2c(n(-c3ccccc3)c1=O)CCCC2=O)c1ccccc1 ZINC01111756
CC(C)c1ccc([C@@H]2C[C@H](c3ccc(Br)cc3)Nc3nc(N)nn32)cc1 ZINC01111757
Cc1ccc(F)cc1NC(=O)CSc1nnc([C@@H](CC(C)C)NC(=O)c2ccccc2Cl)n1C ZINC01111758
O=C(c1ccc(N2C(=O)c3cccc([N+](=O)[O-])c3C2=O)cc1)N1CCCCCC1 ZINC01111759
Cc1ccc(F)cc1NC(=O)CSc1nnc([C@H](CC(C)C)NC(=O)c2ccccc2Cl)n1C ZINC01111760
COc1ccccc1NC(=O)C1=C(C)Nc2ncnn2[C@@H]1c1ccc(Br)cc1 ZINC01111761
O=C(NCCC1=CCCCC1)c1cccc(C(=O)NCCC2=CCCCC2)n1 ZINC01111762
COc1ccc(OC)c(NC(=O)c2cc(-c3ccc(C)cc3)nc3ccccc23)c1 ZINC01111763
COc1ccccc1NC(=O)C1=C(C)Nc2ncnn2[C@H]1c1ccc(Br)cc1 ZINC01111764
CCc1cccc(C)c1NC(=O)[C@@H](C)NS(=O)(=O)c1ccc(C)cc1 ZINC01111767
CCc1cccc(C)c1NC(=O)[C@H](C)NS(=O)(=O)c1ccc(C)cc1 ZINC01111768
CC(C)CN1C(=O)/C(=C/c2cn(Cc3cccc(F)c3)c3ccccc23)SC1=S ZINC01111769
C=CCN1C(C(=O)c2ccccc2)=C(OC(=O)c2ccc([N+](=O)[O-])cc2)c2ccccc2S1(=O)=O ZINC01111770
COC(=O)Cc1c(C)c2ccc(OCc3ccc(Cl)c(Cl)c3)cc2oc1=O ZINC01111774
O=C(CCc1ccccc1)Nc1ccc(S(=O)(=O)Nc2ccc(Cl)c(C(F)(F)F)c2)cc1 ZINC01111776
CCOc1ccc(-c2cc(C(=O)Nc3cc([N+](=O)[O-])ccc3OC)c3ccccc3n2)cc1 ZINC01111777
CCOc1ccc(C(=O)Nc2cc3nn(-c4ccccc4)nc3cc2Cl)cc1Br ZINC01111779
CCc1c(C)sc(NC(=O)[C@@H](C)Oc2cccc(Cl)c2)c1C(=O)OC ZINC01111780
COC(=O)Cc1c(C)c2cc(Cl)c(OCC(=O)c3cccc(OC)c3)cc2oc1=O ZINC01111781
CCc1c(C)sc(NC(=O)[C@H](C)Oc2cccc(Cl)c2)c1C(=O)OC ZINC01111782
CCn1c(CCc2ccccc2)nnc1SCC(=O)Nc1ccc(Cl)cc1Cl ZINC01111783
COc1ccc(N2CCN(C(=O)c3c(-c4c(F)cccc4Cl)noc3C)CC2)cc1 ZINC01111784
COc1ccc([N+](=O)[O-])cc1NC(=O)CN(c1ccc(I)cc1)S(=O)(=O)c1ccccc1 ZINC01111785
NC(=O)c1c(NC(=O)c2ccc(Cl)c([N+](=O)[O-])c2)sc2c1CCCCC2 ZINC01111787
Cc1cc2oc(C(=O)Nc3ccc(S(=O)(=O)N4C[C@@H](C)O[C@H](C)C4)cc3)c(C)c2cc1C ZINC01111791
Cc1cc2oc(C(=O)Nc3ccc(S(=O)(=O)N4C[C@H](C)O[C@@H](C)C4)cc3)c(C)c2cc1C ZINC01111792
CCOC(=O)C1=C(c2ccccc2)NC(=S)N[C@H]1c1ccc2c(c1)OCO2 ZINC01111796
COc1ccccc1OCc1ccc(C(=O)OCc2ccc([N+](=O)[O-])cc2)cc1 ZINC01111797
CCOC(=O)C1=C(c2ccccc2)NC(=S)N[C@@H]1c1ccc2c(c1)OCO2 ZINC01111798
O=C(Nc1cc(C(F)(F)F)ccc1Cl)c1cc(Cl)ccc1[N+](=O)[O-] ZINC01111799
CCOc1ccc2nc(NC(=O)CSc3nc4ccccc4[nH]3)sc2c1 ZINC01111800
O=C(Cn1nnc(-c2ccc(OCc3cccc(C(F)(F)F)c3)cc2)n1)N1CCOCC1 ZINC01111801
Cc1cc(N2C(=O)c3ccccc3C2=O)ccc1NC(=O)c1cccs1 ZINC01111802
O=C(NCc1ccco1)c1ccccc1NS(=O)(=O)c1ccc(F)cc1 ZINC01111803
COC(=O)c1sc(NC(=O)CC(c2ccccc2)c2ccccc2)c(C(=O)OC)c1C ZINC01111804
COc1ccc(Br)cc1S(=O)(=O)N(C)C1CCCCC1 ZINC01111805
CCOC(=O)c1c(NC(=O)CN(c2cccc(F)c2)S(C)(=O)=O)sc2c1CCCC2 ZINC01111807
COC(=O)c1ccc(NC(=O)CSc2nnc(COc3ccccc3)n2C)cc1 ZINC01111811
CCOc1ccc(N[C@@H]2C=CS(=O)(=O)C2)cc1 ZINC01111812
CC1=C[C@@H](c2ccccc2)N2N=C(/N=C([O-])/C=C/c3ccc(Cl)cc3)NC2=N1 ZINC01111813
CCOc1ccc(N[C@H]2C=CS(=O)(=O)C2)cc1 ZINC01111814
CCn1c(SCC(=O)Nc2ccc(Cl)cc2Cl)nnc1-c1cc2cccc(OC)c2o1 ZINC01111815
CCn1c(COc2ccc(C)cc2)nnc1SCC(=O)Nc1ccc(C)c(C)c1 ZINC01111817
CC1=C[C@H](c2ccccc2)N2N=C(/N=C([O-])/C=C/c3ccc(Cl)cc3)NC2=N1 ZINC01111819
COc1ccc(C2=CC(=O)O[C@](C)(c3ccccc3)O2)cc1 ZINC01111823
COc1cc(C=C2C(=O)OC(C)(C)OC2=O)cc(Br)c1OCC(C)C ZINC01111825
CCOc1ccc(Cl)cc1S(=O)(=O)N1CCN(c2ccc(C)c(C)c2)CC1 ZINC01111826
Cc1cc(Cl)ccc1OCC(=O)N1CCCN(C(=O)COc2ccc(Cl)cc2C)CC1 ZINC01111827
COC(=O)C[C@@H]1C(=O)N[C@H]2CCCC[C@@H]2N1C(=O)Nc1ccc(Cl)c(Cl)c1 ZINC01111828
COc1ccc(-c2cc(C(=O)N3CCN(c4ccccc4F)CC3)c3ccccc3n2)cc1 ZINC01111829
O=c1c(-c2ccccc2)[n+]([O-])c2ccccc2n1OCc1ccccc1Cl ZINC01111830
COc1ccc(C(C)C)cc1S(=O)(=O)Nc1cccc(Cl)c1C ZINC01111831
Cc1ccc(OCCN2C(=O)S/C(=C\c3cc(Cl)ccc3O)C2=O)cc1 ZINC01111832
CCOC(=O)c1ccc(NC(=O)c2cn(-c3ccccc3)nc2-c2ccc([N+](=O)[O-])cc2)cc1 ZINC01111833
COc1ccc(OC)c(S(=O)(=O)Nc2cccc(Cl)c2Cl)c1 ZINC01111838
O=C(NC(=S)Nc1cc(C(F)(F)F)ccc1N1CCCC1)c1ccco1 ZINC01111840
COc1ccc(NC(=O)C[NH+]2CCN(c3ccc(Cl)cc3)CC2)cc1 ZINC01111841
O=C(COc1cccc(NC(=O)c2ccccc2[N+](=O)[O-])c1)c1ccc(F)cc1 ZINC01111843
COC(=O)COc1cccc(NC(=O)c2ccc3c(c2)C(=O)N(C)C3=O)c1 ZINC01111844
C[C@H]1CCc2cc(F)ccc2N1C(=O)CN1C(=O)c2cccc([N+](=O)[O-])c2C1=O ZINC01111847
C[C@@H]1CCc2cc(F)ccc2N1C(=O)CN1C(=O)c2cccc([N+](=O)[O-])c2C1=O ZINC01111849
S=C(c1c[nH]c2ccc(Br)cc12)N1CCc2ccccc2C1 ZINC01111851
O=C(Nc1ccccc1N1CCOCC1)c1ccc(COc2ccccc2)cc1 ZINC01111852
O=c1c(-c2cc3ccccc3o2)[n+]([O-])c2ccccc2n1OCc1ccccn1 ZINC01111853
CCOC(=O)c1cc(CC)sc1NC(=O)c1c(-c2c(F)cccc2Cl)noc1C ZINC01111854
Cc1ccc(NC(=O)c2cc(Cl)ccc2Cl)c(Br)c1 ZINC01111855
Cc1c(C(=O)C2=C([O-])C(=O)N(CCCN3CCOCC3)[C@H]2c2cccc([N+](=O)[O-])c2)cnn1-c1ccccc1 ZINC01111856
O=C(Nc1ccc(F)cc1)c1cccc(N2C(=O)c3cccc([N+](=O)[O-])c3C2=O)c1 ZINC01111857
CCOc1cc(Br)cc(/C=C2/C(=O)N(c3ccccc3)C(=S)N2C)c1O ZINC01111859
COC(=O)c1c(-c2ccccc2)csc1NC(=O)c1ccc([N+](=O)[O-])c(C)c1 ZINC01111861
CC(C)c1nnc(NC(=O)c2cccc(I)c2)s1 ZINC01111862
CCOc1ccc(S(=O)(=O)NCCC2=CCCCC2)c2ccccc12 ZINC01111863
C[C@H](Oc1cccc(Cl)c1)C(=O)N1CCN(c2ccccc2F)CC1 ZINC01111864
C[C@@H](Oc1cccc(Cl)c1)C(=O)N1CCN(c2ccccc2F)CC1 ZINC01111866
COc1c(Cl)cc(Cl)cc1C(=O)NC(=S)Nc1ccccc1N1CCOCC1 ZINC01111867
Cc1ccccc1NC(=O)c1ccc(N2C(=O)[C@H]3C4c5ccccc5C(c5ccccc54)[C@@]3(C)C2=O)cc1 ZINC01111868
Cc1ccccc1NC(=O)c1ccc(N2C(=O)[C@@H]3C4c5ccccc5C(c5ccccc54)[C@]3(C)C2=O)cc1 ZINC01111870
Cc1ccccc1NC(=O)c1ccc(N2C(=O)[C@@H]3C4c5ccccc5C(c5ccccc54)[C@@]3(C)C2=O)cc1 ZINC01111871
COc1cc(S(=O)(=O)N2CCN(c3ccc(C)c(Cl)c3)CC2)c(OC)cc1Br ZINC01111874
Cc1nc(NC(=O)c2sc3ccccc3c2Cl)sc1C(=O)N(C)C ZINC01111876
COC(=O)c1ccc(-n2c(C)cc(C=C3C(=O)NC(=O)NC3=O)c2C)c(C)c1 ZINC01111877
O=C(NCc1cccc(CNC(=O)C(Cl)(Cl)Cl)c1)C(Cl)(Cl)Cl ZINC01111878
CCOC(=O)c1c(NC(=O)c2ccc(Cl)cc2[N+](=O)[O-])sc(C)c1CC ZINC01111879
CCOc1cc(/C=C2/C(=O)N(C)C(=S)N2C)ccc1OCc1cccc(F)c1 ZINC01111882
COC(=O)c1ccc(C(=O)OC)c(NC(=O)C(c2ccccc2)c2ccccc2)c1 ZINC01111884
Cc1cc(Br)c(NC(=O)CSc2nnc(CSCc3ccccc3)n2C)cc1C ZINC01111885
CCOC(=O)c1c(NC(=O)c2ccc(Cl)cc2[N+](=O)[O-])sc(C(=O)N(CC)CC)c1C ZINC01111886
COc1cccc(C(=O)Nc2nc3ccc(Br)cc3s2)c1 ZINC01111888
Cc1ccc(-c2csc(NC(=O)c3ccc(Cl)cc3Cl)n2)c(C)c1 ZINC01111889
CCc1nc2ccc(I)cc2c(=O)n1-c1ccccc1F ZINC01111890
COc1cccc(-c2cc(C(=O)Nc3cc(C)ccn3)c3ccccc3n2)c1 ZINC01111891
Cc1ccc(S(=O)(=O)Nc2ccc(NC(=O)c3cccs3)cc2)cc1 ZINC01111892
Cc1ccc([C@H]2C(C#N)=C(N)N(c3ccc(Br)cc3F)C3=C2C(=O)CCC3)c(C)c1 ZINC01111893
Cc1ccc([C@@H]2C(C#N)=C(N)N(c3ccc(Br)cc3F)C3=C2C(=O)CCC3)c(C)c1 ZINC01111894
O=C(Nc1cccnc1)c1cc(-c2cccc(Br)c2)nc2ccccc12 ZINC01111896
O=C(/C=C/c1ccc(Cl)cc1Cl)NCc1ccc2c(c1)OCO2 ZINC01111900
COc1ccc([N-]S(=O)(=O)c2ccc(NC(=O)c3ccc(Br)cc3)cc2)nn1 ZINC01111902
CCOc1ccc([C@H]2CC(c3ccc(Br)cc3)=Nc3nnnn32)cc1 ZINC01111903
CCOc1ccc([C@@H]2CC(c3ccc(Br)cc3)=Nc3nnnn32)cc1 ZINC01111904
COc1cccc(N2CC[NH+]([C@@H]3CC(=O)N(c4ccc(F)c(Cl)c4)C3=O)CC2)c1 ZINC01111908
COc1ccc(C2=Nc3nnnn3[C@H](c3ccccc3Cl)C2)cc1OC ZINC01111909
COc1ccc(C(=O)NC(=S)Nc2ccccc2N2CCOCC2)cc1Br ZINC01111910
COc1ccc(C2=Nc3nnnn3[C@@H](c3ccccc3Cl)C2)cc1OC ZINC01111911
N#Cc1ccc(NC(=O)c2cc3c(n(-c4ccc(Cl)cc4)c2=O)CCCC3=O)cc1 ZINC01111912
CCCN(CCC)S(=O)(=O)c1ccc(NC(=O)c2ccccc2C)cc1 ZINC01111913
O=C(/C=C/c1ccc(Br)cc1)Nc1ccc(Cl)cc1F ZINC01111914
O=C(Nc1cccc(C(F)(F)F)c1)c1ccc2c(c1)C(=O)N(Cc1cccnc1)C2=O ZINC01111915
CCN(CC)C(=O)c1sc(NC(=O)C(c2ccccc2)c2ccccc2)c(C(=O)OC)c1C ZINC01111917
COc1cc2c(cc1OC)CN(c1ncnc3sc(C)c(C)c13)CC2 ZINC01111918
CCOc1cccc(C(=O)NC(=S)Nc2ccccc2N2CCOCC2)c1 ZINC01111919
Cn1c(=O)n(Cc2ccc(Cl)cc2)c(=O)c2c1ncn2Cc1ccc(Cl)cc1 ZINC01111921
CCN1C(=O)/C(=C/c2cc(Br)ccc2OCc2cccc([N+](=O)[O-])c2)N(C)C1=S ZINC01111922
COc1ccc(NC(=S)Nc2ccc(Cl)c(Cl)c2)c(OC)c1 ZINC01111924
O=C(NCc1ccccc1)c1ccc(COc2ccc(Cl)cc2Cl)o1 ZINC01111925
Cc1ccc2nc(-c3ccc(NC(=O)/C=C/c4cccs4)cc3)sc2c1 ZINC01111929
COc1ccc(Br)cc1C(=O)NC(=S)Nc1ccccc1N1CCOCC1 ZINC01111932
COc1ccc(OC)c(NC(=O)c2cc(-c3cccs3)nc3ccccc23)c1 ZINC01111933
COc1cc2c3c(c1OC)C1(C=CC(=O)C=C1)C[C@@H]3N(S(=O)(=O)c1ccc(C)cc1)CC2 ZINC01111934
COc1cc2c3c(c1OC)C1(C=CC(=O)C=C1)C[C@H]3N(S(=O)(=O)c1ccc(C)cc1)CC2 ZINC01111936
C[C@H]1CCc2cc(F)ccc2N1C(=O)COc1ccc(Cl)cc1Cl ZINC01111938
C[C@@H]1CCc2cc(F)ccc2N1C(=O)COc1ccc(Cl)cc1Cl ZINC01111940
Nc1ccc2nc(SCC(=O)c3ccc4ccccc4c3)sc2c1 ZINC01111942
Cc1cc(Cl)ccc1O[C@@H](C)C(=O)Nc1cccc(C(=O)Nc2ccco2)c1 ZINC01111943
COc1ccc(CCNC(=O)c2cc(-c3ccc(C)o3)nc3ccccc23)cc1 ZINC01111944
Cc1cc(Cl)ccc1O[C@H](C)C(=O)Nc1cccc(C(=O)Nc2ccco2)c1 ZINC01111945
O=C(OCc1ccccc1)/C(=C/c1ccc(Cl)cc1)NC(=O)c1ccco1 ZINC01111946
CN(C)c1nc(NCc2ccccc2)nc(SCc2ccccc2)n1 ZINC01111947
CCn1cc(CNC(=O)c2sc3cc([N+](=O)[O-])ccc3c2Cl)cn1 ZINC01111949
CC[C@@H](C)Oc1cccc(C(=O)Nc2ccccc2N2CCOCC2)c1 ZINC01111956
CC[C@H](C)Oc1cccc(C(=O)Nc2ccccc2N2CCOCC2)c1 ZINC01111957
COC(=O)c1c(NC(=O)c2ccccc2[N+](=O)[O-])sc2c1CCCCC2 ZINC01111958
Cc1ccc(S(=O)(=O)Nc2ccc(NC(=O)Nc3ccc(Cl)c(Cl)c3)cc2)cc1 ZINC01111959
COC(=O)COc1ccc(NC(=O)c2ccc3c(c2)C(=O)N(CC(C)C)C3=O)cc1 ZINC01111960
COc1c(Cl)cc(Cl)cc1C(=O)Nc1sc2c(c1C(N)=O)CCCCC2 ZINC01111961
O=C(c1cc(-c2ccc(Br)cc2)nc2ccccc12)N1CCN(c2ccccc2)CC1 ZINC01111962
O=C(NCc1cccnc1)c1cc(-c2ccc(Cl)cc2Cl)nc2ccccc12 ZINC01111964
COc1cc(S(=O)(=O)N2CCN(c3cccc(Cl)c3C)CC2)c(OC)cc1Cl ZINC01111966
COC(=O)c1sc(NC(=O)/C=C/c2c(F)cccc2Cl)nc1C ZINC01111967
Cc1cc(NS(=O)(=O)c2ccc(NC(=O)c3ccc(C)o3)cc2)no1 ZINC01111970
C/C([O-])=N/S(=O)(=O)c1ccc(NC(=O)[C@H](C)Oc2cccc(Cl)c2)cc1 ZINC01111972
C/C([O-])=N/S(=O)(=O)c1ccc(NC(=O)[C@@H](C)Oc2cccc(Cl)c2)cc1 ZINC01111973
CCCN(CCC)S(=O)(=O)c1ccc(NC(=O)c2ccc(OCC)cc2)cc1 ZINC01111974
O=C(/C=C/c1ccc(Br)cc1)Nc1ccc(Cl)cc1Cl ZINC01111977
N#CCc1ccc(NC(=O)c2ccc(CSCc3ccccc3)cc2)cc1 ZINC01111978
Cc1ccc(NS(=O)(=O)c2ccc(Cl)cc2)c(NS(=O)(=O)c2ccc(Cl)cc2)c1 ZINC01111981
Cc1nc(NC(=O)/C=C/c2ccc(Cl)cc2Cl)sc1C(=O)N(C)C ZINC01111982
CC[C@H](Sc1nc2ccc(N)cc2s1)C(=O)Nc1ccc(Cl)cc1 ZINC01111988
CC[C@@H](Sc1nc2ccc(N)cc2s1)C(=O)Nc1ccc(Cl)cc1 ZINC01111989
O=C([O-])c1ccc(N[C@H](CC(=O)c2ccc([N+](=O)[O-])cc2)c2ccccc2)cc1 ZINC01111992
O=C([O-])c1ccc(N[C@@H](CC(=O)c2ccc([N+](=O)[O-])cc2)c2ccccc2)cc1 ZINC01111993
CC(C)(C)c1ccc(-c2csc(NC(=O)c3cc([N+](=O)[O-])ccc3Cl)n2)cc1 ZINC01111994
Cc1ccccc1C(=O)N1C[C@@H](C)N(C(=O)c2ccccc2C)C[C@H]1C ZINC01111996
Cc1ccccc1C(=O)N1C[C@H](C)N(C(=O)c2ccccc2C)C[C@@H]1C ZINC01111999
CCOc1ccc(N2C(=O)/C(=C/c3ccc(CC)s3)N(C)C2=S)cc1 ZINC01112004
CC(=O)NS(=O)(=O)c1ccc(NC(=O)/C=C/c2ccc(C(C)C)cc2)cc1 ZINC01112005
CCOC(=O)c1c(NC(=O)[C@H](CC)Oc2ccccc2)sc(C(N)=O)c1C ZINC01112007
CCOC(=O)c1c(NC(=O)[C@@H](CC)Oc2ccccc2)sc(C(N)=O)c1C ZINC01112008
COc1cccc([C@H](C)NC(=O)c2sc3cccc(Cl)c3c2Cl)c1 ZINC01112009
COc1cccc([C@@H](C)NC(=O)c2sc3cccc(Cl)c3c2Cl)c1 ZINC01112010
Cc1ccc(Cl)cc1N1C(N)=C(C#N)[C@H](c2ccc(Br)s2)C2=C1CCCC2=O ZINC01112011
COc1ccccc1C(=O)Nc1ccc2oc(-c3cc(F)c(F)cc3Cl)nc2c1 ZINC01112012
Cc1ccc(Cl)cc1N1C(N)=C(C#N)[C@@H](c2ccc(Br)s2)C2=C1CCCC2=O ZINC01112013
COc1ccc(C(=O)n2nc(-c3ccco3)nc2SCc2ccccc2)cc1 ZINC01112014
CCCC(=O)NC(=S)Nc1ccc2oc(-c3cc(F)c(F)cc3Cl)nc2c1 ZINC01112015
CC(C)(C)NS(=O)(=O)c1ccc(OCC(=O)Nc2ccc(F)c(Cl)c2)cc1 ZINC01112016
COc1c(Cl)cc(Cl)cc1/C=C1\SC(=S)N(CC(C)C)C1=O ZINC01112020
CC(C)CN1C(=O)/C(=C/c2ccc(O)c(I)c2)SC1=S ZINC01112023
C[C@@]12C(=O)N(c3ccc(C(=O)N4CCCCC4)cc3)C(=O)[C@@H]1C1c3ccccc3C2c2ccccc21 ZINC01112027
C[C@]12C(=O)N(c3ccc(C(=O)N4CCCCC4)cc3)C(=O)[C@@H]1C1c3ccccc3C2c2ccccc21 ZINC01112029
C[C@@]12C(=O)N(c3ccc(C(=O)N4CCCCC4)cc3)C(=O)[C@H]1C1c3ccccc3C2c2ccccc21 ZINC01112031
C[C@]12C(=O)N(c3ccc(C(=O)N4CCCCC4)cc3)C(=O)[C@H]1C1c3ccccc3C2c2ccccc21 ZINC01112032
CC(C)CN1C(=O)/C(=C/c2ccc(N(C)C)cc2)SC1=S ZINC01112034
COc1cc(/C=C2\SC(=O)N(CCOc3ccc(C)cc3)C2=O)cc(Cl)c1O ZINC01112038
COc1ccc(Cl)cc1NS(=O)(=O)c1ccc(OC)c(C)c1C ZINC01112039
CCOC(=O)c1ccc(-n2c(-c3cccc(F)c3)nn([C@@H]3CC(=O)N(C)C3=O)c2=S)cc1 ZINC01112043
Cc1ccc(C(=O)NC(=S)Nc2ccc3c(c2)Cc2ccccc2-3)c(C)c1 ZINC01112045
Cc1cc(Cl)c(S(=O)(=O)NCCc2ccccc2)cc1OCC(N)=O ZINC01112046
Cc1ccc(S(=O)(=O)Nc2ccc(NC(=O)/C=C/c3ccco3)cc2)cc1 ZINC01112047
Cc1ccc(NC(=O)c2cn(-c3ccccc3)nc2-c2ccc(F)cc2)cc1[N+](=O)[O-] ZINC01112048
Cc1cccc(COc2ccc(/C=C3/C(=O)N(C)C(=S)N3C)cc2)c1 ZINC01112052
COc1ccc(C(=O)Nc2nc(N3C(=O)c4ccccc4C3=O)n(-c3ccccc3)n2)cc1 ZINC01112053
CCOc1cc(C)c(/C=C2/C(=O)N(c3ccccc3)C(=S)N2C)cc1C(C)C ZINC01112056
COc1ccc(S(=O)(=O)N2CCC[C@@H](C(=O)N3CCCCC3)C2)cc1 ZINC01112057
COc1ccc(S(=O)(=O)N2CCC[C@H](C(=O)N3CCCCC3)C2)cc1 ZINC01112059
CC[C@H]1CCCCN1C(=O)c1cc2cc(Br)cc(OC)c2oc1=O ZINC01112061
CC[C@@H]1CCCCN1C(=O)c1cc2cc(Br)cc(OC)c2oc1=O ZINC01112063
O=C(COc1ccc([N+](=O)[O-])cc1)Nc1ccc2oc(-c3cc(F)c(F)cc3Cl)nc2c1 ZINC01112064
C#CCN1C(=O)[C@](O)(CC(=O)c2ccc(-n3cccc3)cc2)c2cc(Br)ccc21 ZINC01112065
C#CCN1C(=O)[C@@](O)(CC(=O)c2ccc(-n3cccc3)cc2)c2cc(Br)ccc21 ZINC01112066
CN(C)C(=O)c1cn(-c2ccccc2)nc1-c1ccc(-c2ccccc2)cc1 ZINC01112067
O=C1C(Cl)=C(N2CCN(C(=O)c3cccc(Cl)c3)CC2)C(=O)c2ccccc21 ZINC01112068
COc1cccc(NC(=S)Nc2cc(Cl)ccc2Oc2ccccc2)c1 ZINC01112069
CSc1nc(-c2ccco2)nn1S(=O)(=O)c1ccc(Cl)cc1 ZINC01112070
O=C(/C=C/c1cccs1)Nc1ccc(I)cc1 ZINC01112071
Cc1ccc(C(=O)[C@@H](C)Oc2ccc(NC(=O)c3cccc([N+](=O)[O-])c3)cc2)cc1 ZINC01112077
CCOc1cc(C=C2C(=O)NC(=O)NC2=O)cc(Br)c1OCC(=O)Nc1ccccc1 ZINC01112079
Cc1ccc(C(=O)[C@H](C)Oc2ccc(NC(=O)c3cccc([N+](=O)[O-])c3)cc2)cc1 ZINC01112080
CSc1ccc(/C=C2\SC(=S)N(CC(C)C)C2=O)cc1 ZINC01112081
CC(C)c1ccc(C(=O)N2CCCN(C(=O)c3ccc(C(C)C)cc3)CC2)cc1 ZINC01112084
CCCN(CCC)S(=O)(=O)c1ccc(NC(=O)C(Cl)Cl)cc1 ZINC01112086
COc1ccc(NC(=O)c2cccc(N3C(=O)c4cccc([N+](=O)[O-])c4C3=O)c2)cc1 ZINC01112087
O=C(c1cc(Cl)ccc1Cl)N1CCN(C(=O)c2cc(Cl)ccc2Cl)CC1 ZINC01112088
CCn1cc(CNC(=O)c2cc(-c3cc(OC)ccc3OC)nc3ccccc23)cn1 ZINC01112091
Cc1ccc(C(=O)Nc2ccc(S(=O)(=O)Nc3nccs3)cc2)o1 ZINC01112092
CC[C@H](Sc1nc2ccc(NC(=O)c3ccccc3)cc2s1)C(=O)Nc1ccc(C(C)=O)cc1 ZINC01112094
CC[C@@H](Sc1nc2ccc(NC(=O)c3ccccc3)cc2s1)C(=O)Nc1ccc(C(C)=O)cc1 ZINC01112095
COc1cc(C(=O)Oc2ccc(C(C)(C)C)cc2Br)cc(OC)c1OC ZINC01112098
CCOc1cc(C(=O)N([C@@H](C)CC)[C@@H](C)CC)cc(OCC)c1OCC ZINC01112103
CCOc1cc(C(=O)N([C@H](C)CC)[C@H](C)CC)cc(OCC)c1OCC ZINC01112104
COc1ccc(CCNC(=O)c2cc(-c3cccs3)nc3ccccc23)cc1OC ZINC01112107
Cc1ccc2cc(S(=O)(=O)NCc3ccc4c(c3)OCO4)ccc2c1 ZINC01112111
Cc1cc(NS(=O)(=O)c2ccc(NC(=O)Cc3ccc(Cl)cc3)cc2)no1 ZINC01112112
O=C(CCC1CCCC1)NCCC(c1ccccc1)c1ccccc1 ZINC01112113
COc1ccc([C@H]2C(C(=O)c3cc4cccc(OC)c4o3)=C([O-])C(=O)N2CCCn2ccnc2)cc1 ZINC01112114
O=C1[C@@H]2C3c4ccccc4C(c4ccccc43)[C@H]2C(=O)N1c1ccc(Br)c(Cl)c1 ZINC01112115
O=C1[C@H]2C3c4ccccc4C(c4ccccc43)[C@@H]2C(=O)N1c1ccc(Br)c(Cl)c1 ZINC01112118
NC(=O)c1ccccc1NC(=O)c1cc(-c2ccc(Cl)s2)nc2ccccc12 ZINC01112119
COc1ccc([C@@H]2C(C(=O)c3cc4cccc(OC)c4o3)=C([O-])C(=O)N2CCCn2ccnc2)cc1 ZINC01112120
Cc1ccccc1NS(=O)(=O)c1ccc(NC(=O)/C=C/c2ccccc2)cc1 ZINC01112121
Cc1ccc(-n2c3c(cc(C(=O)Nc4cccc(Cl)c4)c2=O)C(=O)CCC3)cc1 ZINC01112123
Cc1cc(Cl)ccc1OCC(=O)N(Cc1ccccc1)Cc1ccccc1 ZINC01112124
Cc1cc(C)c(S(=O)(=O)N2CCC(C(=O)Nc3ccc4c(c3)OCCO4)CC2)c(C)c1 ZINC01112126
COc1ccc(NC(=O)CN(c2ccc3c(c2)OCCO3)S(=O)(=O)c2ccccc2)cc1Cl ZINC01112128
O=[N+]([O-])/C=C/c1ccc(OCc2ccc(Cl)cc2)c(Br)c1 ZINC01112129
COc1cccc([C@H]2C(C(=O)c3sc(-c4ccccc4)nc3C)=C([O-])C(=O)N2CCCN2CCOCC2)c1 ZINC01112131
O=C(NCc1ccccc1)/C(=C/c1ccc([N+](=O)[O-])cc1)NC(=O)c1ccc(Br)o1 ZINC01112135
CCOc1ccc(N2C(=O)/C(=C/c3ccc(OC)c(O)c3)N(C)C2=S)cc1 ZINC01112137
COc1cccc([C@@H]2C(C(=O)c3sc(-c4ccccc4)nc3C)=C([O-])C(=O)N2CCCN2CCOCC2)c1 ZINC01112138
O=C(/C=C/c1ccc([N+](=O)[O-])cc1)NC(c1ccccc1)c1ccccc1 ZINC01112142
Cc1cc(Br)cc(C)c1NC(=O)CSc1nnc(CSCc2ccccc2)n1C ZINC01112143
CCOC(=O)c1c(NC(=O)COc2ccc(Cl)cc2C)sc2ccccc12 ZINC01112145
O=C(Cc1ccc(Cl)cc1)Nc1nc(-c2ccc(Cl)cc2Cl)cs1 ZINC01112150
CC(=O)c1ccc(NC(=O)c2cc(-c3cccc(Br)c3)nc3ccccc23)cc1 ZINC01112152
COc1cccc(-c2cc(C(=O)Nc3sc4c(c3C(N)=O)CCCC4)c3ccccc3n2)c1 ZINC01112153
CN(C(=O)c1ccc(N2C(=O)[C@H]3[C@@H]4C=C[C@@H](C4)[C@H]3C2=O)cc1)C1CCCCC1 ZINC01112156
COc1c(S(=O)(=O)N2CCN(c3cc(Cl)ccc3C)CC2)ccc(Cl)c1Cl ZINC01112157
COc1cc(/C=C2\SC(=S)N(CC(C)C)C2=O)cc(Cl)c1O ZINC01112158
CCOC(=O)c1ccc(NC(=O)c2cn(-c3ccccc3)nc2-c2cccc(OC)c2)cc1 ZINC01112159
Cc1cccc(OCCn2c(NC(=O)c3cccc(F)c3)nc3ccccc32)c1 ZINC01112161
CCOC(=O)N1CCN(S(=O)(=O)c2cc(Cl)ccc2OCC)CC1 ZINC01112162
O=C1N(Cc2ccccc2Cl)c2ccc(Cl)cc2[C@@]1(O)c1c[nH]c2ccccc12 ZINC01112163
O=C1N(Cc2ccccc2Cl)c2ccc(Cl)cc2[C@]1(O)c1c[nH]c2ccccc12 ZINC01112164
CCc1cccc(C)c1NC(=O)c1cc(-c2cccs2)nc2ccccc12 ZINC01112169
COc1cc([C@H]2C(C#N)=C(N)N(c3cccc(Cl)c3)C3=C2C(=O)CC(C)(C)C3)ccc1O ZINC01112170
COc1cc([C@@H]2C(C#N)=C(N)N(c3cccc(Cl)c3)C3=C2C(=O)CC(C)(C)C3)ccc1O ZINC01112171
CCN(C1CCCCC1)S(=O)(=O)c1ccc(Cl)c(Cl)c1OC ZINC01112173
CC(C)CC(=O)Nc1ccccc1N1CCN(C(=O)c2ccccc2)CC1 ZINC01112174
Cc1ccc(C)c(NC(=O)CSc2nnc(CSCc3ccccc3)n2C)c1 ZINC01112176
O=C(/C=C/c1ccc([N+](=O)[O-])cc1)N1CCN(c2ccc(Cl)cc2)CC1 ZINC01112177
COc1ccc(N2CCN(C(=O)COc3ccc(Cl)cc3Br)CC2)cc1 ZINC01112179
Cc1cccc(NC(=O)COc2ccc(CNc3ccc(F)cc3)cc2)c1 ZINC01112187
CCCN(CCC)C(=O)c1cc(-c2ccc3c(c2)OCO3)nc2ccccc12 ZINC01112190
N#CC1(c2ccccc2)CC[NH+]([C@@H]2CC(=O)N(c3ccc(Cl)cc3)C2=O)CC1 ZINC01112191
COc1cc(NC(=O)c2cc(-c3ccc4c(c3)OCO4)nc3ccccc23)c(OC)cc1Cl ZINC01112192
O=C(COc1ccc(Br)cc1Cl)N1CCN(c2cccc(Cl)c2)CC1 ZINC01112193
O=C(COc1ccc(/C=C2/C(=O)N(c3ccc(O)cc3)C(=O)N=C2[O-])cc1Cl)Nc1ccccc1 ZINC01112196
O=C(COc1ccc(/C=C2/C(=O)NC(=O)N(c3ccc(O)cc3)C2=O)cc1Cl)Nc1ccccc1 ZINC01112197
CCOC(=O)CN1C(=O)[C@](O)(c2c(C)[nH]c3ccccc23)c2ccccc21 ZINC01112199
CCOC(=O)CN1C(=O)[C@@](O)(c2c(C)[nH]c3ccccc23)c2ccccc21 ZINC01112200
COc1ccc(-c2nn(-c3ccccc3)cc2CN(Cc2ccccc2)C(C)=O)cc1 ZINC01112201
CCn1c(CSCc2ccccc2)nnc1SCC(=O)Nc1cc(F)ccc1C ZINC01112202
O=C(c1ccccc1)N1CCN(c2nc(-c3ccccc3)c3cc([N+](=O)[O-])ccc3n2)CC1 ZINC01112203
CCOC(=O)c1ccc(NC(=[NH2+])Nc2nc(=O)cc(CC(=O)OC)[nH]2)cc1 ZINC01112204
CCN1C(=O)/C(=C/c2ccc(OCc3ccc(F)cc3)c(Br)c2)N(C)C1=S ZINC01112205
CCOC(=O)CSc1nc2ccc(I)cc2c(=O)n1-c1ccccc1OC ZINC01112206
O=C(NCc1ccc(CNC(=O)C(Cl)(Cl)Cl)cc1)C(Cl)(Cl)Cl ZINC01112209
Cc1ccc(C(=O)Nc2cccc(N3C(=O)[C@H]4[C@@H]5C=C[C@@H](C5)[C@H]4C3=O)c2)cc1 ZINC01112210
CCOC(=O)CSc1nc2ccc(I)cc2c(=O)n1Cc1ccccc1 ZINC01112213
CCOC(=O)c1cc(NC(=O)Cn2c(C)c(C=O)c3ccccc32)ccc1Cl ZINC01112215
COc1cc(S(=O)(=O)N2CCCCC2)ccc1NC(=O)c1ccccc1I ZINC01112216
COc1cc([C@@H]2NC(=O)NC(c3ccccc3)=C2C(=O)c2ccccc2)cc(Br)c1O ZINC01112217
COc1cc([C@H]2NC(=O)NC(c3ccccc3)=C2C(=O)c2ccccc2)cc(Br)c1O ZINC01112218
CO[C@H](C(=O)Nc1ccc(S(=O)(=O)Nc2ccc(Cl)c(C(F)(F)F)c2)cc1)c1ccccc1 ZINC01112223
CO[C@@H](C(=O)Nc1ccc(S(=O)(=O)Nc2ccc(Cl)c(C(F)(F)F)c2)cc1)c1ccccc1 ZINC01112225
O=C(Nc1ccc(Cl)c([N+](=O)[O-])c1)c1cc(-c2cccs2)nc2ccccc12 ZINC01112226
Cc1cc(Cl)c(S(=O)(=O)Nc2ccc3c(c2)OCO3)cc1OCC(N)=O ZINC01112227
N#Cc1ccccc1COC(=O)c1cc(-c2ccc(C=O)o2)ccc1Cl ZINC01112228
CCOc1cc(Br)c(/C=C2/C(=O)N(c3ccccc3)C(=S)N2C)cc1OC ZINC01112230
CCOC(=O)c1c(NC(=O)c2cccc(OC)c2)sc(C(=O)OC(C)(C)C)c1C ZINC01112232
Cc1ccc(Oc2ccc(N3C(=O)[C@H]4[C@@H]5C=C[C@@H](C5)[C@H]4C3=O)cc2)cc1C ZINC01112233
COc1ccc(S(=O)(=O)N(CC(=O)Nc2ccc(OC)c(Cl)c2)c2ccccc2OC)cc1 ZINC01112237
CCOC(=O)c1c(NC(=O)c2ccc(C)cc2C)sc2c1CCCC2 ZINC01112241
Cc1nc(-c2ccccc2)sc1C(=O)C1=C(O)C(=O)N(CC[NH+](C)C)[C@H]1c1cccc([N+](=O)[O-])c1 ZINC01112243
Cc1ccc(S(=O)(=O)N(CC(=O)Nc2ccc(F)cc2F)c2ccc(C)c(C)c2)cc1 ZINC01112245
Cc1cccc(NC(=O)CN(c2ccccc2Br)S(C)(=O)=O)c1C ZINC01112248
O=C1N/C(=C\c2cc3c(cc2Br)OCO3)C(=O)N1Cc1ccc(F)cc1 ZINC01112258
COc1ccc(N([C@H](C)C(=O)Nc2ccc(Cl)cc2C)S(C)(=O)=O)cc1 ZINC01112260
CS(=O)(=O)N(CC(=O)Nc1ccc(F)cc1F)c1cccc2ccccc12 ZINC01112261
COc1ccc(N([C@@H](C)C(=O)Nc2ccc(Cl)cc2C)S(C)(=O)=O)cc1 ZINC01112262
COc1ccccc1N1C(=O)S/C(=C\c2ccc3c(c2)OCO3)C1=O ZINC01112265
Cc1cccn2c(=O)c(/C=C(\C#N)S(=O)(=O)c3ccccc3)c(Oc3ccc(Cl)cc3Cl)nc12 ZINC01112267
COc1ccccc1NC(=O)c1cn(-c2ccccc2)nc1-c1ccc(OC)c([N+](=O)[O-])c1 ZINC01112270
COc1ccc(N2CCN(C(=O)COc3ccc(Br)c(C)c3)CC2)cc1 ZINC01112273
O=S1(=O)C[C@H]2[C@H](C1)N(c1ccccc1)C(=S)N2c1ccccc1 ZINC01112274
O=C(Nc1ccc2c(c1)[C@@H]1C=CC[C@@H]1[C@H](C(=O)[O-])N2)c1ccc(Cl)cc1Cl ZINC01112275
CCOc1ccc(C(=O)Nc2ccc(N3CCN(S(C)(=O)=O)CC3)cc2)cc1[N+](=O)[O-] ZINC01112276
Cc1cccc(NC(=O)CSCc2ccccc2Br)c1C ZINC01112277
O=C(NCc1ccccc1)c1cn(-c2ccccc2)nc1-c1cccs1 ZINC01112278
COc1ccccc1NC(=O)c1cn(-c2ccccc2)nc1-c1cccc(Br)c1 ZINC01112279
C[C@@H](C(=O)NC1CCCCC1)N1C(=O)[C@H]2[C@@H]3C=C[C@@H](C3)[C@H]2C1=O ZINC01112282
COc1cc(CNc2ccc(C(=O)[O-])cc2)ccc1OCc1ccccc1Cl ZINC01112283
CCOC(=O)N1CCN(S(=O)(=O)c2cc(C)c(OC)c(C)c2C)CC1 ZINC01112285
O=C(Nc1ccccc1Cl)c1cn(-c2ccccc2)nc1-c1ccc(Cl)s1 ZINC01112287
COc1ccc(OC)c(NC(=O)c2ccc(COc3ccc(Cl)cc3Cl)o2)c1 ZINC01112289
Cc1ccc(/C=C2/SC(=S)N(Cc3ccco3)C2=O)o1 ZINC01112294
COc1ccc(N(CC(=O)Nc2cccc(C(C)=O)c2)S(=O)(=O)c2ccc(C)cc2)cc1Cl ZINC01112296
COc1ccc(NS(=O)(=O)c2ccc(NS(=O)(=O)c3ccccc3)cc2)c(OC)c1 ZINC01112299
O=C(CN(c1ccc(Cl)c(Cl)c1)S(=O)(=O)c1ccccc1)N[C@@H]1C[C@H]2CC[C@@H]1C2 ZINC01112301
COc1ccc(S(=O)(=O)Nc2ccc(S(=O)(=O)Nc3ccccc3C)cc2)cc1OC ZINC01112302
Cc1ccc(S(=O)(=O)N(CC(=O)Nc2ccccc2F)Cc2ccc(Br)cc2)cc1 ZINC01112304
CCOc1ccccc1N(CC(=O)Nc1cccc(F)c1)S(=O)(=O)c1ccccc1 ZINC01112306
COc1ccccc1N1C(=O)S/C(=C\c2cc(C)n(-c3ccc([N+](=O)[O-])cc3)c2C)C1=O ZINC01112309
COc1ccc(OC)c(N(CC(=O)Nc2ccc(F)cc2F)S(C)(=O)=O)c1 ZINC01112310
CS(=O)(=O)N(CC(=O)Nc1ccccc1Cl)c1cccc([N+](=O)[O-])c1 ZINC01112312
O=C(Nc1ccc(F)cc1F)c1ccc(CSc2ccccc2)cc1 ZINC01112315
CS(=O)(=O)N(CC(=O)Nc1ccc(F)c(Cl)c1)c1ccc(I)cc1 ZINC01112316
CCc1ccccc1N(CC(=O)Nc1cccc(F)c1)S(=O)(=O)c1ccc(C)cc1 ZINC01112318
CS(=O)(=O)N(CC(=O)Nc1ccc(F)c(Cl)c1)c1ccc(Cl)c(Cl)c1 ZINC01112320
O=C(Nc1ccc2oc(-c3cncc(Br)c3)nc2c1)c1ccc(Cl)c(Cl)c1 ZINC01112324
Cc1cccc(NC(=O)CN(c2ccc(F)cc2)S(C)(=O)=O)c1C ZINC01112325
O=C(CSc1nnc(C[NH+]2CCOCC2)n1-c1ccccc1)Nc1ccc(Cl)cc1 ZINC01112327
COc1ccccc1NC(=O)CN(c1ccc(C)c(C)c1)S(=O)(=O)c1ccc(C)cc1 ZINC01112328
CCn1c(SCC(=O)Nc2ccc(NC(C)=O)cc2)nnc1-c1ccc(C)c(Cl)c1 ZINC01112331
C[C@H](NC(=O)c1ccccc1NC(=O)C(C)(C)C)C(=O)Nc1ccccc1 ZINC01112332
C[C@@H](NC(=O)c1ccccc1NC(=O)C(C)(C)C)C(=O)Nc1ccccc1 ZINC01112333
CCn1c(SCc2ccc(C(=O)Nc3cc(C)cc(C)c3)cc2)nnc1-c1ccncc1 ZINC01112334
COc1ccc(N(CC(=O)Nc2cccc(F)c2)S(C)(=O)=O)cc1OC ZINC01112335
COc1ccc(N([C@H](C)C(=O)Nc2cccc(C)c2C)S(C)(=O)=O)cc1 ZINC01112337
COC(=O)C1=CN(Cc2ccc(Cl)cc2)C=C(C(=O)OC)C1c1ccc(O)cc1 ZINC01112338
COc1ccc(N([C@@H](C)C(=O)Nc2cccc(C)c2C)S(C)(=O)=O)cc1 ZINC01112339
COc1nnc(-c2ccc(N3CCCCC3)c(NC(=O)c3cccs3)c2)c2ccccc12 ZINC01112340
O=C(CN(Cc1ccc(F)cc1)S(=O)(=O)c1ccccc1)N1CCOCC1 ZINC01112346
Nc1nnc(SCC(=O)Nc2ccc(I)cc2)s1 ZINC01112347
COc1ccc(C(=O)Nn2c(SCc3c(F)cccc3Cl)nc3ccccc3c2=O)cc1 ZINC01112349
CC(=O)NC1=NC(=O)/C(=C/c2ccc(OCc3cccc(F)c3)c(Cl)c2)S1 ZINC01112350
CCc1ccc(NC(=O)[C@H]2CC(=O)N(c3cccc(Cl)c3)C2)cc1 ZINC01112352
CCc1ccc(NC(=O)[C@@H]2CC(=O)N(c3cccc(Cl)c3)C2)cc1 ZINC01112353
Cc1ccc(Cl)cc1NS(=O)(=O)c1ccc(NS(=O)(=O)c2ccc(F)cc2)cc1 ZINC01112354
CC(=O)c1cccc(NC(=O)c2ccc(N(Cc3ccccc3Cl)S(C)(=O)=O)cc2)c1 ZINC01112356
Cc1ccc(NS(=O)(=O)c2ccc(NC(=O)c3ccc(Br)cc3)cc2)cc1 ZINC01112359
CCc1ccc(NC(=O)CN(c2ccc(OC)c(OC)c2)S(=O)(=O)c2ccccc2)cc1 ZINC01112360
COc1ccc(S(=O)(=O)N(CC(=O)NCc2ccccc2OC)c2ccccc2OC)cc1 ZINC01112362
C=CCn1c(CNC(=O)c2ccc(Cl)c(Cl)c2)nnc1SCC(=O)Nc1ccc(Cl)cc1 ZINC01112363
O=C(c1cccs1)c1cn(CCOc2ccccc2F)c2ccccc12 ZINC01112364
CS(=O)(=O)N(Cc1ccccc1)c1ccc(C(=O)Nc2cccc(F)c2)cc1 ZINC01112366
CC(=O)c1ccc(NC(=O)CSc2nnc(N)n2-c2ccccc2)cc1 ZINC01112367
CC1=C(C(=O)Nc2cc(C)cc(C)c2)[C@H](c2ccc(Cl)cc2Cl)NC(=O)N1 ZINC01112370
CC1=C(C(=O)Nc2cc(C)cc(C)c2)[C@@H](c2ccc(Cl)cc2Cl)NC(=O)N1 ZINC01112374
Cc1ccc(CN(c2ccc(C(=O)Nc3ccc(F)cc3F)cc2)S(C)(=O)=O)cc1 ZINC01112376
Cc1ccc(NC(=O)c2ccc(CSc3nnnn3-c3ccccc3)cc2)cc1 ZINC01112377
O=S(=O)(Nc1ccc(S(=O)(=O)Nc2cc(Cl)cc(Cl)c2)cc1)c1ccccc1 ZINC01112379
COc1ccccc1N(C[C@H](O)COc1ccccc1Cl)S(=O)(=O)c1ccccc1 ZINC01112380
COc1ccccc1N(C[C@@H](O)COc1ccccc1Cl)S(=O)(=O)c1ccccc1 ZINC01112382
CCOc1ccc(N(CC(=O)Nc2ccc(F)cc2F)S(=O)(=O)c2ccc(C)cc2)cc1 ZINC01112383
COc1ccc(C(=C2[C@H]3C=C[C@@H]2[C@@H]2C(=O)N(Cc4ccccc4)C(=O)[C@H]32)c2ccc(OC)cc2)cc1 ZINC01112386
O=S(=O)(Nc1ccc2c3c(cccc13)CC2)c1cc(Cl)ccc1Cl ZINC01112387
COc1ccc(NC(=S)NC(=O)c2ccc(-c3cccc(Cl)c3Cl)o2)cc1Cl ZINC01112389
CCc1cc(I)ccc1NC(=O)COc1ccccc1[N+](=O)[O-] ZINC01112390
Cc1cc(/C=C(\C#N)c2ccc([N+](=O)[O-])cc2)c(C)n1-c1ccccc1F ZINC01112392
O=C(Cc1ccc(Cl)cc1)Nc1ccc(S(=O)(=O)N2CCCC2)cc1 ZINC01112394
Cc1c(Cl)cccc1N(CC(=O)Nc1ccc(F)c(Cl)c1)S(C)(=O)=O ZINC01112396
CCN1C(=O)[C@@H](CC(=O)Nc2ccc(OC)cc2)N(Cc2ccco2)C1=S ZINC01112397
CCN1C(=O)[C@H](CC(=O)Nc2ccc(OC)cc2)N(Cc2ccco2)C1=S ZINC01112399
CCc1ccc(N(CC(=O)Nc2ccc(OC)c(OC)c2)S(C)(=O)=O)cc1 ZINC01112400
Cc1nc(C)c(C(=O)C2=C(O)C(=O)N(CC[NH+](C)C)[C@H]2c2ccccc2F)s1 ZINC01112401
CCOC(=O)c1c(NC(=S)Nc2ccccc2OC)sc2c1CCC2 ZINC01112403
Cc1ccc(CN(c2ccc(C(=O)NC[C@H]3CCCO3)cc2)S(C)(=O)=O)cc1 ZINC01112404
Cc1ccc(CN(c2ccc(C(=O)NC[C@@H]3CCCO3)cc2)S(C)(=O)=O)cc1 ZINC01112407
C=CCn1c(COc2c(C)cccc2C)nnc1SCC(=O)Nc1ccc(C)c(Cl)c1 ZINC01112408
COc1ccc(N([C@@H](C)C(=O)Nc2cccc([N+](=O)[O-])c2)S(C)(=O)=O)cc1 ZINC01112410
COc1ccc(N([C@H](C)C(=O)Nc2cccc([N+](=O)[O-])c2)S(C)(=O)=O)cc1 ZINC01112411
CCc1ccc(C(=O)Nc2ccc(I)cc2CC)cc1 ZINC01112412
COc1ccc(-c2n[nH]c3c2[C@H](c2c[nH]c4ccccc24)C(C#N)=C(N)O3)cc1OC ZINC01112414
COc1cc([N+](=O)[O-])ccc1-c1ccc(/C=C2/C(=O)N(c3cc(C)cc(C)c3)C(=S)N=C2[O-])o1 ZINC01112416
COc1ccc(-c2n[nH]c3c2[C@@H](c2c[nH]c4ccccc24)C(C#N)=C(N)O3)cc1OC ZINC01112418
Nc1cccc(-c2nnc(SCC(=O)Nc3cccc(Cl)c3)n2-c2ccccc2)c1 ZINC01112420
C=CCn1c(Cc2ccc(OC)cc2)nnc1SCC(=O)Nc1cc(Cl)cc(Cl)c1 ZINC01112422
COc1ccccc1C(=O)Oc1c([N+](=O)[O-])cc2c(c1Br)CCCC2 ZINC01112424
CS(=O)(=O)Nc1ccc(S(=O)(=O)Nc2cc(Cl)cc(Cl)c2)cc1 ZINC01112425
COc1ccc(-c2nnc3c4ccccc4c(C)nn23)cc1S(=O)(=O)N[C@@H](C)c1ccccc1 ZINC01112426
COc1ccc(-c2nnc3c4ccccc4c(C)nn23)cc1S(=O)(=O)N[C@H](C)c1ccccc1 ZINC01112428
COc1ccc(CNC(=O)CSc2nc3sc(C)c(C)c3c(=O)n2-c2ccc(C)cc2)cc1 ZINC01112429
COc1cccc(OC)c1C(=O)NC(=S)Nc1ccc(Cc2ccncc2)cc1 ZINC01112431
COc1ccccc1NC(=O)CSc1nc2sc(C)c(C)c2c(=O)n1-c1ccc(C)c(C)c1 ZINC01112433
NC(=O)c1ccc(NC(=O)CN(Cc2ccc(F)cc2)S(=O)(=O)c2ccccc2)cc1 ZINC01112434
COC(=O)c1c(NC(=O)[C@H]2CC(=O)NN2Cc2ccccc2)sc(C)c1C ZINC01112436
Cc1ccc(S(=O)(=O)N(CC(=O)N2CCCC2)Cc2ccc(Br)cc2)cc1 ZINC01112437
COC(=O)c1c(NC(=O)[C@@H]2CC(=O)NN2Cc2ccccc2)sc(C)c1C ZINC01112438
O=C(CS(=O)(=O)Cc1ccccc1)Nc1ccc(S(=O)(=O)NCCc2ccccc2)cc1 ZINC01112442
C=CCn1c(SCCc2ccccc2)nc2ccc(Br)cc2c1=O ZINC01112444
CCCn1c(SCC(=O)Nc2ccccc2OC)nnc1-c1ccc(Cl)cc1 ZINC01112446
CCc1ccc(NC(=O)CN(c2ccc(OC)c(Cl)c2)S(=O)(=O)c2ccccc2)cc1 ZINC01112447
Cc1ccc(-c2nnc(N3CCN(S(=O)(=O)c4ccc(C)cc4)CC3)c3ccccc23)cc1 ZINC01112449
CCc1ccc(NC(=O)CN(c2cccc([N+](=O)[O-])c2)S(C)(=O)=O)cc1 ZINC01112450
COc1ccc(O[C@@H](C)C(=O)N2CCN(c3cccc(Cl)c3)CC2)cc1 ZINC01112452
COc1ccc(O[C@H](C)C(=O)N2CCN(c3cccc(Cl)c3)CC2)cc1 ZINC01112454
CCOc1cc(/C=C2\SC(=S)N(Cc3ccco3)C2=O)ccc1OCc1ccccc1F ZINC01112455
C=CCn1c(COc2ccccc2)nnc1SCC(=O)Nc1c(C)cc(C)cc1C ZINC01112456
CC(=O)c1cccc(NC(=O)CN(c2cccc(C(F)(F)F)c2)S(C)(=O)=O)c1 ZINC01112457
Clc1cccc([C@H]2CC(c3ccc(Cl)cc3Cl)=Nc3nnnn32)c1 ZINC01112460
COc1ccc(/C=C/C(=O)Nc2ccccc2C(=O)N2CCCC2)cc1 ZINC01112461
Clc1cccc([C@@H]2CC(c3ccc(Cl)cc3Cl)=Nc3nnnn32)c1 ZINC01112463
Cc1ccc(NC(=O)c2cc(NC(=O)c3ccccc3)ccc2N2CCCCC2)cc1 ZINC01112464
Cc1ccc(C(=O)Nc2nnc(CCc3ccccc3)s2)cc1[N+](=O)[O-] ZINC01112465
CCOC(=O)[C@@H]1C(=O)C[C@](C)(O)[C@H](C(=O)OCC)[C@H]1c1ccc(O)c(OCC)c1 ZINC01112466
CCOc1ccccc1NC(=O)CN(c1cccc([N+](=O)[O-])c1)S(C)(=O)=O ZINC01112467
CCc1ccc(-n2c(C)nnc2SCC(=O)NCc2ccc(OC)cc2)cc1 ZINC01112468
COc1cccc(C(=O)Nc2nc3c(s2)CCc2cc(OC)ccc2-3)c1 ZINC01112469
Cc1c(NC(=S)NC(=O)c2ccccc2F)c(=O)n(-c2ccccc2)n1C ZINC01112475
Brc1cccc(CSc2nnc(-c3ccncc3)n2-c2ccccc2)c1 ZINC01112476
Cc1cccc(N(CC(=O)Nc2ccccc2C(=O)NC(C)C)S(C)(=O)=O)c1C ZINC01112477
CC(=O)Nc1ccc2nc(SCc3ccc(C(=O)Nc4ccc(C)cc4C)cc3)sc2c1 ZINC01112479
Cc1ccc(S(=O)(=O)N2N=C(c3cccs3)C[C@@H]2c2ccccc2)cc1 ZINC01112480
O=C(C1CCC(Cn2c(=S)[nH]c3ccccc3c2=O)CC1)N1CCCC1 ZINC01112481
Cc1cc2c(n1-c1ccc(I)cc1)CC(C)(C)CC2=O ZINC01112482
Cc1ccc(S(=O)(=O)N2N=C(c3cccs3)C[C@H]2c2ccccc2)cc1 ZINC01112484
Nc1nnc(SCC(=O)Nc2ccccc2N2CCOCC2)s1 ZINC01112485
c1ccc(-c2noc(CSc3nnc(Cc4cccs4)n3-c3ccccc3)n2)cc1 ZINC01112486
COc1cc(/C=c2\sc3n(c2=O)CN(c2cccc([N+](=O)[O-])c2)CN=3)cc(OC)c1OC ZINC01112489
O=C(CS(=O)(=O)Cc1ccccc1)Nc1cc(Cl)ccc1Cl ZINC01112490
COc1cc(C(=S)N2CCCCC2)ccc1OCc1ccc(C)cc1 ZINC01112494
CC(C)(C)NS(=O)(=O)c1ccc(NC(=O)CSc2ccccc2)cc1 ZINC01112497
CCOc1ccc(NC(=O)CN(c2ccc(CC)cc2)S(=O)(=O)c2ccccc2)cc1 ZINC01112498
C=CCn1c(SCC(=O)Nc2cccc3ccccc23)nnc1-c1ccc(OC)cc1 ZINC01112499
COc1ccc([C@H]2CC(c3ccc(OC)c(OC)c3)=NN2C(=O)c2ccccc2Cl)cc1 ZINC01112501
COc1ccc(C)cc1NC(=O)CN(c1cc(Cl)ccc1Cl)S(C)(=O)=O ZINC01112502
COc1ccc([C@@H]2CC(c3ccc(OC)c(OC)c3)=NN2C(=O)c2ccccc2Cl)cc1 ZINC01112503
O=C(Nc1ccccc1OC(F)F)c1cccc(I)c1 ZINC01112506
CCc1ccc(O[C@@H](C)c2nnc(SCC(=O)Nc3ccc(F)c(Cl)c3)n2C)cc1 ZINC01112507
CCc1ccc(O[C@H](C)c2nnc(SCC(=O)Nc3ccc(F)c(Cl)c3)n2C)cc1 ZINC01112508
CC(=O)Nc1ccc(S(=O)(=O)Nc2ccc(S(=O)(=O)NC(C)(C)C)cc2)cc1 ZINC01112509
Cc1cc(C)c(S(=O)(=O)N(CC(=O)NCc2ccc3c(c2)OCO3)Cc2ccccc2)c(C)c1 ZINC01112510
CC(=O)c1ccc(NC(=O)c2ccc(CSc3ccccn3)cc2)cc1 ZINC01112512
COc1cccc2cc(C(=O)C[C@@]3(O)C(=O)N(C)c4ccc(Br)cc43)c(=O)oc12 ZINC01112513
COc1cccc2cc(C(=O)C[C@]3(O)C(=O)N(C)c4ccc(Br)cc43)c(=O)oc12 ZINC01112514
COc1cc(SC)ccc1C(=O)Nc1ccc(S(=O)(=O)Nc2ccc(C)cc2)cc1 ZINC01112515
O=C(C[C@@]1(O)C(=O)N(CCc2ccccc2)c2ccccc21)c1ccco1 ZINC01112516
O=C(C[C@]1(O)C(=O)N(CCc2ccccc2)c2ccccc21)c1ccco1 ZINC01112517
COc1ccc(OC)c(NC(=O)CN(c2ccccc2)S(=O)(=O)c2ccc(Cl)cc2)c1 ZINC01112520
Cn1c(Cc2ccccc2)nnc1SCC(=O)Nc1ccc(F)c(F)c1F ZINC01112521
O=C(NC(=S)Nc1ccccc1OC(F)F)c1ccccc1Cl ZINC01112523
C=CCn1c(SCC(=O)Nc2ccccc2CC)nnc1-c1cccc(C)c1 ZINC01112524
CCOC(=O)c1cc(N2C(=O)[C@H]3[C@H]4C=C[C@H](C4=C(C)C)[C@H]3C2=O)ccc1Cl ZINC01112525
Nc1ccccc1C(=O)OCc1ccc([N+](=O)[O-])cc1 ZINC01112526
Cc1ccccc1CNC(=O)CN(c1cc(Cl)ccc1Cl)S(C)(=O)=O ZINC01112527
O=C(Nc1nnc(CCc2ccccc2)s1)C1c2ccccc2Oc2ccccc21 ZINC01112528
COc1ccc(-c2nnc3c4ccccc4c(-c4ccccc4)nn23)cc1 ZINC01112530
O=C(/C=C/c1cn(-c2ccccc2)nc1-c1cccc([N+](=O)[O-])c1)N1CCOCC1 ZINC01112531
Cn1c(SCC(=O)Nc2ccc(Oc3ccccc3)cc2)nnc1-c1ccc([N+](=O)[O-])cc1 ZINC01112532
CCCn1c(CCc2ccccc2)nnc1SCC(=O)NCc1ccc(C)cc1 ZINC01112534
O=C(/C=C/c1ccccc1)Nc1nnc(SCC(=O)N2CCCC2)s1 ZINC01112535
Cc1ccc(S(=O)(=O)N(CC(=O)Nc2c(C)cc(C)cc2C)Cc2cccc(C)c2)cc1 ZINC01112536
COc1ccc(-c2n[nH]c3c2[C@H](c2ccc(OC(=O)c4ccco4)cc2)C(C#N)=C(N)O3)cc1OC ZINC01112539
COc1ccc(C)cc1N(CC(=O)Nc1cccc([N+](=O)[O-])c1)S(C)(=O)=O ZINC01112541
N#Cc1c(SCC(=O)Nc2ccccc2)ncc2cc3ccccc3nc12 ZINC01112543
COc1ccc(-c2n[nH]c3c2[C@@H](c2ccc(OC(=O)c4ccco4)cc2)C(C#N)=C(N)O3)cc1OC ZINC01112544
CCOc1cc(/C=C2\SC(NC(C)=O)=NC2=O)ccc1OCc1cccc(F)c1 ZINC01112545
COc1cccc(OC)c1C(=O)Nc1ccc(Cl)c(-c2nc3cc(C)ccc3o2)c1 ZINC01112546
Cc1ccc(C(=O)NC(=S)Nc2cccc(-c3nc4ncccc4o3)c2)c(C)c1 ZINC01112548
COc1cc(/C=C2\SC(=S)N(Cc3ccco3)C2=O)cc(I)c1O ZINC01112550
CC1=Nc2ccccc2N=C(NC(=O)Nc2cccc(Cl)c2)[C@H]1c1ccc(Cl)cc1 ZINC01112552
NC(=O)c1ccccc1NC(=O)CN(c1cccc(Br)c1)S(=O)(=O)c1ccccc1 ZINC01112554
CCc1ccc(NC(=S)NC(=[NH2+])Nc2nc(C)c3cc(CC)ccc3n2)cc1 ZINC01112556
CC(=O)NC1=NC(=O)/C(=C/c2ccc(OCc3ccc([N+](=O)[O-])cc3)c(Br)c2)S1 ZINC01112558
CCn1c(SCc2ccc(Br)cc2)nnc1-c1cccc(N)c1 ZINC01112559
C=CCn1c(SCC(=O)Nc2c(C)cc(C)cc2C)nnc1[C@@H](C)NC(=O)c1ccccc1 ZINC01112561
C=CCn1c(SCC(=O)Nc2c(C)cc(C)cc2C)nnc1[C@H](C)NC(=O)c1ccccc1 ZINC01112563
COc1ccc(C2=NN(C(=O)c3ccc(Br)o3)[C@@H](c3ccc(OC)c(OC)c3)C2)cc1OC ZINC01112565
CCc1ccc(N(CC(=O)N2CCc3ccccc3C2)S(C)(=O)=O)cc1 ZINC01112566
Cc1cc(C)cc(N(CC(=O)NC2CCCCCC2)S(=O)(=O)c2ccccc2)c1 ZINC01112568
COc1ccc(C2=NN(C(=O)c3ccc(Br)o3)[C@H](c3ccc(OC)c(OC)c3)C2)cc1OC ZINC01112569
Cc1ccc(N(CC(=O)Nc2ccc(F)cc2F)S(C)(=O)=O)cc1C ZINC01112570
CS(=O)(=O)[N-]c1nn2c([nH+]1)N=C(c1ccccc1)C[C@@H]2c1ccccc1 ZINC01112571
Cc1cccc(NC(=O)CN(c2cccc([N+](=O)[O-])c2)S(C)(=O)=O)c1C ZINC01112573
CSc1cccc(NC(=O)CN(c2cc(C)cc(C)c2)S(=O)(=O)c2ccccc2)c1 ZINC01112575
CS(=O)(=O)[N-]c1nn2c([nH+]1)N=C(c1ccccc1)C[C@H]2c1ccccc1 ZINC01112576
CC(=O)c1cccc(NC(=O)CN(c2cccc(Cl)c2)S(=O)(=O)c2ccccc2)c1 ZINC01112578
C=CCn1c(SCC(=O)Nc2ccc(C(C)C)cc2)nnc1-c1ccc(C)cc1 ZINC01112579
O=C(COc1ccc(Cl)cc1Cl)Nc1ccccc1OC(F)F ZINC01112581
CCc1ccccc1N1C(=O)C(=Cc2cccn2C(C)(C)C)C([O-])=NC1=S ZINC01112582
O=[N+]([O-])c1cccc([C@H]2CC(c3ccc(Cl)cc3Cl)=Nc3ncnn32)c1 ZINC01112583
[truncated: 6,031,917 more chars]
