# Supplementary material for: Generative deep learning enables the discovery of a potent and selective RIPK1 inhibitor
Source: Nat Commun. 2022 Nov 12;13:6891. doi: 10.1038/s41467-022-34692-w (PMC9653409; doi:10.1038/s41467-022-34692-w)
Supplement: Supplementary file 4 — Supplementary Software [file 41467_2022_34692_MOESM4_ESM.zip › Supplementary_Software/FE_class.py]

import tensorflow as tf
import numpy as np
from rnn_cells_class import RNNCells


class Feature_Extractor():
  def __init__(self,
               fe_num_hidden_units,
               fe_rnn_cell_type='LSTMCell',
               fe_num_layers=1,
               fe_rnn_type='Bidirectional'):
    assert fe_rnn_type in ['Unidirectional', 'Bidirectional', 'StackBidirectional']
    self.fe_rnn_type = fe_rnn_type
    self.fe_num_hidden_units = fe_num_hidden_units
    self.fe_num_layers = fe_num_layers
    if fe_rnn_type == 'Unidirectional':
      fe_rnn_cell = RNNCells(
        num_hidden_units=fe_num_hidden_units,
        rnn_cell_type=fe_rnn_cell_type,
        num_layers=fe_num_layers,
        rnn_cell_dropout=0.0)
      self.fe_rnn_cell = fe_rnn_cell.rnn_cells

    elif fe_rnn_type == 'Bidirectional':
      assert fe_num_layers == 1
      fe_rnn_cell_fw = RNNCells(
        num_hidden_units=fe_num_hidden_units,
        rnn_cell_type=fe_rnn_cell_type,
        num_layers=1,
        rnn_cell_dropout=0.0)
      fe_rnn_cell_bw = RNNCells(
        num_hidden_units=fe_num_hidden_units,
        rnn_cell_type=fe_rnn_cell_type,
        num_layers=1,
        rnn_cell_dropout=0.0)
      self.fe_rnn_cell_fw = fe_rnn_cell_fw.rnn_cells
      self.fe_rnn_cell_bw = fe_rnn_cell_bw.rnn_cells

    elif fe_rnn_type == 'StackBidirectional':
      assert fe_num_layers > 1
      fe_rnn_cells_fw = RNNCells(
        num_hidden_units=fe_num_hidden_units,
        rnn_cell_type=fe_rnn_cell_type,
        num_layers=fe_num_layers,
        rnn_cell_dropout=0.0,
        using_MultiRNNCell=False)
      fe_rnn_cells_bw = RNNCells(
        num_hidden_units=fe_num_hidden_units,
        rnn_cell_type=fe_rnn_cell_type,
        num_layers=fe_num_layers,
        rnn_cell_dropout=0.0,
        using_MultiRNNCell=False)
      self.fe_rnn_cells_fw = fe_rnn_cells_fw.rnn_cells
      self.fe_rnn_cells_bw = fe_rnn_cells_bw.rnn_cells

    else:
      raise NotImplementedError

  def __call__(self,
               fe_sources,
               fe_sequence_length,
               cudnn_is_training=False):
    fe_sources_embedded = self.embedding_lookup_fn(
      fe_sources=fe_sources)
    with tf.variable_scope(name_or_scope='Feature_Extractor', reuse=tf.AUTO_REUSE):
      if self.fe_rnn_type == 'Unidirectional':
        fe_output, fe_state = tf.nn.dynamic_rnn(
          cell=self.fe_rnn_cell,
          inputs=fe_sources_embedded,
          dtype=tf.float32,
          sequence_length=fe_sequence_length)

      elif self.fe_rnn_type == 'Bidirectional':
        fe_output, fe_state = tf.nn.bidirectional_dynamic_rnn(
          cell_fw=self.fe_rnn_cell_fw,
          cell_bw=self.fe_rnn_cell_bw,
          inputs=fe_sources_embedded,
          sequence_length=fe_sequence_length,
          dtype=tf.float32)
        fe_output = tf.concat(values=fe_output, axis=2)

      elif self.fe_rnn_type == 'StackBidirectional':
        fe_output, fe_state_fw, fe_state_bw = \
          tf.contrib.rnn.stack_bidirectional_dynamic_rnn(
            cells_fw=self.fe_rnn_cells_fw,
            cells_bw=self.fe_rnn_cells_bw,
            inputs=fe_sources_embedded,
            sequence_length=fe_sequence_length,
            dtype=tf.float32)
        fe_state = (fe_state_fw, fe_state_bw)

      else:
        raise NotImplementedError
    return fe_output, fe_state

  def embedding_matrix_fn(self,
                          embedding_matrix=None,
                          vocab_size=None,
                          embedding_size=None):
    if embedding_matrix:
      self.embedding_matrix = embedding_matrix
    else:
      initializer = tf.random_uniform_initializer(
        minval=-np.sqrt(3),
        maxval=np.sqrt(3))

      with tf.variable_scope(name_or_scope='FE_Embedding', reuse=tf.AUTO_REUSE):
        self.embedding_matrix = tf.get_variable(
          name='embedding_matrix',
          shape=[vocab_size, embedding_size],
          dtype=tf.float32,
          initializer=initializer,
          trainable=True)

  def embedding_lookup_fn(self, fe_sources):
    fe_sources_embedded = tf.nn.embedding_lookup(
      params=self.embedding_matrix,
      ids=fe_sources)
    return fe_sources_embedded
