# Supplementary material for: Generative deep learning enables the discovery of a potent and selective RIPK1 inhibitor
Source: Nat Commun. 2022 Nov 12;13:6891. doi: 10.1038/s41467-022-34692-w (PMC9653409; doi:10.1038/s41467-022-34692-w)
Supplement: Supplementary file 4 — Supplementary Software [file 41467_2022_34692_MOESM4_ESM.zip › Supplementary_Software/model_class.py]

import copy
import os
import tensorflow as tf
import utility
import SmilesVocab
from FE_class import Feature_Extractor
from RNN_class import GenRNN
from model_state_class import StateBridge


class Model():
  def __init__(self,
               tf_session: tf.Session,
               checkpoint_dir: str,
               reload_kwargs_from_json=False):
    self.tf_session = tf_session

    if not os.path.exists(checkpoint_dir):
      assert not reload_kwargs_from_json
      os.makedirs(checkpoint_dir)
    self.checkpoint_dir = checkpoint_dir

    self.save_kwargs_to_json = True
    self.already_run_call_fn = False
    if reload_kwargs_from_json:
      kwargs_dict_reload = utility.load_kwargs_from_json_fn(
        json_dir_path=checkpoint_dir)
      self.save_kwargs_to_json = False
      self.__call__(**kwargs_dict_reload)

  def __call__(self,
               embedding_size: int,
               vocab_size: int,
               fe_num_hidden_units: int,
               rnn_num_hidden_units: int,
               rnn_cell_type='LSTMCell',
               fe_rnn_type='Unidirectional',
               fe_num_layers=1,
               rnn_num_layers=1,
               state_bridge_mode='PassThroughBridge',
               token_PAD=SmilesVocab.smi_vocab.index('<PAD>'),
               token_SOS=SmilesVocab.smi_vocab.index('<SOS>'),
               token_EOS=SmilesVocab.smi_vocab.index('<EOS>'),
               token_UNK=SmilesVocab.smi_vocab.index('<UNK>')):
    kwargs_dict = copy.copy(locals())
    kwargs_dict.pop('self')

    assert self.already_run_call_fn is False

    utility.assert_positive_int(embedding_size)
    self.embedding_size = embedding_size

    utility.assert_positive_int(vocab_size)
    self.vocab_size = vocab_size

    assert rnn_cell_type in ['LSTMCell', 'GRUCell', 'NASCell',
                             'LayerNormBasicLSTMCell', 'LSTMBlockCell']
    self.rnn_cell_type = rnn_cell_type

    assert fe_rnn_type in ['Unidirectional', 'Bidirectional', 'StackBidirectional']
    self.fe_rnn_type = fe_rnn_type

    utility.assert_positive_int(fe_num_hidden_units)
    self.fe_num_hidden_units = fe_num_hidden_units

    utility.assert_positive_int(fe_num_layers)
    self.fe_num_layers = fe_num_layers

    if fe_rnn_type == 'Bidirectional':
      assert fe_num_layers == 1
    elif fe_rnn_type == 'StackBidirectional':
      assert fe_num_layers > 1

    utility.assert_positive_int(rnn_num_hidden_units)
    self.rnn_num_hidden_units = rnn_num_hidden_units

    utility.assert_positive_int(rnn_num_layers)
    self.rnn_num_layers = rnn_num_layers

    assert state_bridge_mode in ['InitialZeroState',
                                 'PassThroughBridge',
                                 'ProjectionBridge']

    utility.assert_non_negative_int(token_PAD)
    self.token_PAD = token_PAD
    utility.assert_non_negative_int(token_SOS)
    self.token_SOS = token_SOS
    utility.assert_non_negative_int(token_EOS)
    self.token_EOS = token_EOS
    utility.assert_non_negative_int(token_UNK)
    self.token_UNK = token_UNK
    assert len({token_PAD, token_SOS, token_EOS, token_UNK}) == 4

    self.model_global_step = tf.Variable(
      initial_value=0,
      trainable=False,
      name='model/global_step')

    self.fe = Feature_Extractor(
      fe_num_hidden_units=self.fe_num_hidden_units,
      fe_rnn_cell_type=self.rnn_cell_type,
      fe_num_layers=self.fe_num_layers,
      fe_rnn_type=self.fe_rnn_type)
    self.rnn = GenRNN(
      vocab_size=self.vocab_size,
      rnn_num_hidden_units=self.rnn_num_hidden_units,
      rnn_cell_type=self.rnn_cell_type,
      rnn_num_layers=self.rnn_num_layers)
    self.state_bridge = StateBridge(
      state_bridge_mode=state_bridge_mode,
      feature_extractor=self.fe,
      generative_rnn=self.rnn)

    with tf.variable_scope(name_or_scope='model', reuse=tf.AUTO_REUSE):
      rnn_embedding_matrix = \
        self.rnn.embedding_matrix_fn(
          embedding_size=self.embedding_size)
      self.fe.embedding_matrix_fn(
        vocab_size=self.vocab_size,
        embedding_size=self.embedding_size)

    if self.save_kwargs_to_json:
      utility.save_kwargs_to_json_fn(
        kwargs_dict=kwargs_dict,
        json_dir_path=self.checkpoint_dir)

    self.already_run_call_fn = True

  def _create_fe_graph(self, fe_sources, fe_sequence_length, is_training: bool):
    fe_sequence_length = tf.reshape(
      tensor=fe_sequence_length,
      shape=[-1])
    with tf.variable_scope(name_or_scope='model', reuse=tf.AUTO_REUSE):
      fe_output, fe_state = self.fe(
        fe_sources=fe_sources,
        fe_sequence_length=fe_sequence_length,
        cudnn_is_training=is_training)
    return fe_output, fe_state

  def _create_state_bridge_graph(self,
                                 fe_state,
                                 batch_size,
                                 model_type,
                                 running_mode):
    rnn_initial_state = self.state_bridge(
      batch_size=batch_size,
      fe_state=fe_state,
      model_type=model_type,
      running_mode=running_mode)
    return rnn_initial_state

  def _create_rnn_graph(self,
                        rnn_initial_state,
                        rnn_sources,
                        rnn_targets,
                        rnn_sequence_length,
                        batch_size,
                        rnn_max_rnn_iterations,
                        is_training: bool):
    with tf.variable_scope(name_or_scope='model', reuse=tf.AUTO_REUSE):
      if is_training:
        rnn_sequence_length = tf.reshape(
          tensor=rnn_sequence_length,
          shape=[-1])
        rnn_output = self.rnn.training_fn(
          rnn_initial_state=rnn_initial_state,
          rnn_sources=rnn_sources,
          rnn_sequence_length=rnn_sequence_length)
      else:
        rnn_output = self.rnn.inference_fn(
          rnn_initial_state=rnn_initial_state,
          batch_size=batch_size,
          max_rnn_iterations=rnn_max_rnn_iterations)

    if rnn_targets is None:
      model_loss = None
      model_accuracy = None
    else:
      model_loss_mask = tf.sequence_mask(
        lengths=rnn_sequence_length,
        maxlen=tf.shape(rnn_targets)[1],
        dtype=tf.float32)

      model_loss = tf.contrib.seq2seq.sequence_loss(
        logits=rnn_output.rnn_output,
        targets=rnn_targets,
        weights=model_loss_mask,
        average_across_timesteps=True,
        average_across_batch=True)

      model_accuracy = tf.contrib.metrics.accuracy(
        predictions=rnn_output.sample_id,
        labels=rnn_targets,
        weights=model_loss_mask)
    return rnn_output, model_loss, model_accuracy

  def _create_model_graph(self,
                          fe_sources,
                          fe_sequence_length,
                          rnn_sources,
                          rnn_targets,
                          rnn_sequence_length,
                          rnn_max_rnn_iterations,
                          is_training: bool,
                          model_type=None,
                          running_mode=None):
    fe_output, fe_state = self._create_fe_graph(
      fe_sources=fe_sources,
      fe_sequence_length=fe_sequence_length,
      is_training=is_training)

    rnn_initial_state = self._create_state_bridge_graph(
      fe_state=fe_state,
      batch_size=tf.shape(fe_sources)[0],
      model_type=model_type,
      running_mode=running_mode)

    rnn_output, model_loss, model_accuracy = self._create_rnn_graph(
      rnn_initial_state=rnn_initial_state,
      rnn_sources=rnn_sources,
      rnn_targets=rnn_targets,
      rnn_sequence_length=rnn_sequence_length,
      batch_size=tf.shape(fe_sources)[0],
      rnn_max_rnn_iterations=rnn_max_rnn_iterations,
      is_training=is_training)

    return rnn_output, model_loss, model_accuracy

  def _create_loss_optimize_fn(self,
                               model_loss,
                               optimizer_type,
                               learning_rate,
                               trainable_scope_name: str):
    optimizer = utility.tf_train_optimizer_fn(
      optimizer_type=optimizer_type,
      learning_rate=learning_rate)

    utility.print_trainable_variables()

    trainable_vars_model = tf.contrib.framework.get_trainable_variables(
      scope=trainable_scope_name)
    utility.print_datetime('Variables will be optimized in Model:')
    utility.print_variable_list(trainable_vars_model)

    trainable_vars_model_grads = optimizer.compute_gradients(
      loss=model_loss,
      var_list=trainable_vars_model)
    model_grads = [x[0] for x in trainable_vars_model_grads]

    model_grads_clip, _ = tf.clip_by_global_norm(
      t_list=model_grads,
      clip_norm=5.0)

    model_loss_optimize_op = optimizer.apply_gradients(
      grads_and_vars=zip(model_grads_clip,
                         trainable_vars_model),
      global_step=self.model_global_step)
    return model_loss_optimize_op

  def model_train_fn(self,
                     summary_dir,
                     fe_sources,
                     fe_sequence_length,
                     rnn_sources,
                     rnn_targets,
                     rnn_sequence_length,
                     num_train_steps,
                     num_steps_per_checkpoint,
                     num_steps_per_summary,
                     num_steps_per_print,
                     optimizer_type='AdamOptimizer',
                     learning_rate=0.0001,
                     model_type=None,
                     running_mode=None,
                     trainable_scope_name='model'):

    assert isinstance(summary_dir, str)
    if not os.path.exists(summary_dir):
      os.makedirs(summary_dir)
    self.summary_dir = summary_dir

    rnn_output, model_loss, model_accuracy = self._create_model_graph(
      fe_sources=fe_sources,
      fe_sequence_length=fe_sequence_length,
      rnn_sources=rnn_sources,
      rnn_targets=rnn_targets,
      rnn_sequence_length=rnn_sequence_length,
      rnn_max_rnn_iterations=None,
      is_training=True,
      model_type=model_type,
      running_mode=running_mode)

    model_loss_optimize_op = self._create_loss_optimize_fn(
      model_loss=model_loss,
      optimizer_type=optimizer_type,
      learning_rate=learning_rate,
      trainable_scope_name=trainable_scope_name)

    tf.summary.scalar(
      name='model_loss',
      tensor=model_loss)

    tf.summary.scalar(
      name='model_accuracy',
      tensor=model_accuracy)
    tf_summary_op = tf.summary.merge_all()
    tf_summary_filewriter = tf.summary.FileWriter(
      logdir=summary_dir,
      graph=self.tf_session.graph)

    tf_train_saver_vars_list = tf.get_collection(
      key=tf.GraphKeys.TRAINABLE_VARIABLES,
      scope='model')
    tf_train_saver_vars_list.append(self.model_global_step)
    tf_train_saver = tf.train.Saver(
      var_list=tf_train_saver_vars_list,
      max_to_keep=10)
    utility.tf_checkpoint_init_fn(
      tf_session=self.tf_session,
      tf_train_saver=tf_train_saver,
      checkpoint_dir=self.checkpoint_dir,
      is_training=True)
    utility.print_datetime(
      'Variables that will be saved by "tf.train.Saver" of Model:')
    utility.print_variable_list(tf_train_saver._var_list)

    model_global_step_reload = self.tf_session.run(self.model_global_step)
    assert model_global_step_reload < num_train_steps

    utility.print_datetime('Start Model training:')
    for i in range(model_global_step_reload, num_train_steps):
      self.tf_session.run(
        fetches=model_loss_optimize_op,
        feed_dict=None)

      if i % num_steps_per_checkpoint == 0:
        utility.tf_checkpoint_save_fn(
          tf_session=self.tf_session,
          tf_train_saver=tf_train_saver,
          checkpoint_dir=self.checkpoint_dir,
          global_step=i)

      if i % num_steps_per_summary == 0:
        utility.tf_summary_write_fn(
          tf_session=self.tf_session,
          tf_summary_op=tf_summary_op,
          tf_summary_filewriter=tf_summary_filewriter,
          global_step=i,
          feed_dict=None)

      if i % num_steps_per_print == 0:
        utility.print_variable_value_fn(
          tf_session=self.tf_session,
          variables_dict={'model_loss': model_loss,
                          'model_accuracy': model_accuracy},
          global_step=i,
          feed_dict=None)

    tf_summary_filewriter.close()

  def model_translation_fn(self,
                           fe_sources,
                           fe_sequence_length,
                           rnn_max_rnn_iterations,
                           model_type):
    utility.assert_positive_int(rnn_max_rnn_iterations)

    rnn_output, _, _ = self._create_model_graph(
      fe_sources=fe_sources,
      fe_sequence_length=fe_sequence_length,
      rnn_sources=None,
      rnn_targets=None,
      rnn_sequence_length=None,
      rnn_max_rnn_iterations=rnn_max_rnn_iterations,
      model_type=model_type,
      is_training=False)

    tf_train_saver_vars_list = tf.get_collection(
      key=tf.GraphKeys.TRAINABLE_VARIABLES,
      scope='model')
    tf_train_saver = tf.train.Saver(
      var_list=tf_train_saver_vars_list)
    utility.tf_checkpoint_init_fn(
      tf_session=self.tf_session,
      tf_train_saver=tf_train_saver,
      checkpoint_dir=self.checkpoint_dir,
      is_training=False)

    rnn_output_eval, fe_sources_eval = self.tf_session.run(
      fetches=[rnn_output, fe_sources],
      feed_dict=None)
    translation_inference = rnn_output_eval.sample_id

    return translation_inference, fe_sources_eval

  def model_feature_extracting_fn(self,
                                  fe_sources,
                                  fe_sequence_length,
                                  if_evaluate_tensor=True):
    fe_output, fe_state = self._create_fe_graph(
      fe_sources=fe_sources,
      fe_sequence_length=fe_sequence_length,
      is_training=False)

    tf_train_saver_vars_list = tf.get_collection(
      key=tf.GraphKeys.TRAINABLE_VARIABLES,
      scope='model')
    tf_train_saver = tf.train.Saver(
      var_list=tf_train_saver_vars_list)
    utility.tf_checkpoint_init_fn(
      tf_session=self.tf_session,
      tf_train_saver=tf_train_saver,
      checkpoint_dir=self.checkpoint_dir,
      is_training=False)

    if if_evaluate_tensor:
      [fe_output, fe_state] = self.tf_session.run(
        fetches=[fe_output, fe_state],
        feed_dict=None)
    return fe_output, fe_state

  def model_generating_fn(self,
                          fe_sources,
                          fe_state_vectorized,
                          rnn_initial_state,
                          rnn_max_rnn_iterations,
                          num_to_generate,
                          if_evaluate_tensor=True):
    utility.assert_positive_int(rnn_max_rnn_iterations)

    rnn_output, _, _ = self._create_rnn_graph(
      rnn_initial_state=rnn_initial_state,
      rnn_sources=None,
      rnn_targets=None,
      rnn_sequence_length=None,
      batch_size=num_to_generate,
      rnn_max_rnn_iterations=rnn_max_rnn_iterations,
      is_training=False)

    tf_train_saver_vars_list = tf.get_collection(
      key=tf.GraphKeys.TRAINABLE_VARIABLES,
      scope='model')
    tf_train_saver = tf.train.Saver(
      var_list=tf_train_saver_vars_list)
    utility.tf_checkpoint_init_fn(
      tf_session=self.tf_session,
      tf_train_saver=tf_train_saver,
      checkpoint_dir=self.checkpoint_dir,
      is_training=False)

    if if_evaluate_tensor:
      rnn_output_eval, fe_sources_eval, fe_state_vectorized_eval = self.tf_session.run(
        fetches=[rnn_output, fe_sources, fe_state_vectorized],
        feed_dict=None)
      rnn_inference = rnn_output_eval.sample_id
      return rnn_inference, fe_sources_eval, fe_state_vectorized_eval
    else:
      print('evaluate_tensor were not computed')
