# Supplementary material for: Generative deep learning enables the discovery of a potent and selective RIPK1 inhibitor
Source: Nat Commun. 2022 Nov 12;13:6891. doi: 10.1038/s41467-022-34692-w (PMC9653409; doi:10.1038/s41467-022-34692-w)
Supplement: Supplementary file 4 — Supplementary Software [file 41467_2022_34692_MOESM4_ESM.zip › Supplementary_Software/model_implementary.py]

import os
import tensorflow as tf
import warnings
import utility
import SmilesVocab
import smiles_import_from_tfrecord
from model_class import Model


def _model_init_train_fn():
  tf_record_data = smiles_import_from_tfrecord.tfdataset_for_model_input_fn(
    tf_record_file_path=tf_record_file_train,
    batch_size=batch_size,
    use_repeat=True,
    use_shuffle=True)

  fe_sources, fe_sequence_length, rnn_sources, \
  rnn_targets, rnn_sequence_length = tf_record_data

  assert model_type in ['ori', 'regularization']

  if model_type == 'ori':
    print('<<<-------------- ori init training -------------->>>')

  elif model_type == 'regularization':
    print('<<<-------------- REG init training -------------->>>')

  else:
    raise NotImplementedError

  _model = Model(
    tf_session=tf_session,
    checkpoint_dir=checkpoint_dir,
    reload_kwargs_from_json=False)

  _model(
    embedding_size=[16, 32, 64, 128][1],
    vocab_size=SmilesVocab.smi_vocab_size,
    rnn_cell_type='LSTMCell',
    fe_rnn_type=['Bidirectional', 'StackBidirectional'][0],
    fe_num_hidden_units=[32, 64, 128, 256][2],
    fe_num_layers=[1, 2, 4][0],
    rnn_num_hidden_units=[64, 128, 256, 512][2],
    rnn_num_layers=[1, 2, 4][0],
    state_bridge_mode='PassThroughBridge')

  _model.model_train_fn(
    summary_dir=summary_dir,
    fe_sources=fe_sources,
    fe_sequence_length=fe_sequence_length,
    rnn_sources=rnn_sources,
    rnn_targets=rnn_targets,
    rnn_sequence_length=rnn_sequence_length,
    num_train_steps=num_train_steps,
    num_steps_per_checkpoint=50,
    num_steps_per_summary=50,
    num_steps_per_print=10,
    optimizer_type=['AdamOptimizer', 'GradientDescentOptimizer', 'AdagradOptimizer'][0],
    learning_rate=[0.00001, 0.0001, 0.001, 0.01][1],
    model_type=model_type,
    running_mode=running_mode,
    trainable_scope_name=trainable_scope_name)


def _model_continue_train_fn():
  tf_record_data = smiles_import_from_tfrecord.tfdataset_for_model_input_fn(
    tf_record_file_path=tf_record_file_train,
    batch_size=batch_size,
    use_repeat=True,
    use_shuffle=True)

  fe_sources, fe_sequence_length, rnn_sources, \
  rnn_targets, rnn_sequence_length = tf_record_data

  assert model_type in ['ori', 'regularization']

  if model_type == 'ori':
    print('<<<-------------- ori continue training -------------->>>')

  elif model_type == 'regularization':
    print('<<<-------------- REG continue training -------------->>>')

  else:
    raise NotImplementedError

  _model = Model(
    tf_session=tf_session,
    checkpoint_dir=checkpoint_dir,
    reload_kwargs_from_json=True)

  _model.model_train_fn(
    summary_dir=summary_dir,
    fe_sources=fe_sources,
    fe_sequence_length=fe_sequence_length,
    rnn_sources=rnn_sources,
    rnn_targets=rnn_targets,
    rnn_sequence_length=rnn_sequence_length,
    num_train_steps=num_train_steps,
    num_steps_per_checkpoint=50,
    num_steps_per_summary=50,
    num_steps_per_print=10,
    optimizer_type=['AdamOptimizer', 'GradientDescentOptimizer', 'AdagradOptimizer'][0],
    learning_rate=[0.00001, 0.0001, 0.001, 0.01][1],
    model_type=model_type,
    running_mode=running_mode,
    trainable_scope_name=trainable_scope_name)


def _model_translation_fn():
  tf_record_data = \
    smiles_import_from_tfrecord.tfdataset_for_model_input_fn(
      tf_record_file_path=tf_record_file_train,
      batch_size=batch_size,
      use_repeat=True,
      use_shuffle=True)

  fe_sources, fe_sequence_length, rnn_sources, \
  rnn_targets, rnn_sequence_length = tf_record_data

  _model = Model(
    tf_session=tf_session,
    checkpoint_dir=checkpoint_dir,
    reload_kwargs_from_json=True)

  translation_inference, fe_sources_value = \
    _model.model_translation_fn(
      fe_sources=fe_sources,
      fe_sequence_length=fe_sequence_length,
      rnn_max_rnn_iterations=80,
      model_type=model_type)

  translation_counter = 0
  for each_fe_sources, each_rnn_inference in \
      zip(fe_sources_value, translation_inference):
    each_inference_smiles, each_inference_rdkit_mol = \
      smiles_import_from_tfrecord.convert_vocab_to_smiles_fn(
        smi_vocab_coding_padded=each_rnn_inference,
        token_EOS=SmilesVocab.smi_vocab.index('<EOS>'))

    if each_inference_rdkit_mol is not None:
      translation_counter += 1

  print('translation_smi_num: {}'.format(translation_counter))


def _model_generating_fn(equal_interpolation_num=None, seed_num=None, result_file=None):
  assert model_type in ['ori']

  _model = Model(
    tf_session=tf_session,
    checkpoint_dir=checkpoint_dir,
    reload_kwargs_from_json=True)

  if running_mode == 'generating':
    if op_mode in ['slides', 'slerp']:
      if op_mode == 'slides':
        print('<<<--- linear interpolation generating computing --->>>')
      elif op_mode == 'slerp':
        print('<<<--- slerp interpolation generating computing --->>>')
      else:
        raise NotImplementedError

      tf_record_data = \
        smiles_import_from_tfrecord.tfdataset_for_model_input_fn(
          tf_record_file_path=tf_record_file_train,
          batch_size=num_to_generate,
          use_repeat=True,
          use_shuffle=True)

      fe_sources, fe_sequence_length, _, _, _ = tf_record_data

      _, fe_state = _model.model_feature_extracting_fn(
        fe_sources=fe_sources,
        fe_sequence_length=fe_sequence_length,
        if_evaluate_tensor=False)

      fe_state_vectorized = \
        _model.state_bridge.fe_state_vectorized_fn(fe_state=fe_state)

      n_slide = equal_interpolation_num
      r_slide = 1 / n_slide

      gen_smi_saver_all = []

      for i in range(0, num_to_generate - 2):
        mol_1 = fe_state_vectorized[i]
        print('>>> mol {}'.format(i + 1))

        fe_state_vectorized_oped = []
        generate_counter = 0

        for j in range(i + 1, num_to_generate - 1):
          mol_2 = fe_state_vectorized[j]

          for k in range(0, equal_interpolation_num):
            if op_mode == 'slides':
              find_fe_state_vectorized = tf.add(
                tf.multiply(mol_1, r_slide * (n_slide - k)),
                tf.multiply(mol_2, r_slide * k))
            elif op_mode == 'slerp':
              omega = tf.acos(
                tf.multiply(mol_1 / tf.linalg.norm(mol_1), mol_2 / tf.linalg.norm(mol_2)))
              zeta = tf.sin(omega)
              find_fe_state_vectorized = tf.add(
                tf.sin((1.0 - k) * omega) / zeta * mol_1,
                tf.sin(k * omega) / zeta * mol_2)
            else:
              raise NotImplementedError

            fe_state_vectorized_oped.append(find_fe_state_vectorized)

          generate_counter += n_slide

        print('>>> mol {} was finished'.format(i + 1))

        print('start converting rnn input...')
        rnn_state_initial = \
          _model.state_bridge.reshape_vectorized_decoder_state_fn(
            cell_state_vectorized=fe_state_vectorized_oped)
        print('finish converting rnn input.')

        print('start generating...')
        rnn_inference, _, _ = _model.model_generating_fn(
          fe_sources=fe_sources,
          fe_state_vectorized=fe_state_vectorized_oped,
          rnn_initial_state=rnn_state_initial,
          rnn_max_rnn_iterations=80,
          num_to_generate=generate_counter,
          if_evaluate_tensor=True)

        print('finish generating.')
        print('start converting to SMILES...')

        gen_smi_saver = []
        for each_rnn_inference in rnn_inference:
          each_inference_smiles, each_inference_rdkit_mol = \
            smiles_import_from_tfrecord.convert_vocab_to_smiles_fn(
              smi_vocab_coding_padded=each_rnn_inference,
              token_EOS=SmilesVocab.smi_vocab.index('<EOS>'))

          if each_inference_rdkit_mol is not None:
            gen_smi_saver.append(each_inference_smiles)

          del each_rnn_inference, each_inference_smiles, each_inference_rdkit_mol

        print('finish converting to SMILES.')

        print('writing files...')
        with open(result_file, 'a') as file_io_writer:
          for inference in gen_smi_saver:
            file_io_writer.write("'{}',\n".format(inference))

        print('\n\nround #{}'.format(i + 1))
        print('generate_smi_num: {}'.format(len(gen_smi_saver)))

        gen_smi_saver_all += gen_smi_saver

      print('\n\ntotal_generate_num: {}'.format(num_to_generate))
      print('total_generated_smi_counter: {}'.format(len(gen_smi_saver_all)))

    elif op_mode == 'sample':
      print('<<<--- sample interpolation generating computing --->>>')

      tf_record_data = \
        smiles_import_from_tfrecord.tfdataset_for_model_input_fn(
          tf_record_file_path=tf_record_file_train,
          batch_size=num_to_generate,
          use_repeat=True,
          use_shuffle=True)

      fe_sources, fe_sequence_length, _, _, _ = tf_record_data

      _, fe_state = _model.model_feature_extracting_fn(
        fe_sources=fe_sources,
        fe_sequence_length=fe_sequence_length,
        if_evaluate_tensor=False)

      fe_state_vectorized = \
        _model.state_bridge.fe_state_vectorized_fn(fe_state=fe_state)

      fe_state_vectorized_oped = []

      for i in range(0, num_to_generate):
        state = fe_state_vectorized[i]

        find_fe_state_vectorized = []
        for k in range(0, seed_num):
          rand = tf.random_normal(shape=tf.shape(state)) * 10
          find_fe_state_vectorized_i = tf.add(state, rand)
          find_fe_state_vectorized.append(find_fe_state_vectorized_i)
        if (i % 100) == 0:
          print('>>> mol {} was finished'.format(i))

        fe_state_vectorized_oped += find_fe_state_vectorized

      print('start converting rnn input...')
      rnn_state_initial = \
        _model.state_bridge.reshape_vectorized_rnn_state_fn(
          cell_state_vectorized=fe_state_vectorized_oped)

      print('finish converting rnn input.')
      print('start generating...')
      rnn_inference, _, _ = _model.model_generating_fn(
        fe_sources=fe_sources,
        fe_state_vectorized=fe_state_vectorized_oped,
        rnn_initial_state=rnn_state_initial,
        rnn_max_rnn_iterations=80,
        num_to_generate=num_to_generate * seed_num,
        if_evaluate_tensor=True)

      print('finish generating.')
      print('start converting to SMILES...')
      gen_smi_saver = []
      for each_rnn_inference in rnn_inference:
        each_inference_smiles, each_inference_rdkit_mol = \
          smiles_import_from_tfrecord.convert_vocab_to_smiles_fn(
            smi_vocab_coding_padded=each_rnn_inference,
            token_EOS=SmilesVocab.smi_vocab.index('<EOS>'))
        if each_inference_rdkit_mol is not None:
          gen_smi_saver.append(each_inference_smiles)

      print('\n\ngenerate_num: {}'.format(num_to_generate))
      print('generated_smi_counter: {}'.format(len(gen_smi_saver)))
      print('finish converting to SMILES.')

      print('writing files...')
      with open(result_file, 'a') as file_io_writer:
        for inference in gen_smi_saver:
          file_io_writer.write("'{}',\n".format(inference))

    else:
      raise NotImplementedError

  else:
    raise NotImplementedError


if __name__ == '__main__':
  warnings.filterwarnings('ignore')

  model_type = ['ori', 'regularization'][0]

  running_mode = ['init_train', 'continue_train', 'translation', 'generating'][0]

  trainable_scope_name = ['model', 'Feature_Extractor', 'gen_RNN'][0]

  checkpoint_dir = os.path.join('ckpt', 'train')
  if running_mode == 'init_train':
    checkpoint_dir = utility.os_make_new_dir(
      dir_path=checkpoint_dir,
      dir_exits_mode=['rename', 'overwrite'][1])
  else:
    assert os.path.exists(checkpoint_dir)

  summary_dir = os.path.join(checkpoint_dir, 'summary')

  ### Specify the TFRecord format file.
  tf_record_data_size = 100000  # set by user
  tf_record_file_train = 'Dataset/ZINC12_Purchasable_6_p0_isomeric.tfrecord'  # set by user

  tf_graph = tf.Graph()
  with tf_graph.as_default() and tf.Session(graph=tf_graph) as tf_session:
    if running_mode == 'init_train':
      num_epochs = 5  # set by user
      batch_size = [64, 128, 256, 512][2]  # set by user
      num_train_steps = num_epochs * (tf_record_data_size // batch_size)
      _model_init_train_fn()

    elif running_mode == 'continue_train':
      num_epochs = 10  # set by user
      batch_size = [5, 10, 20, 50][1]  # set by user
      num_train_steps = num_epochs * (tf_record_data_size // batch_size)
      _model_continue_train_fn()

    elif running_mode == 'translation':
      batch_size = 5  # set by user
      _model_translation_fn()

    elif running_mode == 'generating':
      op_mode = ['slides', 'slerp', 'sample'][0]
      result_file = os.path.join(checkpoint_dir, 'generating.smi')  # set by user

      if op_mode == 'slides':
        num_to_generate = 5  # set by user
        _model_generating_fn(equal_interpolation_num=10, result_file=result_file)  # set by user

      elif op_mode == 'sample':
        num_to_generate = 5  # set by user
        _model_generating_fn(seed_num=10, result_file=result_file)  # set by user

      elif op_mode == 'slerp':
        num_to_generate = 5  # set by user
        _model_generating_fn(equal_interpolation_num=10, result_file=result_file)  # set by user

      else:
        raise NotImplementedError

    else:
      raise NotImplementedError
