# Supplementary material for: Generative deep learning enables the discovery of a potent and selective RIPK1 inhibitor
Source: Nat Commun. 2022 Nov 12;13:6891. doi: 10.1038/s41467-022-34692-w (PMC9653409; doi:10.1038/s41467-022-34692-w)
Supplement: Supplementary file 4 — Supplementary Software [file 41467_2022_34692_MOESM4_ESM.zip › Supplementary_Software/model_state_class.py]

import tensorflow as tf
from FE_class import Feature_Extractor
from RNN_class import GenRNN


class StateBridge():
  def __init__(self,
               state_bridge_mode,
               feature_extractor: Feature_Extractor,
               generative_rnn: GenRNN):
    assert state_bridge_mode in ['InitialZeroState',
                                 'PassThroughBridge',
                                 'ProjectionBridge']
    self.state_bridge_mode = state_bridge_mode
    self.fe_rnn_type = feature_extractor.fe_rnn_type
    fe_num_hidden_units = feature_extractor.fe_num_hidden_units
    self.fe_num_layers = feature_extractor.fe_num_layers
    self.rnn_num_hidden_units = generative_rnn.rnn_num_hidden_units
    self.rnn_num_layers = generative_rnn.rnn_num_layers
    self.rnn_num_hidden_units_total = \
      self.rnn_num_hidden_units * self.rnn_num_layers

    self.rnn_state_size = generative_rnn.rnn_cell.state_size
    if self.rnn_num_layers == 1:
      if isinstance(self.rnn_state_size,
                    tf.contrib.rnn.LSTMStateTuple):
        self.rnn_state_type = 'LSTMStateTuple'
      elif isinstance(self.rnn_state_size, int):
        self.rnn_state_type = 'Tensor'
      else:
        raise NotImplementedError
    else:
      assert type(self.rnn_state_size) == tuple
      if isinstance(self.rnn_state_size[0], tf.contrib.rnn.LSTMStateTuple):
        assert all([isinstance(x, tf.contrib.rnn.LSTMStateTuple)
                    for x in self.rnn_state_size[1:]])
        self.rnn_state_type = 'LSTMStateTuple'
      elif isinstance(self.rnn_state_size[0], int):
        assert all([isinstance(x, int)
                    for x in self.rnn_state_size[1:]])
        self.rnn_state_type = 'Tensor'
      else:
        raise NotImplementedError

    if state_bridge_mode == 'PassThroughBridge':
      if self.fe_rnn_type == 'Unidirectional':
        assert (self.fe_num_layers * fe_num_hidden_units) \
               == (self.rnn_num_layers * self.rnn_num_hidden_units)
      elif self.fe_rnn_type == 'Bidirectional':
        assert self.fe_num_layers == 1
        assert (fe_num_hidden_units * 2) \
               == (self.rnn_num_layers * self.rnn_num_hidden_units)
      elif self.fe_rnn_type == 'StackBidirectional':
        assert self.fe_num_layers > 1
        assert (self.fe_num_layers * fe_num_hidden_units * 2) \
               == (self.rnn_num_layers * self.rnn_num_hidden_units)
      else:
        raise NotImplementedError

  def __call__(self,
               batch_size=None,
               fe_state=None,
               model_type='ori',
               running_mode='init_training'):
    if self.state_bridge_mode == 'InitialZeroState':
      rnn_state_initial = tf.contrib.framework.nest.map_structure(
        lambda x: tf.zeros([batch_size, x], dtype=tf.float32),
        self.rnn_state_size)
    elif self.state_bridge_mode == 'PassThroughBridge':
      rnn_state_initial = self._pass_through_bridge_fn(
        fe_state=fe_state,
        model_type=model_type,
        running_mode=running_mode)
    elif self.state_bridge_mode == 'ProjectionBridge':
      rnn_state_initial = self._projection_bridge_fn(fe_state=fe_state)
    else:
      raise NotImplementedError
    return rnn_state_initial

  @staticmethod
  def _intersperse_concat_fn(tuple_a, tuple_b):
    list_concat = []
    [list_concat.extend(x) for x in zip(tuple_a, tuple_b)]
    tuple_concat = tuple(list_concat)
    return tuple_concat

  @staticmethod
  def _concat_cell_state_fn(cell_state_list):
    assert type(cell_state_list) == tuple
    if isinstance(cell_state_list[0], tf.contrib.rnn.LSTMStateTuple):
      cell_state_concat = tf.contrib.rnn.LSTMStateTuple(
        c=tf.concat(values=[x.c for x in cell_state_list], axis=1),
        h=tf.concat(values=[x.h for x in cell_state_list], axis=1))
    elif isinstance(cell_state_list[0], tf.Tensor):
      cell_state_concat = tf.concat(values=cell_state_list, axis=1)
    else:
      raise NotImplementedError
    return cell_state_concat

  def _assert_state_structure_fn(self, cell_state):
    tf.contrib.framework.nest.assert_same_structure(
      self.rnn_state_size,
      cell_state)
    if isinstance(cell_state, tuple):
      cell_state_list = tf.contrib.framework.nest.flatten(cell_state)
      assert all([x.shape.as_list()[1] == self.rnn_num_hidden_units
                  for x in cell_state_list])
    else:
      assert cell_state.shape.as_list()[1] == self.rnn_num_hidden_units

  def fe_state_flatten_fn(self, fe_state):
    if self.fe_rnn_type == 'Unidirectional':
      if self.fe_num_layers == 1:
        fe_state_flatten = fe_state
      else:
        fe_state_flatten = StateBridge._concat_cell_state_fn(
          cell_state_list=fe_state)
    elif self.fe_rnn_type == 'Bidirectional':
      fe_state_flatten = StateBridge._concat_cell_state_fn(
        cell_state_list=fe_state)
    elif self.fe_rnn_type == 'StackBidirectional':
      fe_state_concat = StateBridge._intersperse_concat_fn(
        tuple_a=fe_state[0],
        tuple_b=fe_state[1])
      fe_state_flatten = StateBridge._concat_cell_state_fn(
        cell_state_list=fe_state_concat)
    else:
      raise NotImplementedError
    return fe_state_flatten

  def fe_state_vectorized_fn(self, fe_state):
    fe_state_flatten = self.fe_state_flatten_fn(
      fe_state=fe_state)

    if isinstance(fe_state_flatten, tf.contrib.rnn.LSTMStateTuple):
      fe_state_vectorized = tf.concat(
        values=fe_state_flatten,
        axis=1)
    elif isinstance(fe_state_flatten, tf.Tensor):
      fe_state_vectorized = fe_state_flatten
    else:
      raise NotImplementedError
    return fe_state_vectorized

  def reshape_flatten_rnn_state_fn(self, cell_state_flatten):
    if isinstance(cell_state_flatten, tf.contrib.rnn.LSTMStateTuple):
      assert self.rnn_state_type == 'LSTMStateTuple'
      if self.rnn_num_layers == 1:
        output_state = cell_state_flatten
      else:
        output_state_size_c = [x.c for x in self.rnn_state_size]
        output_state_size_h = [x.h for x in self.rnn_state_size]
        output_state_c = tf.split(
          value=cell_state_flatten.c,
          num_or_size_splits=output_state_size_c,
          axis=1)
        output_state_h = tf.split(
          value=cell_state_flatten.h,
          num_or_size_splits=output_state_size_h,
          axis=1)
        output_state_flatten = StateBridge._intersperse_concat_fn(
          tuple_a=output_state_c,
          tuple_b=output_state_h)
        output_state = tf.contrib.framework.nest.pack_sequence_as(
          structure=self.rnn_state_size,
          flat_sequence=output_state_flatten)

    elif isinstance(cell_state_flatten, tf.Tensor):
      assert self.rnn_state_type == 'Tensor'
      if self.rnn_num_layers == 1:
        output_state = cell_state_flatten
      else:
        output_state = tf.split(
          value=cell_state_flatten,
          num_or_size_splits=self.rnn_state_size,
          axis=1)
        output_state = tuple(output_state)

    else:
      raise NotImplementedError

    self._assert_state_structure_fn(cell_state=output_state)
    return output_state

  def reshape_vectorized_rnn_state_fn(self, cell_state_vectorized):
    if self.rnn_state_type == 'LSTMStateTuple':
      cell_state_vectorized_split = tf.split(
        value=cell_state_vectorized,
        num_or_size_splits=2,
        axis=1)
      cell_state_flatten = tf.contrib.rnn.LSTMStateTuple(
        c=cell_state_vectorized_split[0],
        h=cell_state_vectorized_split[1])
    else:
      cell_state_flatten = cell_state_vectorized

    rnn_initial_state = self.reshape_flatten_rnn_state_fn(
      cell_state_flatten=cell_state_flatten)
    return rnn_initial_state

  def _pass_through_bridge_fn(self,
                              fe_state,
                              model_type,
                              running_mode):
    if model_type == 'regularization':
      if running_mode in ['init_train', 'continue_train']:
        fe_state_vectorized = self.fe_state_vectorized_fn(
          fe_state=fe_state,
        )
        eps = tf.random_normal(shape=tf.shape(fe_state_vectorized))
        reg_fe_state_vectorized = tf.add(fe_state_vectorized, eps)
        print("reg_fe_state_vectorized: ", reg_fe_state_vectorized)
        rnn_state_initial = self.reshape_vectorized_rnn_state_fn(
          cell_state_vectorized=reg_fe_state_vectorized,
        )
        self._assert_state_structure_fn(cell_state=rnn_state_initial)
        print("rnn_state_initial: ", rnn_state_initial)
        return rnn_state_initial
      elif running_mode in ['generation', 'evaluation', 'translation', 'encoding', 'decoding']:
        print('\n\n<<<---', model_type, ' do not support ', running_mode, '--->>>\n\n')
        raise NotImplementedError
      else:
        raise NotImplementedError
    elif model_type == 'ori':
      fe_state_flatten = self.fe_state_flatten_fn(
        fe_state=fe_state)
      rnn_state_initial = self.reshape_flatten_rnn_state_fn(
        cell_state_flatten=fe_state_flatten)
      self._assert_state_structure_fn(cell_state=rnn_state_initial)
      return rnn_state_initial
    else:
      raise NotImplementedError

  def _projection_bridge_fn(self, fe_state):
    fe_state_flatten = self.fe_state_flatten_fn(fe_state=fe_state)

    if isinstance(fe_state_flatten, tf.contrib.rnn.LSTMStateTuple):
      rnn_state_flatten_c = tf.contrib.layers.fully_connected(
        inputs=fe_state_flatten.c,
        num_outputs=self.rnn_num_hidden_units_total,
        activation_fn=tf.nn.leaky_relu,
        reuse=tf.AUTO_REUSE,
        trainable=True,
        scope='Seq2Seq/State_C_Bridge_Project')
      rnn_state_flatten_h = tf.contrib.layers.fully_connected(
        inputs=fe_state_flatten.h,
        num_outputs=self.rnn_num_hidden_units_total,
        activation_fn=tf.nn.leaky_relu,
        reuse=tf.AUTO_REUSE,
        trainable=True,
        scope='Seq2Seq/State_H_Bridge_Project')
      rnn_state_flatten = tf.contrib.rnn.LSTMStateTuple(
        c=rnn_state_flatten_c,
        h=rnn_state_flatten_h)
    elif isinstance(fe_state_flatten, tf.Tensor):
      rnn_state_flatten = tf.contrib.layers.fully_connected(
        inputs=fe_state_flatten,
        num_outputs=self.rnn_num_hidden_units_total,
        activation_fn=tf.nn.leaky_relu,
        reuse=tf.AUTO_REUSE,
        trainable=True,
        scope='Seq2Seq/State_Bridge_Project')
    else:
      raise NotImplementedError

    rnn_state_initial = self.reshape_flatten_rnn_state_fn(
      cell_state_flatten=rnn_state_flatten)

    return rnn_state_initial

  def reshape_vectorized_decoder_state_fn(self, cell_state_vectorized):
    if self.rnn_state_type == 'LSTMStateTuple':
      cell_state_vectorized_split = tf.split(
        value=cell_state_vectorized,
        num_or_size_splits=2,
        axis=1)
      cell_state_flatten = tf.contrib.rnn.LSTMStateTuple(
        c=cell_state_vectorized_split[0],
        h=cell_state_vectorized_split[1])
    else:
      cell_state_flatten = cell_state_vectorized

    rnn_initial_state = self.reshape_flatten_rnn_state_fn(
      cell_state_flatten=cell_state_flatten)
    return rnn_initial_state
