# Supplementary material for: Generative deep learning enables the discovery of a potent and selective RIPK1 inhibitor
Source: Nat Commun. 2022 Nov 12;13:6891. doi: 10.1038/s41467-022-34692-w (PMC9653409; doi:10.1038/s41467-022-34692-w)
Supplement: Supplementary file 4 — Supplementary Software [file 41467_2022_34692_MOESM4_ESM.zip › Supplementary_Software/README]

###################################################################################
###################################################################################

## Dataset

The ZINC database contains commercially available compounds for structure based virtual screening.
The ZINC12 database currently has about 16 million compounds. It is provided in SMILES, MOL2,
and SDF formats. It is freely available at the official website https://zinc12.docking.org/.
We have used the molecules from "All Purchasable" subset at pH 7.0 in SMILES
format (https://zinc12.docking.org/db/bysubset/6/6_p0.smi.gz) as the training and test datasets.

Reference:
Irwin JJ, Sterling T, Mysinger MM, Bolstad ES & Coleman RG. ZINC: a free tool to discover
chemistry for biology. J Chem Inf Model 52, 1757-1768 (2012). DOI: 10.1021/ci3001277


###################################################################################
###################################################################################

## Installation

# Operating system: CentOS Linux release 7.5.1804 (Core)

# We recommend using a conda environment to install dependent packages and run our code.
# Conda is an open-source, cross-platform, software package manager. It supports the packaging 
# and distribution of software components, and manages their installation inside isolated execution 
# environments. The easiest way to get Conda is having it installed as part of the Anaconda Python 
# distribution (https://www.anaconda.com/products/distribution).

# Creating a new conda environment similar to the following:

$ conda create -n my_conda_env python=3.6.9

# The new environment must be activated so that the corresponding python interpreter becomes 
# available in the same shell:

$ conda activate my_conda_env

# To run the GDL model, you need the TensorFlow version 1.10.0.
# To install TensorFlow:
$ pip install tensorflow=1.10.0

# or (if you want GPU support):
$ conda install cudatoolkit=9.0 cudnn=7.6.5
$ pip install tensorflow_gpu=1.10.0

# For more details about TensorFlow installation, you can check TensorFlow Installation Guide:
# https://www.tensorflow.org/install/
# https://www.tensorflow.org/install/gpu

# To process the molecules in SMILES format, you need to install RDKit (version >= 2019.09.2.0).
# To install RDKit:
$ conda install -c rdkit rdkit

# For more details about RDKit installation, you can check RDKit Installation Guide:
# https://rdkit.org/docs/Install.html


###################################################################################
###################################################################################

## Data Processing

# Please use the "smiles_convert_to_isomeric.py" Python script to clean data,
# and the "smiles_save_to_tfrecord.py" Python script to covert the SMILES format 
# to TFRecord data that can be fed into the GDL model.

$ python smiles_convert_to_isomeric.py
$ python smiles_save_to_tfrecord.py

# NOTE:
# You need to specify the actual file path by modifying
# the value of "input_file_path" and "output_file_path" in both two files.

# We will get the TFRecord format file that stores the sequences of binary records of molecules.
# e.g. 'Dataset/ZINC12_Purchasable_6_p0_isomeric.tfrecord'

# The TFRecord format is a simple format for efficient serialization and 
# storing a sequence of structured data.
# You can get more information about TFRecord format from:
# https://www.tensorflow.org/tutorials/load_data/tfrecord

# The raw data of ZINC12 is too large to be attached as the supplementary file.
# Thus, we have provided the demo files with randomly selected 100,000 molecules from ZINC12, 
# which can be found as:
# 'Dataset/ZINC12_Purchasable_6_p0.smi',
# 'Dataset/demo_ZINC12_Purchasable_6_p0_isomeric.smi',
# and 'Dataset/demo_ZINC12_Purchasable_6_p0_isomeric.tfrecord'.


###################################################################################
###################################################################################

## Model Implementary

# Please use the "model_implementary.py" Python script to implement the GDL model.

$ python model_implementary.py


###################################################################################
###################################################################################

## Instructions for use (Demo)

# 1. Prepare your TFRecord format file.
# 2. Implement the GDL model in different modes.

# Example:
# Replace the value of 'tf_record_file_train' with the actual input file path,
# e.g. 'Dataset/demo_ZINC12_Purchasable_6_p0_isomeric.tfrecord'
# Implement the the GDL model in training mode, reconstruction mode, and generating mode.

# >>> Training mode
# To implement <transfer leaning>, you need:
# 1. set running_mode = 'init_train', and specify the file path to save checkpoint files.
# 2. set running_mode = 'continue_train' and used the saved checkpoint files in step 1.

# To implement <regularization enhancement>, you need:
# set model_type = 'regularization'

# >>> Reconstruction mode
# set model_type = 'ori', running_mode = 'translation', and used the saved checkpoint files in step 1

# >>> Generating mode
# set model_type = 'ori', running_mode = 'generating', used the saved checkpoint files in step 1,
# and specify the value of op_mode to implement <sampling enhancement>.

# NOTE: 
# You need to specify the actual file path by modifying the value of 'tf_record_file_train',
# the model(s) of running, and all the other values that user needs to set
# in the "model_implementary.py" file.

# Output file(s):
# You will get the generated molecules in SMILES format, in your defined file path.


###################################################################################
###################################################################################

## Hardware Requirements

# The model requires a standard computer with enough RAM. For optimal performance, 
# we recommend a computer with the following specs:
# CPU: 4+ cores, 3.0+ GHz/core
# RAM: 16+ GB
# GPU: 4+ GB, NVIDIA GTX 1050 Ti+

# It takes about 3 seconds/step (batch size=10) to train the model.


###################################################################################
###################################################################################
