# Supplementary material for: Generative deep learning enables the discovery of a potent and selective RIPK1 inhibitor
Source: Nat Commun. 2022 Nov 12;13:6891. doi: 10.1038/s41467-022-34692-w (PMC9653409; doi:10.1038/s41467-022-34692-w)
Supplement: Supplementary file 4 — Supplementary Software [file 41467_2022_34692_MOESM4_ESM.zip › Supplementary_Software/rnn_cells_class.py]

import tensorflow as tf
import utility


class RNNCells():
  def __init__(self,
               num_hidden_units,
               rnn_cell_type='LSTMCell',
               num_layers=1,
               rnn_cell_dropout=0.0,
               reuse=tf.AUTO_REUSE,
               using_MultiRNNCell=True):
    assert isinstance(rnn_cell_type, str)
    assert rnn_cell_type in ['LSTMCell',
                             'LayerNormBasicLSTMCell',
                             'LSTMBlockCell',
                             'GRUCell',
                             'NASCell']
    utility.assert_positive_int(num_hidden_units)
    utility.assert_positive_int(num_layers)
    assert rnn_cell_dropout >= 0.0 and rnn_cell_dropout < 1.0

    self.rnn_cell_type = rnn_cell_type
    self.num_hidden_units = num_hidden_units
    self.rnn_cell_dropout = rnn_cell_dropout
    self.reuse = reuse

    if num_layers == 1:
      self.rnn_cells = self.rnn_cells_single_layer_fn()
    else:
      self.rnn_cells = self.rnn_cells_multiple_layers_fn(
        num_layers=num_layers,
        using_MultiRNNCell=using_MultiRNNCell)

  def rnn_cells_single_layer_fn(self):
    if self.rnn_cell_type == 'LSTMCell':
      rnn_cell = tf.nn.rnn_cell.LSTMCell(
        num_units=self.num_hidden_units,
        use_peepholes=False,
        forget_bias=1.0,
        reuse=self.reuse)
    elif self.rnn_cell_type == 'LayerNormBasicLSTMCell':
      rnn_cell = tf.contrib.rnn.LayerNormBasicLSTMCell(
        num_units=self.num_hidden_units,
        activation=tf.tanh,
        layer_norm=True,
        forget_bias=1.0,
        reuse=self.reuse)
    elif self.rnn_cell_type == 'LSTMBlockCell':
      rnn_cell = tf.contrib.rnn.LSTMBlockCell(
        num_units=self.num_hidden_units,
        forget_bias=1.0,
        reuse=self.reuse)
    elif self.rnn_cell_type == 'GRUCell':
      rnn_cell = tf.nn.rnn_cell.GRUCell(
        num_units=self.num_hidden_units,
        reuse=self.reuse)
    elif self.rnn_cell_type == 'NASCell':
      rnn_cell = tf.contrib.rnn.NASCell(
        num_units=self.num_hidden_units,
        reuse=self.reuse)
    else:
      raise NotImplementedError

    if self.rnn_cell_dropout > 0:
      rnn_cell = tf.contrib.rnn.DropoutWrapper(
        cell=rnn_cell,
        input_keep_prob=1.0 - self.rnn_cell_dropout,
        output_keep_prob=1.0 - self.rnn_cell_dropout)
    return rnn_cell

  def rnn_cells_multiple_layers_fn(self,
                                   num_layers,
                                   using_MultiRNNCell):
    assert num_layers > 1
    rnn_cells_list = []
    for _ in range(num_layers):
      rnn_cell = self.rnn_cells_single_layer_fn()
      rnn_cells_list.append(rnn_cell)
    if using_MultiRNNCell:
      return tf.contrib.rnn.MultiRNNCell(rnn_cells_list)
    else:
      return rnn_cells_list
