# Supplementary material for: Generative deep learning enables the discovery of a potent and selective RIPK1 inhibitor
Source: Nat Commun. 2022 Nov 12;13:6891. doi: 10.1038/s41467-022-34692-w (PMC9653409; doi:10.1038/s41467-022-34692-w)
Supplement: Supplementary file 4 — Supplementary Software [file 41467_2022_34692_MOESM4_ESM.zip › Supplementary_Software/RNN_class.py]

import tensorflow as tf
import numpy as np
import utility
from rnn_cells_class import RNNCells


class GenRNN():
  def __init__(self,
               vocab_size,
               rnn_num_hidden_units,
               rnn_cell_type='LSTMCell',
               rnn_num_layers=1):
    utility.assert_positive_int(vocab_size)
    self.vocab_size = vocab_size
    utility.assert_positive_int(rnn_num_hidden_units)
    self.rnn_num_hidden_units = rnn_num_hidden_units
    self.rnn_num_layers = rnn_num_layers
    rnn_cell = RNNCells(
      num_hidden_units=rnn_num_hidden_units,
      rnn_cell_type=rnn_cell_type,
      num_layers=rnn_num_layers,
      rnn_cell_dropout=0.0,
      reuse=tf.AUTO_REUSE)
    self.rnn_cell = rnn_cell.rnn_cells
    self.rnn_output_layer = tf.layers.Dense(
      units=vocab_size,
      kernel_initializer=tf.truncated_normal_initializer(
        mean=0.0,
        stddev=0.1))

  def __call__(self,
               rnn_initial_state,
               rnn_helper,
               maximum_iterations):
    basic_rnn = tf.contrib.seq2seq.BasicDecoder(
      cell=self.rnn_cell,
      helper=rnn_helper,
      initial_state=rnn_initial_state,
      output_layer=self.rnn_output_layer)

    rnn_output, _, _ = tf.contrib.seq2seq.dynamic_decode(
      decoder=basic_rnn,
      output_time_major=False,
      impute_finished=True,
      maximum_iterations=maximum_iterations,
      scope='gen_RNN')
    return rnn_output

  def embedding_matrix_fn(self, embedding_size):
    initializer = tf.random_uniform_initializer(
      minval=-np.sqrt(3),
      maxval=np.sqrt(3))

    with tf.variable_scope(name_or_scope='RNN_Embedding',
                           reuse=tf.AUTO_REUSE):
      self.embedding_matrix = tf.get_variable(
        name='embedding_matrix',
        shape=[self.vocab_size, embedding_size],
        dtype=tf.float32,
        initializer=initializer,
        trainable=True)
    return self.embedding_matrix

  def embedding_lookup_fn(self, ids):
    rnn_targets_embedded = tf.nn.embedding_lookup(
      params=self.embedding_matrix,
      ids=ids)
    return rnn_targets_embedded

  def training_fn(self,
                  rnn_initial_state,
                  rnn_sources,
                  rnn_sequence_length):
    rnn_sources_embedded = self.embedding_lookup_fn(ids=rnn_sources)

    rnn_sources_shape = tf.shape(rnn_sources)
    training_helper = tf.contrib.seq2seq.TrainingHelper(
      inputs=rnn_sources_embedded,
      sequence_length=rnn_sequence_length,
      time_major=False)
    rnn_output = self.__call__(
      rnn_initial_state=rnn_initial_state,
      rnn_helper=training_helper,
      maximum_iterations=rnn_sources_shape[1])
    return rnn_output

  def inference_fn(self,
                   rnn_initial_state,
                   batch_size,
                   max_rnn_iterations,
                   token_SOS=1,
                   token_EOS=2):
    inference_start_tokens = tf.fill(
      dims=[batch_size],
      value=token_SOS)

    inference_helper = tf.contrib.seq2seq.GreedyEmbeddingHelper(
      embedding=self.embedding_matrix,
      start_tokens=inference_start_tokens,
      end_token=token_EOS)

    inference_output = self.__call__(
      rnn_initial_state=rnn_initial_state,
      rnn_helper=inference_helper,
      maximum_iterations=max_rnn_iterations)
    return inference_output
