# Supplementary material for: Generative deep learning enables the discovery of a potent and selective RIPK1 inhibitor
Source: Nat Commun. 2022 Nov 12;13:6891. doi: 10.1038/s41467-022-34692-w (PMC9653409; doi:10.1038/s41467-022-34692-w)
Supplement: Supplementary file 4 — Supplementary Software [file 41467_2022_34692_MOESM4_ESM.zip › Supplementary_Software/SmilesVocab.py]

smi_one_char = (
  '=', '#', '@', '(', ')', '[', ']', '+', '-', '/', '\\',
  'C', 'N', 'O', 'P', 'S', 'H', 'F', 'I',
  'c', 'n', 'o', 'p', 's', 'h',
  '1', '2', '3', '4', '5', '6', '7', '8', '9')  # No '0' (zero).
smi_two_char = (
  '@@', 'Cl', 'Br', '=C', '=c', '=O', '=S', '=N')
smi_three_char = ('C#N', 'N#C', 'C#C')
smi_bracket = (
  '[C@@H]', '[C@H]', '[NH+]', '[O-]', '[nH]', '[nH+]', '[N+]', '[NH2+]',
  '[C@]', '[C@@]', '[N-]', '[NH3+]', '[n+]', '[S-]', '[n-]', '[S@@]',
  '[S@]', '[NH-]', '[P@@]', '[P@]', '[H]')
smi_branches = (
  '(=O)', '(C)', '(F)', '(Cl)', '(O)', '(OC)', '(Br)', '([O-])', '(N)', '(CC)',
  '(C#N)', '(=S)', '(CO)', '(CCO)', '(\[O-])', '(OCC)', '(I)', '([S-])', '(SC)',
  '(\C#N)', '(CCC#N)', '(CCC)', '(C=O)', '(=N)', '(CCOC)', '(CC#N)', '(/C#N)',
  '(CCCO)', '(CC=C)', '(\C)', '(COC)', '(\O)', '(/C)', '(CCCC)', '(CCl)', '([H])')
smi_vocab = ('<PAD>', '<SOS>', '<EOS>', '<UNK>') + \
            smi_one_char + smi_two_char + smi_three_char + smi_bracket + smi_branches

smi_vocab_size = len(smi_vocab)
