# Supplementary material for: Generative deep learning enables the discovery of a potent and selective RIPK1 inhibitor
Source: Nat Commun. 2022 Nov 12;13:6891. doi: 10.1038/s41467-022-34692-w (PMC9653409; doi:10.1038/s41467-022-34692-w)
Supplement: Supplementary file 4 — Supplementary Software [file 41467_2022_34692_MOESM4_ESM.zip › Supplementary_Software/smiles_convert_to_isomeric.py]

from rdkit import Chem as rdkit_chem
import os
import datetime
import utility


def convert_to_isomeric_smiles(smiles_file_line: str):
  smiles_file_line_split = smiles_file_line.strip(' \n').split(' ')
  try:
    smiles_isomeric = rdkit_chem.MolToSmiles(
      rdkit_chem.MolFromSmiles(smiles_file_line_split[0]), isomericSmiles=True)
    smiles_str = smiles_isomeric + ' ' + smiles_file_line_split[1] + '\n'
    return smiles_str
  except:
    return None


if __name__ == '__main__':
  input_file_path = 'Dataset/ZINC12_Purchasable_6_p0.smi'  # set by user
  output_file_path = 'Dataset/demo_ZINC12_Purchasable_6_p0_isomeric.smi'  # set by user

  # Check file name
  assert os.path.exists(input_file_path)
  assert input_file_path.endswith('.smi')
  assert not os.path.exists(output_file_path)
  assert output_file_path.endswith('.smi')

  # Read smiles file.
  with open(input_file_path, mode='rt') as file_io_in:
    chem_smiles_input = file_io_in.read()
  chem_smiles_input = chem_smiles_input.split('\n')

  print('\n[{}] Successfully read the smiles file "{}".'.format(
    datetime.datetime.now().strftime('%y/%m/%d %H:%M:%S'), input_file_path))

  chem_smiles_input_batch, batch_number = utility.split_list_into_batch_fn(
    input_list=chem_smiles_input, batch_size=int(1E6))

  print('[{}] Converting smiles to rdkit isomeric.'.format(
    datetime.datetime.now().strftime('%y/%m/%d %H:%M:%S')))
  chem_smiles_isomeric = []
  chem_smiles_error = []
  for i in range(batch_number):
    print('[{}] Batch: {}/{}'.format(
      datetime.datetime.now().strftime('%y/%m/%d %H:%M:%S'), i + 1, batch_number))

    each_chem_smiles_convert = map(convert_to_isomeric_smiles, chem_smiles_input_batch[i])

    each_chem_smiles_isomeric = list(filter(None, each_chem_smiles_convert))
    chem_smiles_isomeric.extend(each_chem_smiles_isomeric)

    each_chem_smiles_error = list(filter(
      None,
      map(lambda x, y: None if x else y,
          each_chem_smiles_convert, chem_smiles_input_batch[i])))
    chem_smiles_error.extend(each_chem_smiles_error)

  with open(file=output_file_path, mode='wt') as file_io_out:
    file_io_out.writelines(chem_smiles_isomeric)

  if any(chem_smiles_error):
    print('Error SMILES:')
    [print(x) for x in chem_smiles_error]

  print('[{}] Isomeric smiles for input file "{}"\nhave been saved to "{}".'.format(
    datetime.datetime.now().strftime('%y/%m/%d %H:%M:%S'),
    input_file_path, output_file_path))
