# Supplementary material for: Generative deep learning enables the discovery of a potent and selective RIPK1 inhibitor
Source: Nat Commun. 2022 Nov 12;13:6891. doi: 10.1038/s41467-022-34692-w (PMC9653409; doi:10.1038/s41467-022-34692-w)
Supplement: Supplementary file 4 — Supplementary Software [file 41467_2022_34692_MOESM4_ESM.zip › Supplementary_Software/smiles_import_from_tfrecord.py]

import numpy as np
import tensorflow as tf
from rdkit import Chem as rdkit_chem
import SmilesVocab
import TFRecordDataset
import utility


def tfdataset_for_model_input_fn(tf_record_file_path,
                                 batch_size=64,
                                 use_repeat=True,
                                 use_shuffle=True):
  assert isinstance(use_shuffle, bool)
  assert isinstance(use_repeat, bool)

  tfrecord_parser_smi = TFRecordDataset.tfrecord_data_parser(
    tfrecord_file_path=tf_record_file_path,
    feature_dtype_fixed_length={'smi_len': tf.int64},
    examples_shape_fixed_length={'smi_len': [1]},
    feature_dtype_variable_length={'smi_vocab_coding': tf.int64})
  tfrecord_dataset_smi = tfrecord_parser_smi.read(
    user_defined_map_fn=convert_to_model_input_fn,
    use_shuffle=use_shuffle,
    use_repeat=use_repeat,
    batch_size=batch_size,
    padded_shapes=(tf.Dimension(None),
                   tf.Dimension(1),
                   tf.Dimension(None),
                   tf.Dimension(None),
                   tf.Dimension(1)),
  )
  utility.print_datetime(
    'Successfully import TFRecord data file "{}".'.format(tf_record_file_path))
  return tfrecord_dataset_smi


def convert_to_model_input_fn(smi_len, smi_vocab_coding):
  encoder_sources = tf.cast(smi_vocab_coding, dtype=tf.int32)
  encoder_sequence_length = tf.cast(smi_len, dtype=tf.int32)
  decoder_sources = tf.concat([[1], encoder_sources], axis=0)
  decoder_targets = tf.concat([encoder_sources, [2]], axis=0)
  decoder_sequence_length = encoder_sequence_length + 1
  return [encoder_sources, encoder_sequence_length,
          decoder_sources, decoder_targets, decoder_sequence_length]


def convert_vocab_to_smiles_fn(smi_vocab_coding_padded,
                               token_EOS=SmilesVocab.smi_vocab.index('<EOS>')):
  index_eos = np.where(smi_vocab_coding_padded == token_EOS)[0]

  f_counter = 0
  if index_eos.size == 0:
    f_counter += 1

    return None, ''.join(
      [SmilesVocab.smi_vocab[x] for x in smi_vocab_coding_padded])
  elif index_eos[0] == 0:
    f_counter += 1

    return False, ''.join(
      [SmilesVocab.smi_vocab[x] for x in smi_vocab_coding_padded])
  else:
    int_encoding = smi_vocab_coding_padded[:index_eos[0]]
    smiles_encoding = ''.join(
      [SmilesVocab.smi_vocab[x] for x in int_encoding])

    try:
      rdkit_mol_encoding = rdkit_chem.MolFromSmiles(smiles_encoding)
    except:
      rdkit_mol_encoding = None
  return smiles_encoding, rdkit_mol_encoding
