# Supplementary material for: Generative deep learning enables the discovery of a potent and selective RIPK1 inhibitor
Source: Nat Commun. 2022 Nov 12;13:6891. doi: 10.1038/s41467-022-34692-w (PMC9653409; doi:10.1038/s41467-022-34692-w)
Supplement: Supplementary file 4 — Supplementary Software [file 41467_2022_34692_MOESM4_ESM.zip › Supplementary_Software/smiles_save_to_tfrecord.py]

import os
import datetime
import numpy as np
from multiprocessing import Pool, cpu_count
import SmilesVocab
import TFRecordDataset
import utility


def split_smiles_to_vocab_char_fn(smiles_file_line: str):
  smiles = smiles_file_line.strip(' \n').split(' ')[0]
  smiles_vocab_char_coding = []
  smiles_length = len(smiles)
  i = 0
  while i < smiles_length:
    if smiles[i] == '(':
      if smiles.startswith(SmilesVocab.smi_branches, i):
        slice_end_index = smiles.find(')', i) + 1
        smiles_vocab_char_coding.append(smiles[i:slice_end_index])
        i = slice_end_index
      else:
        smiles_vocab_char_coding.append('(')
        i += 1
    elif smiles[i] == '[':
      if smiles.startswith(SmilesVocab.smi_bracket, i):
        slice_end_index = smiles.find(']', i) + 1
        smiles_vocab_char_coding.append(smiles[i:slice_end_index])
        i = slice_end_index
      else:
        smiles_vocab_char_coding.append('[')
        i += 1
    elif smiles.startswith(SmilesVocab.smi_three_char, i):
      smiles_vocab_char_coding.append(smiles[i:(i + 3)])
      i += 3
    elif smiles.startswith(SmilesVocab.smi_two_char, i):
      smiles_vocab_char_coding.append(smiles[i:(i + 2)])
      i += 2
    elif smiles.startswith(SmilesVocab.smi_one_char, i):
      smiles_vocab_char_coding.append(smiles[i])
      i += 1
    else:
      return None
  return smiles_vocab_char_coding


class split_smiles_to_vocab_index_fn():
  def __init__(self, np_uint_type='uint8'):
    assert np_uint_type in ['uint8', 'uint16', 'uint32', 'uint64']
    if np_uint_type == 'uint8':
      assert SmilesVocab.smi_vocab_size <= 2 ** 8 - 1
      self.np_uint_convert = np.uint8
    elif np_uint_type == 'uint16':
      assert SmilesVocab.smi_vocab_size <= 2 ** 16 - 1
      self.np_uint_convert = np.uint16
    elif np_uint_type == 'uint32':
      assert SmilesVocab.smi_vocab_size <= 2 ** 32 - 1
      self.np_uint_convert = np.uint32
    elif np_uint_type == 'uint64':
      assert SmilesVocab.smi_vocab_size <= 2 ** 64 - 1
      self.np_uint_convert = np.uint64
    else:
      raise NotImplementedError

  def __call__(self, smiles_file_line: str):
    smiles_vocab_char_coding = split_smiles_to_vocab_char_fn(smiles_file_line)
    if smiles_vocab_char_coding is None:
      smiles_vocab_index_coding = None
    else:
      smiles_vocab_index_coding = [self.np_uint_convert(
        [SmilesVocab.smi_vocab.index(x) for x in smiles_vocab_char_coding])]
    return smiles_vocab_index_coding


if __name__ == '__main__':
  input_file_path = 'Dataset/ZINC12_Purchasable_6_p0_isomeric.smi'  # set by user
  output_file_path = 'Dataset/demo_ZINC12_Purchasable_6_p0_isomeric.tfrecord'  # set by user

  # Check file name
  assert os.path.exists(input_file_path)
  assert input_file_path.endswith('.smi')
  assert not os.path.exists(output_file_path)
  assert output_file_path.endswith('.tfrecord')

  # Read smiles file.
  with open(input_file_path, mode='rt') as file_io_in:
    chem_smiles_input = file_io_in.read()
  chem_smiles_input = chem_smiles_input.split('\n')

  print('\n[{}] Successfully read smiles file "{}".'.format(
    datetime.datetime.now().strftime('%y/%m/%d %H:%M:%S'), input_file_path))

  # Save data to TFRecord file.
  print('[{}] Converting smiles to "smiles_vocab_index_coding".'.format(
    datetime.datetime.now().strftime('%y/%m/%d %H:%M:%S')))

  # The multiprocessing.Pool() should be run in "__main__" section.
  smiles_vocab_index_coding_fn = split_smiles_to_vocab_index_fn()
  chem_smiles_convert = map(smiles_vocab_index_coding_fn, chem_smiles_input)

  chem_smiles_index = list(filter(None, chem_smiles_convert))
  chem_smiles_index = [x[0] for x in chem_smiles_index]
  chem_smiles_error = list(filter(
    None,
    map(lambda x, y: y if x is None else None,
        chem_smiles_convert,
        chem_smiles_input)))

  print('[{}] Serialize and write to "tf_record_dataset" file.'.format(
    datetime.datetime.now().strftime('%y/%m/%d %H:%M:%S')))
  chem_smiles_index_batch, batch_number = utility.split_list_into_batch_fn(
    input_list=chem_smiles_index,
    batch_size=int(1E6))

  tf_record_saver_smi = TFRecordDataset.tfrecord_data_saver(file_path=output_file_path)
  tf_record_serialize_smi = TFRecordDataset.tfrecord_data_serialization(
    feature_type_fixed_length={'smi_len': 'int64'},
    feature_type_variable_length={'smi_vocab_coding': 'int64'})
  for i in range(batch_number):
    print('[{}] Batch: {}/{}'.format(
      datetime.datetime.now().strftime('%y/%m/%d %H:%M:%S'), i + 1, batch_number))

    chem_smiles_len_batch = [len(x) for x in chem_smiles_index_batch[i]]
    examples_parallel_smi = tf_record_serialize_smi.data_format_unify_fn(
      examples_fixed_length={'smi_len': chem_smiles_len_batch},
      examples_variable_length={'smi_vocab_coding': chem_smiles_index_batch[i]})

    # The multiprocessing.Pool() should be run in '__main__' section.
    with Pool(cpu_count() - 1) as mp_pool:
      tf_record_examples_smi = mp_pool.map(
        tf_record_serialize_smi.parallel_serialize_fn,
        examples_parallel_smi)
    tf_record_saver_smi.write_lines_fn(tf_record_examples=tf_record_examples_smi)
  tf_record_saver_smi.close()

  if any(chem_smiles_error):
    print('Error SMILES:')
    [print(x) for x in chem_smiles_error]

  print('[{}] TFRecordDataset file for input file "{}"\nhave been saved to "{}".'.format(
    datetime.datetime.now().strftime('%y/%m/%d %H:%M:%S'),
    input_file_path, output_file_path))
