# Supplementary material for: Generative deep learning enables the discovery of a potent and selective RIPK1 inhibitor
Source: Nat Commun. 2022 Nov 12;13:6891. doi: 10.1038/s41467-022-34692-w (PMC9653409; doi:10.1038/s41467-022-34692-w)
Supplement: Supplementary file 4 — Supplementary Software [file 41467_2022_34692_MOESM4_ESM.zip › Supplementary_Software/TFRecordDataset.py]

import tensorflow as tf
import numpy as np
import os


def _assert_str(variable):
  assert isinstance(variable, str)


def _assert_feature_type(value):
  assert value in ['int64', 'float', 'bytes']


def _int64_feature_fn(value):
  if isinstance(value, (list, tuple, np.ndarray)):
    return tf.train.Feature(
      int64_list=tf.train.Int64List(value=value))
  else:
    return tf.train.Feature(
      int64_list=tf.train.Int64List(value=[value]))


def _float_feature_fn(value):
  if isinstance(value, (list, tuple, np.ndarray)):
    return tf.train.Feature(
      float_list=tf.train.FloatList(value=value))
  else:
    return tf.train.Feature(
      float_list=tf.train.FloatList(value=[value]))


def _bytes_feature_fn(value):
  if isinstance(value, (list, tuple, np.ndarray)):
    return tf.train.Feature(
      bytes_list=tf.train.BytesList(value=value))
  else:
    return tf.train.Feature(
      bytes_list=tf.train.BytesList(value=[value]))


def _feature_wrapper(feature_type, value):
  if feature_type == 'int64':
    return _int64_feature_fn(value)
  elif feature_type == 'float':
    return _float_feature_fn(value)
  elif feature_type == 'bytes':
    return _bytes_feature_fn(value)
  else:
    raise NotImplementedError


def _examples_size_fn(value):
  if isinstance(value, np.ndarray):
    return value.shape[0]
  elif isinstance(value, tf.Tensor):
    return value.shape.as_list()[0]
  elif isinstance(value, (tuple, list)):
    return len(value)
  else:
    raise NotImplementedError


class tfrecord_data_saver():
  def __init__(self, file_path):
    if not file_path.endswith(".tfrecord"):
      file_path = file_path + ".tfrecord"
    if os.path.exists(file_path):
      raise FileExistsError(
        'The file named "{}" already exists.'.format(file_path))

    file_path_dir = os.path.dirname(file_path)
    if (not os.path.exists(file_path_dir)) and \
        (file_path_dir not in ['', '.', '..', '/', '\\']):
      os.makedirs(file_path_dir)
    self.tf_record_file_path = file_path
    self.tf_record_file_io = tf.python_io.TFRecordWriter(file_path)

  def write_fn(self, tf_record_example: bytes):
    self.tf_record_file_io.write(tf_record_example)

  def write_lines_fn(self, tf_record_examples):
    assert isinstance(tf_record_examples, (list, tuple))
    for each_tf_record_example in tf_record_examples:
      self.tf_record_file_io.write(each_tf_record_example)

  def __enter__(self):
    """Enter a `with` block."""
    return self

  def __exit__(self, unused_type, unused_value, unused_traceback):
    """Exit a `with` block, closing the file."""
    self.close()

  def flush(self):
    """Flush the file."""
    self.tf_record_file_io.flush()

  def close(self):
    """Close the file."""
    self.tf_record_file_io.close()


class tfrecord_data_serialization():
  def __init__(self,
               feature_type_fixed_length=None,
               feature_type_variable_length=None):
    """
    :param feature_type_fixed_length: None, or a dict
             {'label_1': 'int64', 'feature_1': 'float'}.
    :param feature_type_variable_length: None, or a dict
             {'feature_2': 'int64', 'feature_3': 'float'}.
    "labels" can be stored in "fixed_length_feature_type".
    """
    self.feature_type_fix_len = feature_type_fixed_length
    if feature_type_fixed_length is None:
      feature_size_fix_len = 0
    else:
      assert isinstance(feature_type_fixed_length, dict)
      [_assert_str(x) for x in feature_type_fixed_length]
      [_assert_feature_type(x) for x in feature_type_fixed_length.values()]
      feature_size_fix_len = len(feature_type_fixed_length)

    self.feature_type_var_len = feature_type_variable_length
    if feature_type_variable_length is None:
      feature_size_var_len = 0
    else:
      assert isinstance(feature_type_variable_length, dict)
      [_assert_str(x) for x in feature_type_variable_length]
      [_assert_feature_type(x) for x in feature_type_variable_length.values()]
      feature_size_var_len = len(feature_type_variable_length)

    assert (feature_size_fix_len + feature_size_var_len) > 0

  @staticmethod
  def data_format_unify_fn(examples_fixed_length=None,
                           examples_variable_length=None):
    """
    :param examples_fixed_length: None, or a dict('name': list), e.g.
             {'feature_1': [feature_1_a, feature_1_b, feature_1_c],
              'label_1': [label_1_a, label_1_b, label_1_c],}.
    :param examples_variable_length:  None, or a dict('name': list), e.g.
             {'feature_2': [feature_2_a, feature_2_b, feature_2_c],
              'feature_3': [feature_3_a, feature_3_b, feature_3_c]}.
    """
    examples_size_each_feature = []
    if examples_fixed_length is not None:
      assert isinstance(examples_fixed_length, dict)
      [_assert_str(x) for x in examples_fixed_length]
      for each_key_fix_len in examples_fixed_length:
        examples_size_each_feature.append(
          _examples_size_fn(examples_fixed_length[each_key_fix_len])
        )
    if examples_variable_length is not None:
      assert isinstance(examples_variable_length, dict)
      [_assert_str(x) for x in examples_variable_length]
      for each_key_var_len in examples_variable_length:
        examples_size_each_feature.append(
          _examples_size_fn(examples_variable_length[each_key_var_len])
        )

    assert len(set(examples_size_each_feature)) == 1
    examples_size = examples_size_each_feature[0]

    examples_parallel = []
    for i in range(examples_size):
      if examples_fixed_length is None:
        each_examples_fix_len = None
      else:
        each_examples_fix_len = dict.fromkeys(
          examples_fixed_length.keys(),
        )
        for each_key_fix_len in examples_fixed_length:
          each_examples_fix_len[each_key_fix_len] = \
            examples_fixed_length[each_key_fix_len][i]

      if examples_variable_length is None:
        each_examples_var_len = None
      else:
        each_examples_var_len = dict.fromkeys(
          examples_variable_length.keys(),
        )
        for each_key_var_len in examples_variable_length:
          each_examples_var_len[each_key_var_len] = \
            examples_variable_length[each_key_var_len][i]

      examples_parallel.append(
        (each_examples_fix_len, each_examples_var_len))

    return examples_parallel

  def sequential_serialize_fn(self, examples_list):
    examples_list_serialized = []
    for each_example in examples_list:
      examples_list_serialized.append(
        self.parallel_serialize_fn(each_example=each_example)
      )
    return examples_list_serialized

  def parallel_serialize_fn(self, each_example):
    """
    :param example_fixed_length: None, or a dict
             {'label_1': label_1_value, 'feature_1': feature_1_value}.
    :param example_variable_length: None, or a dict
             {'feature_2': feature_2_value, 'feature_3': feature_3_value}.
    :return:
    """
    example_fixed_length, example_variable_length = each_example
    if example_fixed_length is None:
      tf_features_fix_len = None
    else:
      for each_key_fix_len in example_fixed_length:
        example_fixed_length[each_key_fix_len] = _feature_wrapper(
          feature_type=self.feature_type_fix_len[each_key_fix_len],
          value=example_fixed_length[each_key_fix_len],
        )
      tf_features_fix_len = tf.train.Features(
        feature=example_fixed_length,
      )

    if example_variable_length is None:
      tf_record_example = tf.train.Example(
        features=tf_features_fix_len,
      )
    else:
      for each_key_var_len in example_variable_length:
        each_example_var_len = [
          _feature_wrapper(
            feature_type=self.feature_type_var_len[each_key_var_len],
            value=each_example_item,
          )
          for each_example_item in example_variable_length[each_key_var_len]
        ]
        example_variable_length[each_key_var_len] = tf.train.FeatureList(
          feature=each_example_var_len,
        )
      tf_feature_lists_var_len = tf.train.FeatureLists(
        feature_list=example_variable_length,
      )
      tf_record_example = tf.train.SequenceExample(
        # "context" can be None.
        context=tf_features_fix_len,
        feature_lists=tf_feature_lists_var_len,
      )
    each_example_serialized = tf_record_example.SerializeToString()
    return each_example_serialized


class tfrecord_data_parser():
  def __init__(self,
               tfrecord_file_path,
               feature_dtype_fixed_length=None,
               examples_shape_fixed_length=None,
               feature_dtype_variable_length=None):
    if os.path.exists(tfrecord_file_path):
      self.tfrecord_file_path = tfrecord_file_path
    else:
      raise FileNotFoundError(
        'The file named "{}" does not exist.'.format(tfrecord_file_path))

    if feature_dtype_fixed_length is None:
      self.features_fix_len = None
    else:
      assert isinstance(feature_dtype_fixed_length, dict)
      [_assert_str(x) for x in feature_dtype_fixed_length]
      if examples_shape_fixed_length is None:
        examples_shape_fixed_length = dict.fromkeys(
          feature_dtype_fixed_length.keys())
      else:
        assert isinstance(examples_shape_fixed_length, dict)
        [_assert_str(x) for x in examples_shape_fixed_length]
      self.features_fix_len = dict.fromkeys(
        feature_dtype_fixed_length.keys())
      for each_key_fix_len in feature_dtype_fixed_length:
        self.features_fix_len[each_key_fix_len] = tf.FixedLenFeature(
          shape=examples_shape_fixed_length[each_key_fix_len],
          dtype=feature_dtype_fixed_length[each_key_fix_len])

    if feature_dtype_variable_length is None:
      self.features_var_len = None
    else:
      assert isinstance(feature_dtype_variable_length, dict)
      [_assert_str(x) for x in feature_dtype_variable_length]
      self.features_var_len = dict.fromkeys(
        feature_dtype_variable_length.keys())
      for each_key_var_len in feature_dtype_variable_length:
        self.features_var_len[each_key_var_len] = \
          tf.FixedLenSequenceFeature(
            shape=[],
            dtype=feature_dtype_variable_length[each_key_var_len])

  def __call__(self, serialized_example):
    # Parse single example.
    if self.features_var_len is None:
      feature_parsed_fix_len = tf.parse_single_example(
        serialized=serialized_example,
        features=self.features_fix_len)
      feature_parsed_var_len = {}
    else:
      feature_parsed_fix_len, feature_parsed_var_len = \
        tf.parse_single_sequence_example(
          serialized=serialized_example,
          context_features=self.features_fix_len,
          sequence_features=self.features_var_len)

    examples_parsed = []
    if any(feature_parsed_fix_len):
      # If "feature_parsed_fix_len" is not an empty dict.
      for each_key_fix_len in self.features_fix_len:
        examples_parsed.append(
          feature_parsed_fix_len[each_key_fix_len])

    if any(feature_parsed_var_len):
      # If "feature_parsed_var_len" is not an empty dict.
      for each_key_var_len in self.features_var_len:
        examples_parsed.append(
          feature_parsed_var_len[each_key_var_len])
    return examples_parsed

  def read(self,
           user_defined_map_fn=None,
           use_shuffle=True,
           use_repeat=True,
           batch_size=0,
           padded_shapes=None):
    tf_dataset = tf.data.TFRecordDataset(self.tfrecord_file_path)
    tf_dataset = tf_dataset.map(self.__call__)

    if user_defined_map_fn is not None:
      tf_dataset = tf_dataset.map(user_defined_map_fn)

    assert isinstance(use_shuffle, bool)
    if use_shuffle:
      tf_dataset = tf_dataset.shuffle(buffer_size=10000)

    assert isinstance(use_repeat, bool)
    if use_repeat:
      tf_dataset = tf_dataset.repeat()

    if batch_size > 1:
      if padded_shapes is None:
        tf_dataset = tf_dataset.batch(
          batch_size=batch_size,
          drop_remainder=True)
      else:
        tf_dataset = tf_dataset.padded_batch(
          batch_size=batch_size,
          padded_shapes=padded_shapes,
          drop_remainder=True)

    tf_dataset_op = tf_dataset.make_one_shot_iterator().get_next()
    return tf_dataset_op
