# Supplementary material for: Generative deep learning enables the discovery of a potent and selective RIPK1 inhibitor
Source: Nat Commun. 2022 Nov 12;13:6891. doi: 10.1038/s41467-022-34692-w (PMC9653409; doi:10.1038/s41467-022-34692-w)
Supplement: Supplementary file 4 — Supplementary Software [file 41467_2022_34692_MOESM4_ESM.zip › Supplementary_Software/utility.py]

import datetime
import json
import math
import os
import tensorflow as tf
import time
import shutil


def print_datetime(output_info):
  print('[{}] {}'.format(
    datetime.datetime.now().strftime('%Y-%m-%d %H:%M:%S'),
    output_info))


def print_variable_list(var_list):
  assert isinstance(var_list, (list, tuple))
  var_list_len = len(var_list)
  for i in range(var_list_len):
    print('{:3d}) {}'.format(i + 1, var_list[i]))


def print_trainable_variables():
  trainable_vars = tf.trainable_variables()
  print_datetime('All "tf.trainable_variables" in model:')
  print_variable_list(trainable_vars)


def datetime_affix():
  return datetime.datetime.now().strftime('%Y%m%d_%H%M%S')


def os_make_new_dir(dir_path, dir_exits_mode):
  assert dir_exits_mode in ['rename', 'overwrite']
  dir_path_new = dir_path
  if dir_exits_mode == 'rename':
    not_success_make_dir = True
    try_count = 0
    while not_success_make_dir:
      if os.path.exists(dir_path_new):
        if try_count > 0:
          time.sleep(1)
        if try_count > 10:
          raise TimeoutError(
            'Failed to create a directory named "{}".'.format(dir_path))
        dir_path_new = '_'.join([dir_path, datetime_affix()])
        try_count += 1
      else:
        print_datetime(
          'Directory named "{}" already exists, create a new empty '
          'directory named "{}".'.format(dir_path, dir_path_new))
        os.makedirs(dir_path_new)
        not_success_make_dir = False
  elif dir_exits_mode == 'overwrite':
    if os.path.exists(dir_path_new):
      print_datetime(
        'Directory named "{}" already exists, delete the old one '
        'and create a new empty directory.'.format(dir_path_new))
      shutil.rmtree(dir_path_new)
    os.makedirs(dir_path_new)
  else:
    raise NotImplementedError
  return dir_path_new


def assert_positive_int(variable):
  assert isinstance(variable, int)
  assert variable > 0


def assert_non_negative_int(variable):
  assert isinstance(variable, int)
  assert variable >= 0


def assert_str(variable):
  assert isinstance(variable, str)


def split_list_into_batch_fn(input_list, batch_size=int(1E6)):
  assert isinstance(input_list, (list, tuple))
  input_list_size = len(input_list)
  batch_number = int(math.ceil(input_list_size / batch_size))
  input_list_batch = []
  for i in range(batch_number):
    if batch_size * (i + 1) <= input_list_size:
      input_list_batch.append(
        input_list[(batch_size * i):(batch_size * (i + 1))])
    else:
      input_list_batch.append(input_list[(batch_size * i):])
  return input_list_batch, batch_number


def load_kwargs_from_json_fn(json_dir_path,
                             json_file_name='model_init_kwargs.json'):
  kwargs_json_filename = os.path.join(json_dir_path, json_file_name)
  assert os.path.exists(kwargs_json_filename)
  with open(kwargs_json_filename, 'r') as file_io_read:
    kwargs_dict_reload = json.load(fp=file_io_read)
  return kwargs_dict_reload


def save_kwargs_to_json_fn(kwargs_dict,
                           json_dir_path,
                           json_file_name='model_init_kwargs.json'):
  assert os.path.exists(json_dir_path)
  if not json_file_name.endswith('.json'):
    json_file_name += '.json'
  kwargs_json_filename = os.path.join(json_dir_path, json_file_name)
  with open(kwargs_json_filename, 'w') as file_io_write:
    json.dump(fp=file_io_write, obj=kwargs_dict, ensure_ascii=True)


def tf_train_optimizer_fn(optimizer_type='AdamOptimizer',
                          learning_rate=0.001,
                          adam_beta1=0.9):
  assert optimizer_type in ['AdamOptimizer', 'GradientDescentOptimizer', 'AdagradOptimizer']
  if optimizer_type == 'AdamOptimizer':
    optimizer = tf.train.AdamOptimizer(
      learning_rate=learning_rate, beta1=adam_beta1, use_locking=True)
  elif optimizer_type == 'GradientDescentOptimizer':
    optimizer = tf.train.GradientDescentOptimizer(learning_rate=learning_rate)
  elif optimizer_type == 'AdagradOptimizer':
    optimizer = tf.train.AdagradOptimizer(learning_rate=learning_rate)
  else:
    raise NotImplementedError
  return optimizer


def tf_checkpoint_init_fn(tf_session: tf.Session,
                          tf_train_saver,
                          checkpoint_dir,
                          is_training: bool):
  checkpoint_state = tf.train.get_checkpoint_state(
    checkpoint_dir=checkpoint_dir)
  if checkpoint_state and \
      tf.train.checkpoint_exists(checkpoint_state.model_checkpoint_path):
    print_datetime('Reloading model parameters from '
                   'checkpoint directory "{}".'.format(checkpoint_dir))
    tf_session.run(tf.global_variables_initializer())
    tf_train_saver.restore(
      sess=tf_session,
      save_path=checkpoint_state.model_checkpoint_path)
  else:
    if is_training:
      print_datetime('Initialize new model parameters for '
                     'checkpoint directory "{}".'.format(checkpoint_dir))
      tf_session.run(tf.global_variables_initializer())
    else:
      raise tf.errors.NotFoundError(
        node_def=None,
        op=None,
        message='Cannot get checkpoint state in '
                'checkpoint directory "{}".'.format(checkpoint_dir))


def tf_checkpoint_save_fn(tf_session: tf.Session,
                          tf_train_saver,
                          checkpoint_dir,
                          global_step):
  tf_train_saver.save(
    sess=tf_session,
    save_path=os.path.join(checkpoint_dir, "model.ckpt"),
    global_step=global_step)


def tf_summary_write_fn(tf_session: tf.Session,
                        tf_summary_op,
                        tf_summary_filewriter,
                        global_step,
                        feed_dict=None):
  tf_summary_eval = tf_session.run(
    fetches=tf_summary_op,
    feed_dict=feed_dict)
  tf_summary_filewriter.add_summary(
    summary=tf_summary_eval,
    global_step=global_step)


def print_variable_value_fn(tf_session: tf.Session,
                            variables_dict: dict,
                            global_step,
                            feed_dict=None):
  variables_value_list = []
  for each_key, each_variable in variables_dict.items():
    each_variable_value = tf_session.run(
      fetches=each_variable,
      feed_dict=feed_dict)
    variables_value_list.append('='.join(
      [each_key, '{:10.6f}'.format(each_variable_value)]))
  print_datetime('Step {0:5d}: {1}'.format(
    global_step, ', '.join(variables_value_list)))
