# Supplementary material for: Generative deep learning enables the discovery of a potent and selective RIPK1 inhibitor
Source: Nat Commun. 2022 Nov 12;13:6891. doi: 10.1038/s41467-022-34692-w (PMC9653409; doi:10.1038/s41467-022-34692-w)
Supplement: Supplementary file 6 — Source Data [file 41467_2022_34692_MOESM6_ESM.xlsx]

## Sheet: Figure 2c
Figure 2c
	Model	Reconstructed rate (%) on source data 1	Reconstructed rate (%) on source data 2	Reconstructed rate (%) on source data 3	Reconstructed rate (%) on source data average	SD
	Source cRNN	99.88	99.889	99.879	99.8827	0.00551
	Target cRNN	6.44	6.455	6.427	6.44067	0.01401
	Transfer cRNN	99.426	99.416	99.421	99.421	0.005
	Enhanced source cRNN	99.751	99.744	99.746	99.747	0.00361
	Enhanced target cRNN	13.313	13.31	13.275	13.2993	0.02113
	Our model	94.99	95.007	95	94.999	0.00854
	Model	Reconstructed rate (%) on target data 1	Reconstructed rate (%) on target data 2	Reconstructed rate (%) on target data 3	Reconstructed rate (%) on target data average	SD
	Source cRNN	77.7	76.4	75.8	76.6333	0.97125
	Target cRNN	100	100	100	100	0
	Transfer cRNN	100	100	100	100	0
	Enhanced source cRNN	72.5	72.8	73.4	72.9	0.45826
	Enhanced target cRNN	100	100	100	100	0
	Our model	100	100	100	100	0

## Sheet: Figure 2d
Figure 2d
	Model	Generative fold (G-fold) on source data 1	Generative fold (G-fold) on source data 2	Generative fold (G-fold) on source data 3	Generative fold (G-fold) on source data average	SD
	Source cRNN	165.78	162.51	165.45	164.58	1.80025
	Enhanced source cRNN	345.48	342.17	346.69	344.78	2.33989
	Transfer cRNN	157.4	152.41	150.21	153.34	3.68411
	Our model	336.26	322.92	320.96	326.713	8.32554
	Model	Generative fold (G-fold) on target data 1	Generative fold (G-fold) on target data 2	Generative fold (G-fold) on target data 3	Generative fold (G-fold) on target data average	SD
	Source cRNN	75.59	77.14	70.95	74.56	3.22098
	Enhanced source cRNN	179.66	188.33	190.76	186.25	5.83501
	Transfer cRNN	127.28	132.53	129.02	129.61	2.67427
	Our model	311.04	308.74	305.26	308.347	2.91001

## Sheet: Figure 3b
Figure 3b
	Dataset name	Source	Software
	the target data	1,030 molecules; Supplementary Table 1	all calculations were carried out by using RDKit (https://rdkit.org/, v2019.09.2.0)
	the generated data	79,323 molecules; the SDF file of the generated data is available as a Dataset at Zenodo (https://doi.org/10.5281/zenodo.6451205)

## Sheet: Figure 3d
Figure 3d
	Scaffold diversity
	Software	the Platform for Unified Molecular Analysis (PUMA) (https://www.difacquim.com/d-tools/)
	Data	1,000 molecules randomly selected from the source data, the target data, the generated data, and the filtered molecules, respectively
	Dataset name	Data
	the source data	Cc1cc(=O)c(c(o1)[O-])C(=O)C[C@@H]2c3c(cc4c(c3OC)OCO4)CCN2C
	the source data	CC[C@H](C)c1nc(c2c3c(sc2n1)CCCC3)N4CCN(CC4)C(=O)[C@@H](C)Cl
	the source data	c1ccc(cc1)CN2C[C@H](CC2=O)C(=O)N[C@@H](c3ccccc3)C4CC4
	the source data	Cc1ccc(cc1C)N(CCCC(=O)N2CCC(CC2)C(=O)OC)S(=O)(=O)C
	the source data	c1ccc(cc1)N2CCN(CC2)/N=C\c3cccnc3
	the source data	CCN(CC)S(=O)(=O)c1ccc(cc1)S(=O)(=O)Nc2cccc(c2)S(=O)(=O)NC3CC3
	the source data	CCOc1ccc(cc1)NC(=O)c2ccc(cc2)c3nc(on3)[C@H]4CCCN(C4)C(=O)c5ccccc5
	the source data	CC(=O)Nc1ccc(cc1)C(=O)NCC(=O)OC
	the source data	C=CCOc1ccc(c(n1)C(=O)[O-])Cl
	the source data	C[NH+](C)CCN(Cc1ccco1)C(=O)NCCc2ccccn2
	the source data	c1ccc(cc1)CN(CCO)C[C@@H](c2cc(ccc2F)F)O
	the source data	c1cc(sc1)CCNC(=O)NNC(=O)c2ccc(o2)c3ccc(cc3)F
	the source data	c1ccc2c(c1)n(c(=O)o2)CCC(=O)N3CCN(CC3)S(=O)(=O)c4ccc5c(c4)OCCO5
	the source data	Cc1ccc(cc1S(=O)(=O)NC[C@H](c2ccccc2)[NH+](C)C)N3C(=O)CCS3(=O)=O
	the source data	Cn1cc(ccc1=O)NC(=O)[C@H]2C[C@H]2c3ccc(cc3)Br
	the source data	CC[C@H](C)NC(=S)NC(=O)c1c(c2ccccc2s1)Cl
	the source data	CCOC(=O)[C@H](c1ccccc1)[C@H](c2ccccc2)O
	the source data	C[C@]1(C(=O)N(C(=O)N1)CC(=O)N(Cc2ccccc2)[C@@H]3CCS(=O)(=O)C3)c4cc(ccc4F)F
	the source data	CCCOc1ccc(cc1C(=O)NC(=S)Nc2ccccc2C(=O)N3CCC(CC3)C)Br
	the source data	CCN(Cc1ccccc1Cl)C(=O)CNC(=O)C
	the source data	CCOc1ccccc1C(=O)Nc2ccc(cc2O)Cc3ccc(c(c3)O)NC(=O)c4ccccc4OCC
	the source data	COc1ccc(cc1)NC(=O)CSC2=NC(=O)C[C@@H]([C@@H]2C#N)c3ccc(cc3)F
	the source data	Cc1ccc(cc1)c2cc(c(c(n2)SCC(=O)Nc3ccc(cc3Cl)[N+](=O)[O-])C#N)c4ccccc4
	the source data	c1ccc(cc1)C(c2ccccc2)NC(=O)c3ccc4c(n3)cccn4
	the source data	Cc1ccc(s1)S(=O)(=O)N2CCC[C@@H](C2)C(=O)Nc3cc(n[nH]3)C
	the source data	CCCOc1ccc(cc1Cl)NC(=O)C(=O)N2CCSCC2
	the source data	c1ccc(c(c1)N/N=C(/C#N)\C(=O)c2ccc(cc2)Cl)[N+](=O)[O-]
	the source data	Cc1ccc(cc1C)N2C[C@H](CC2=O)C(=O)OCC(=O)C
	the source data	Cc1nc2ccc(cc2o1)NC(=O)CCOC[C@H]3CCCO3
	the source data	c1ccc(cc1)CCNC(=O)CSc2c(c(sn2)SCC(=O)NCCc3ccccc3)C#N
	the source data	c1cnccc1C(=O)N2CCC[C@@]3(C2)CCN(C3=O)c4cncnc4
	the source data	Cn1cc(c(n1)C(F)(F)F)C(=O)OCc2[nH]c3ccccc3n2
	the source data	Cc1ccc(cc1)n2c(c(c(n2)C)NS(=O)(=O)c3ccc(cc3)Cl)C
	the source data	CCOc1cc(cc(c1O)Br)[C@@H]2c3c(n[nH]c3OC(=C2C#N)N)c4ccc(cc4)OC
	the source data	CC(C)(C)OC(=O)c1cccc(c1CN)C(=[NH2+])N
	the source data	Cc1cc(c(c(=O)o1)/C(=N\NC(=O)c2cccc(c2)[N+](=O)[O-])/C)[O-]
	the source data	CC(C)C[C@H](C(=O)NC)NC(=O)[C@H]1CCCN(C1)C(=O)N
	the source data	C[C@H](C(=O)Nc1cccc(c1)F)N2CCN(CC2)C(=O)C(=O)NC(C)C
	the source data	COc1ccc(cc1OCCCC#N)/C=C/2\CSc3ccccc3C2=O
	the source data	CC(C)[C@H](C(=O)NCc1ccc(cc1)OCCOC)NC(=O)c2ccncc2
	the source data	CCc1cccc(c1NC(=O)[C@@H](CC)Oc2ccccc2)C
	the source data	Cn1c2c(cccn2)n(c(=O)c1=O)CC(=O)N3CCN(CC3)c4ccccc4
	the source data	COc1ccc(cc1OC)NC(=O)[C@@H]2C[C@@H](CN(C2)C(=O)COc3ccccc3)c4ccccc4
	the source data	Cc1cccc(c1C)N(CCC#N)C(=O)C[NH+](C)Cc2cnn(c2)C
	the source data	C[C@@H](C(=O)NCc1cccc(c1)Cl)NC(=O)/C=C/c2ccc(cc2)OC
	the source data	Cn1cc(cn1)CN2C(=O)[C@@](NC2=O)(CCc3ccccc3)C4CC[NH2+]CC4
	the source data	c1ccc2cc(ccc2c1)NC(=O)c3cc(ccc3Cl)S(=O)(=O)NCCCN4CCCC4=O
	the source data	CCCCOc1ccc(cc1OCC)[C@H]2C(=C(C(=O)N2c3nnc(s3)SCc4ccccc4F)[O-])C(=O)c5ccc6c(c5)C[C@H](O6)C
	the source data	C[C@H](c1ccccc1Br)NC(=O)NNC(=O)Cc2ccc(cc2)F
	the source data	CCN(c1ccccc1)C(=O)c2cn(nc2[N+](=O)[O-])C
	the source data	C[NH+](C)Cc1ccc(cc1)CNC(=O)c2ccccc2Br
	the source data	Cc1cccc(c1NC(=O)[C@H]2CC(=O)N(C2)c3ccc(cc3)S(=O)(=O)N4CCC(CC4)C)C
	the source data	CCCCCNC(=O)OC[C@@]12CO[C@H]([C@@H]([C@H]1C)C(=C[C@@H]2C)C)c3ccc4c(c3)OCO4
	the source data	CC(=O)Nc1cccc(c1)NC(=O)[C@@H]2Cc3ccccc3CN2C(=O)c4ccco4
	the source data	Cc1ccc(c(c1)O)C(=O)Nc2ccc(c(c2)F)N3CCOCC3
	the source data	c1c2c(sc1C(=O)OCC(=O)NC(=O)NC3CCCC3)CCCCC2
	the source data	c1ccc2c(c1)C(=NS2(=O)=O)NC(=O)[C@@H](c3ccc(cc3)Cl)N4CCOCC4
	the source data	CC(C)CCN1c2ccc(cc2OCC(C1=O)(C)C)NC(=O)c3ccc(cc3Cl)Cl
	the source data	CC(=O)c1ccc(cc1)S(=O)(=O)N2CCN(CC2)C(=O)c3cc4c(s3)-c5ccccc5CC4
	the source data	C[C@H](C(=O)Nc1cc(ccc1O)S(=O)(=O)N2CCCC2)NC(=O)C3CCCC3
	the source data	Cc1ccc(cc1n2c(cc(c2C)/C=C/3\C(=NC(=S)N(C3=O)c4ccccc4F)[O-])C)C(=O)OC
	the source data	CCOC(=O)CNC(=O)[C@H]1CC(=O)N(C1)c2ccccc2C
	the source data	c1ccc(cc1)C[NH+]2CC[C@H]3[C@@H](C2)C[C@H](CO3)C(=O)NCC4CC4
	the source data	CCCN(Cc1ccccc1)C(=O)NCc2cc[nH+]c(c2)N3CC[NH+](CC3)C
	the source data	CN(Cc1ccc2c(c1)OCCO2)C(=O)CSc3nnc(n3N)Cc4ccccc4F
	the source data	CC[C@H](c1ccc(cc1)Cl)NC(=O)NCc2ccc(cc2)C(=O)NCC
	the source data	COc1cc(cc(c1OC)OC)C2=N/C(=C/c3ccc(c(c3)Cl)Cl)/C(=O)O2
	the source data	CC1(CCC[C@@]2([C@H]1CC[C@]([C@H]2CO)(C)O)C)C
	the source data	C[NH+]1CCC(CC1)N(C)c2ccc(cc2)NC(=O)c3ccccc3OCC(=O)N
	the source data	Cc1ccccc1NC(=O)COC(=O)/C=C/c2ccc3c(c2)OCO3
	the source data	CC(C)[C@@H](C(=O)N[C@@H]1CCCN(C1)C(=O)OC(C)(C)C)[NH3+]
	the source data	C[C@H](C1CC1)N(C2CC2)C(=O)C[NH+](C)Cc3ccc(cc3)OC
	the source data	CC1([C@H](C[C@H]1CNC(=O)N)CNC(=O)N)C
	the source data	Cc1nc(c(s1)c2ccccc2)C(=O)Nc3ccccc3[N+](=O)[O-]
	the source data	Cc1cc(cc(c1OC)C(=O)NC(=S)Nc2ccc(c(c2)O)c3nc4c(o3)cccn4)Br
	the source data	CC(C)(C#Cc1ccc(cc1)C(=O)N2CCC(CC2)CCC(=O)NC3CC3)O
	the source data	Cc1ccc(cc1Cl)n2c(c(nn2)C(=O)Nc3cc(ccc3F)F)CSc4nc(cc(n4)C)C
	the source data	COc1ccc(cc1OC)Cc2nc3c4cnn(c4ncn3n2)c5ccccc5F
	the source data	Cn1cc[nH+]c1CN2CC[C@]3(C2)CCCN(C3=O)CC4CC4
	the source data	C[C@@H](C(=O)Nc1nc(cs1)c2cc(ccc2OC)OC)Oc3cccc(c3)Cl
	the source data	c1ccc(cc1)CC(=O)NCC(=O)NCc2ccc(cc2)F
	the source data	C[C@H](C(=O)[O-])O[C@H]1[C@@H]([C@@H](O[C@@H]2[C@@H]1OC(OC2)(C)C)Oc3ccccc3Cl)NC(=O)C
	the source data	C/C(=C\C#N)/c1ccc(cc1)OC[C@@H](C[NH2+]CCc2ccc(c(c2)OC)OC)O
	the source data	c1cc(cc(c1)C(=O)Nc2cc(c(cc2Cl)Cl)Cl)C(=O)Nc3cc(c(cc3Cl)Cl)Cl
	the source data	CC1=C([C@H](NC(=O)N1CC=C)c2ccc(cc2Cl)Cl)C(=O)OC
	the source data	Cc1cccc(c1)OCCNC(=O)COc2ccc(c(c2)F)[N+](=O)[O-]
	the source data	Cc1ccc(c2c1nc(s2)N(CCN3CCOCC3)C(=O)c4cc(cc(c4)C)C)Cl
	the source data	Cc1cc(sn1)NC(=O)C2CN(C2)C(=O)COc3ccccc3F
	the source data	CCSCC[C@@H](C)N(C)C(=O)Nc1cc(on1)c2ccccc2
	the source data	c1ccc(c(c1)/C=N/NC(=O)c2ccc(cc2O)O)F
	the source data	COc1ccc(cc1OC)NC(=O)N2CCN(CC2)c3ccc(cc3)c4nc(on4)C5CCCCC5
	the source data	C[C@H](CS(=O)(=O)C)NC(=O)OC(C)(C)C
	the source data	C[C@@H](C#C)OC(=O)C1=Cc2cc(ccc2OC1)OC
	the source data	CCOc1c(cccn1)c2ccnc(n2)Cl
	the source data	CC[C@H](C)c1ccccc1NC(=O)c2ccc(c(c2)Cl)OCC
	the source data	CCCn1c(c(c(n1)C)CN2CCN(CC2)c3ccnc(n3)c4ccccc4)C
	the source data	CC1([C@@H]([NH2+][C@H](S1)c2ccc(cc2OC)O)C(=O)[O-])C
	the source data	c1ccc(c(c1)C#N)OCC(=O)N2CCS(=O)(=O)CC2
	the source data	C[C@@H](c1nnc2n1CCC2)NC(=O)COc3ccccc3Cl
	the source data	CC[C@@H]1CCC[C@@H](C1)NC(=O)[C@@H](C)NC(=O)Nc2ccccc2
	the source data	COc1cccc(c1)C(=O)OCC(=O)Nc2cccc3c2cccc3
	the source data	Cc1ccc(cc1)c2ccncc2C(=O)[O-]
	the source data	C[C@H]1CN(CCN1CCO)C(=O)OCc2ccccc2
	the source data	Cc1ccc(cc1)[C@@H](C)N(C)S(=O)(=O)c2cccc(c2)C(=O)N(C)C
	the source data	c1cc(ccc1/C=C/C(=O)O[C@H]2CCCCC2=O)[N+](=O)[O-]
	the source data	C1CC[C@H]2[C@H](C1)C[C@@H]3[C@@H]([C@@H]2O)CO[C@@H]3O
	the source data	Cc1ccc(cc1)c2nnc(o2)COc3ccc(cc3C(=O)OC)C
	the source data	c1cc(ccc1c2ccc(o2)/C=C/C(=O)N3CCCCC3)Br
	the source data	CCCCC[C@H](C(=O)[O-])NC(=O)c1ccsc1
	the source data	CCOCCn\1c2ccc(cc2s/c1=N\C(=O)c3ccc(cc3)OCC)F
	the source data	Cn1c2ccc(cc2n(c1=O)C)Cn3cc(nn3)[C@H]4CCC=CC4
	the source data	Cc1ccc(cc1C)[C@H](CC(=O)[O-])C2CC2
	the source data	CC(C)(CNC(=O)NCCCN(C)c1ccccc1)c2ccncc2
	the source data	C[C@@H](c1ccccc1)N(C)c2ncc(c(n2)NC3CC3)[N+](=O)[O-]
	the source data	Cc1c(nc(s1)C)C[NH2+][C@@H](C)c2ccc(cc2)n3cnnn3
	the source data	CCOc1ccc(cc1)NC(=O)c2cccc3c2N[C@@H]([C@H]4[C@H]3C=CC4)c5cccc(c5)OC
	the source data	Cc1cc(ccc1NC(=O)CN(c2cccc(c2)Br)S(=O)(=O)C)Cl
	the source data	c1ccc2c(c1)c(nc([nH+]2)N3CCN(CC3)c4ccccc4F)NC[C@@H]5CCCO5
	the source data	c1cc(ccc1C(F)(F)F)Nc2ncnc(n2)N
	the source data	Cc1ccc2=[NH+][C@H]3[C@H](CCCC3=c2c1)NCC(OC)OC
	the source data	COc1ccc(cc1/C=N/NC(=O)CC(=O)NC2CCCCC2)Br
	the source data	c1ccc(c(c1)F)S(=O)(=O)N2CCN(CC2)c3cc(ccn3)C#N
	the source data	Cc1cccc(c1)Cn2c(ccn2)NC(=O)CSc3nnc(s3)NCCOC
	the source data	C[C@@H]1c2c(c3ccccc3[nH]2)C[C@H]4N1C(=O)N(C4=O)c5ccccc5C(=O)NCC(C)C
	the source data	c1cc2c(cc1F)n(cc2[C@H](C(=O)[O-])N3CC[NH+](CC3)CCc4ccncc4)CC(=O)[O-]
	the source data	Cc1ccc2c(c1)C3(C(=O)N2CCOc4ccc5ccccc5c4)OCCCO3
	the source data	CC(C)C1=C[C@H](N=N1)C(=O)NC
	the source data	CC[C@@H](c1ccnn1C)NC(=O)Nc2c(c(nn2C)C)c3ccccc3OC
	the source data	Cc1cccc(c1)[C@H](C)CNC(=O)CCS(=O)(=O)C2CCCC2
	the source data	Cc1ccc(c(c1)C)/C(=N/NC(=O)CCCc2ccccc2)/C
	the source data	Cc1nnc2n1cc(cc2)c3nc(on3)c4ccccc4F
	the source data	CCNC(=O)c1ccc(c(c1)NC(=O)NC[C@@H](CC(C)C)[NH+](CC)CC)C
	the source data	CC(C)[C@@H](CNC(=O)NC1CCC(CC1)c2ccccc2)N3CC[NH+](CC3)C
	the source data	Cc1ccc(cc1)N(Cc2ccco2)C(=O)[C@@H]3CC(=O)N(C3)C
	the source data	Cc1ccc(cc1)CSCCC(=O)NCc2ccc(cc2)OC
	the source data	CCOCCn\1c2cc(cc(c2s/c1=N\C(=O)Cc3ccc(cc3)C)C)C
	the source data	c1ccc(c(c1)C(=O)Nc2cc3c(cc2Br)OCCO3)OCc4ccc(cc4)F
	the source data	CC[C@H](C(=O)Nc1ccc(cc1)S(=O)(=O)[N-]c2cc(on2)C)Oc3ccccc3
	the source data	CCC[C@H]1COCCN1Cc2cc3cc4c(cc3[nH]c2=O)OCO4
	the source data	c1ccc(cc1)C(c2ccccc2)(c3ccccc3)O[C@H]4C=C[C@H](O4)n5ccc(=O)[nH]c5=O
	the source data	c1ccc2c(c1)cccc2Nc3c4ccccc4nnc3C#N
	the source data	Cc1ccc(cc1[N+](=O)[O-])C2=N/C(=C\c3ccc4ccccc4c3)/C(=O)O2
	the source data	c1ccc(cc1)[C@@H]2CC(=O)N(C2)CC(=O)NC3(CCCCC3)C#Cc4cc(cnc4)C(=O)N
	the source data	c1cc(oc1C(=O)Nc2ccncc2)[N+](=O)[O-]
	the source data	Cc1c(sc(c1[C@H](c2cccc(c2)F)N3CC[NH+](CC3)C)NC(=O)c4ccccc4)C
	the source data	CC[C@H](C(=O)N1CCCN(CC1)S(=O)(=O)c2ccccc2)OCC
	the source data	CC[C@]1(Cc2c(sc3c2c(nc(n3)SCC(=O)[O-])N)CO1)C
	the source data	Cc1ccc(o1)c2c(c[nH]n2)CN(C)CCc3ccccc3OC
	the source data	Cc1c2cccc(c2oc1C(=O)N3C[C@H]([C@H](C3)[NH+](C)C)C)F
	the source data	CC[C@@H]1C(=O)N(/C(=N\N=C\c2ccco2)/S1)Cc3ccccc3
	the source data	c1cc(cc(c1)Cl)C2(CC2)C(=O)Nc3cc(cc(c3)F)F
	the source data	c1cc(ccc1CC(=O)N)OCC(=O)Oc2ccc(cc2)Cl
	the source data	CCOc1ccc2c(c1)sc(n2)N[C@@](C(=O)OC)(C(F)(F)F)NC(=O)CC(C)C
	the source data	CC(C)(C)OC(=O)Nc1cnc(cc1Cl)CCl
	the source data	C[C@@H](C(=O)NC[C@H](c1cccc(c1)Cl)OC)Sc2ccccn2
	the source data	C[C@@H]1CCC[C@@H]([C@@H]1C)n2cnc3c(c2=O)nnc4n3ncc4c5ccc(cc5)F
	the source data	Cc1ccc(c(c1)C)NC(=O)Cn2cccc(c2=O)c3nc(no3)c4ccccc4
	the source data	C[NH+]1CCN(CC1)C(=O)c2ccc(o2)C[S@](=O)c3ccc(cc3)Cl
	the source data	Cc1c(ccn1C)C(=O)N2CC[C@](C(C2)(C)C)(C)O
	the source data	CCn1c2ccc(cc2n(c1=O)C[C@@H](COc3cc(cc(c3)C)C)O)C(=O)OCC
	the source data	CC(C)(C)C[NH2+]Cc1ccccc1OC[C@@H]2CCCO2
	the source data	c1ccc(cc1)c2nc(on2)C[NH+]3CCC[C@@H](C3)c4ccccc4
	the source data	CC(=O)N1CCN(CC1)C(=O)[C@@H]2[C@H]3[C@@H]2[C@@]4(CC3)CC(=O)c5ccccc5O4
	the source data	C/C(=N\NC(=O)COc1ccc(cc1)OC)/Cc2ccccc2
	the source data	CC(C)c1nc(cs1)CC(=O)[C@H](C#N)c2ccc(cn2)C(F)(F)F
	the source data	Cc1cc(nc2c1c(cs2)Nc3csc4c3c(cc(n4)C)C)C
	the source data	COc1ccccc1CCNC(=O)[C@H]2CC23CC[NH+](CC3)Cc4cc(c(cc4Cl)OC)OC
	the source data	COc1cc(ccc1OCc2ccc(cc2F)F)c3nc(cs3)C(=O)NCC4CC4
	the source data	c1cc2c(cc1[C@@H](C[NH+]3CCCCC3)O)CCCN2C(=O)C4CCCC4
	the source data	C[C@@H](C(=O)N)[NH+](CCOC)Cc1ccc(o1)CO
	the source data	CC(C)(C)C(=O)Nc1ccc(cc1)N2CCN(CC2)C(=O)c3cc4ccccc4o3
	the source data	CO[C@H]1[C@@H]([C@@H]([C@@H]([C@@H](O1)CO)O)O)O[C@@H]2[C@@H]([C@@H]([C@@H]([C@@H](O2)CO)O)O)O
	the source data	c1ccc(cc1)CCCC(=O)Nc2nc(cs2)c3ccccc3
	the source data	CCCNC(=O)[C@@H](C)NC(=O)c1ccc(cc1)F
	the source data	Cc1cccc(c1)C(=O)N2CCN(CC2)Cc3cc(=O)n4ccsc4n3
	the source data	Cc1nc2n(n1)c(c(s2)[C@@H](c3ccc(c(c3)Cl)Cl)N4CCN(CC4)C(=O)c5ccco5)O
	the source data	c1ccc(cc1)[C@H](C(=O)c2c[nH]c3c2cccc3)N4CCOCC4
	the source data	CCCn1cnc2c(c1=O)nns2
	the source data	Cc1cc(n2c3ccccc3nc2c1C#N)N[C@@H](C)c4ccc(cc4)S(=O)(=O)C
	the source data	c1cc(ccc1C2=NC3(CCN(CC3)S(=O)(=O)c4ccc(c(c4)F)F)NC2=O)F
	the source data	CCC(C)(CC)NC(=O)N[C@H](C)c1nnnn1c2ccccc2
	the source data	CC(C)(CNC(=O)C(=O)Nc1cc(c(c(c1)F)N2CCCC2)F)C(=O)N
	the source data	Cc1cc(c(c(c1)C)NC(=O)CSc2c3c(ncn2)nc(s3)N(C)C)C
	the source data	c1cc2c(cc1C(=O)C3=C(C(=O)N([C@@H]3c4ccncc4)C[C@@H]5CCCO5)[O-])OCCO2
	the source data	Cc1ccc(c(c1)O[C@@H](C)C(=O)N2CCNC2=O)[N+](=O)[O-]
	the source data	Cc1cc(nc(c1C#N)SCC(=O)Nc2ccc(cc2)OC)C(F)(F)F
	the source data	C=C(C(C(F)(F)F)(C(F)(F)F)F)Cl
	the source data	c1ccc2c(c1)ccc(c2/C=N/NC(=O)c3ccn(n3)Cc4ccc(cc4)Br)O
	the source data	CC(C)(c1cc(c(c(n1)N)C#N)c2ccccc2Cn3cccn3)O
	the source data	C[NH+]1CCN(CC1)c2nc(c(c(n2)Nc3cc(ccc3OC)OC)[N+](=O)[O-])N
	the source data	CC[C@H](Cc1ccc(cc1Cl)Cl)[NH3+]
	the source data	CN(CCc1ccccn1)S(=O)(=O)c2ccc(s2)[N+](=O)[O-]
	the source data	CC(=O)C1(CCN(CC1)C(=O)c2cn(nn2)Cc3ccccc3F)c4ccccc4
	the source data	CC(C)N(CCS(=O)(=O)C)Cc1cc(cs1)c2ccccc2
	the source data	Cc1c(cc(s1)Br)S(=O)(=O)N[C@@H]2CCCn3c2nc(n3)C
	the source data	c1ccc(cc1)c2ccc(cc2)C3=NN=C[C@H]3CN4CC[NH+](CC4)CCC(=O)N
	the source data	C[C@H](C(=O)Nc1ccccc1F)N2CC[NH+](CC2)CCOc3ccc(cc3)OC
	the source data	CC(=O)[C@@]1([C@H](C[C@@H]2[C@@]1(CC[C@@H]3[C@@H]2CC=C4[C@@]3(CC[C@@H](C4)OC(=O)C)C)C)OC(=O)C)O
	the source data	CC(C)[C@@H](C(=O)Nc1ccc(c(c1)Cl)OC)NC(=O)COC
	the source data	Cc1cc(ccc1Br)OCC(=O)O/N=C(/Cc2ccc(cc2)[N+](=O)[O-])\N
	the source data	CCOC(=O)[C@@H]1[C@@H](C[C@@](CC1=O)(c2ccc(cc2)Cl)O)c3ccccc3
	the source data	CC(=O)N[C@@H](Cc1c[nH]c2c1cccc2)C(=O)NCc3cccnc3
	the source data	c1cc(oc1)C(=O)Nc2ccc(cc2)NC(=O)N3CCO[C@H]4[C@H]3CCCC4
	the source data	c1cc(cc(c1)N2C(=O)[C@@H]3[C@H]4C[C@@H]([C@@H]3C2=O)C=C4)/C=C\C(=O)NC5CCCCC5
	the source data	c1ccc2c(c1)c(nc([nH+]2)NN)NN
	the source data	c1ccc(cc1)c2csc3n2c(nn3)SCC(=O)NC4CCCCC4
	the source data	c1cc(ccc1NC(=S)N2CCO[C@H](C2)C[NH+]3CCCN(CC3)C(=O)c4ccc5c(c4)OCO5)F
	the source data	CC[C@]1(C(=O)N(C(=O)N1)NC(=O)C[NH+]2CCC[C@@H](C2)C(=O)OCC)C
	the source data	Cc1ccc2c(c1C)nc(s2)NC(=O)[C@H]3COc4ccccc4O3
	the source data	COc1ccc(cc1)C(=O)N/N=C\c2cc(ccc2O)Br
	the source data	C[C@@H](C(=O)N(C)Cc1ccc(c(c1)F)OC)Sc2ncc3n2cccc3
	the source data	Cc1c(c2c(cn1)CN(CC2)C(=O)COc3ccc(cc3)C(=O)C)CNC(=O)Cc4cccs4
	the source data	CC(C)(C)[NH+](Cc1ccccc1)C[C@H](c2ccc(c(c2)CO)O)O
	the source data	Cn1ccnc1[C@H](C2CC[NH+](CC2)CC(=O)NC(C3CC3)C4CC4)O
	the source data	CCCC[C@H](C(=O)Nc1ccccc1)N2C(=O)c3cccc(c3C2=O)[N+](=O)[O-]
	the source data	Cc1c(cc(cc1F)C(=O)N)NC(=O)c2cnc(s2)[C@@H]3CCCO3
	the source data	CC(C)[C@@H](C(=O)Nc1ccc2c(c1)OCCCO2)NC(=O)c3ccc(cc3)F
	the source data	CC[C@H](CNC(=O)c1csc(n1)NC(=O)C)[NH+]2CCCC2
	the source data	c1ccc2c(c1)C(=O)C(=O)N2CCOc3cccc(c3Cl)Cl
	the source data	COc1cccc(c1C(=O)NC[C@@H](c2cccc3c2cccc3)[NH+]4CCCC4)OC
	the source data	c1ccc(cc1)c2ncc(s2)C[NH+]3CCC[C@@H](C3)Cn4cc(nn4)C[NH3+]
	the source data	CCCNC(=O)CN(C)C(=O)c1cn(nc1c2cccc(c2)OC)c3ccc(cc3)F
	the source data	CC(C)CC(=O)/N=C\1/N([C@@H]2CS(=O)(=O)C[C@H]2S1)c3ccc(c(c3)Cl)F
	the source data	Cc1cc(cc(c1)NC(=O)CSc2nnc(n2C3CC3)c4c(c5cccnc5s4)N)C
	the source data	Cc1c(nc2n(c1=O)C[NH+](CN2c3ccccc3OC)CCC(C)C)C
	the source data	C[C@@H]1C[C@H]1N2C[C@@H](CC2=O)NC(=O)NCc3ccsc3
	the source data	Cc1cc2nc(c(c(n2n1)C)CCC(=O)Nc3ccc4c(c3)OCCCO4)C
	the source data	CSCc1cc(ccc1CNC(=O)Nc2ccc(cc2)C#N)F
	the source data	c1cc(ccc1CNC(=O)CCC(=O)c2ccc(cc2)Br)NC(=O)C3CC3
	the source data	Cc1ccccc1C(=O)Nc2cc3c(cc2C)[nH]c(=O)[nH]3
	the source data	COC(=O)CCn1ccc(=O)c2c1cc(cc2)C(F)(F)F
	the source data	CC[C@H](C)[NH+]1CC(=O)N([C@H]2[C@@H]1CS(=O)(=O)C2)c3cccc(c3)Cl
	the source data	CCC[C@H]1C[C@@H]1NC(=O)[C@@H](C)Sc2ccccn2
	the source data	Cc1ccc2c(c1)n(c(=O)o2)Cc3ccc(cc3)OC
	the source data	c1cc(c2cnccc2c1NC[C@@H]3CCOC3)[N+](=O)[O-]
	the source data	CCCCCCOc1ccccc1C(=O)NC(=S)Nc2ccc(cc2)C(=O)N3CCCC3
	the source data	CC(C)NC(=O)NCc1ccc(s1)Br
	the source data	CN(Cc1[nH]c2ccccc2c(=O)n1)CC(=O)Nc3cc(ccc3F)Cl
	the source data	c1cc(ccc1CNC(=O)N2CCC[C@H](C2)[NH+]3CCCC3)N4CCOCC4
	the source data	Cc1c(nc2c(cnn2c1NCc3cccnc3)c4ccccc4)C
	the source data	Cc1cccc(c1NC(=O)[C@@H](C)c2ccc(s2)Br)Cl
	the source data	Cc1ccc2c(c1)[C@@H]3C[NH+](CC[C@@H]3N2C(=O)c4cn(nc4c5ccc(cc5)Cl)c6ccccc6)C
	the source data	c1ccc(c(c1)C[NH+]2CCCC[C@@H]2c3ccccn3)OCCn4ccnc4
	the source data	Cc1nc([nH]n1)[C@H]2CN(CCO2)C(=O)CCCNc3ncccn3
	the source data	Cc1ccc2c(cc(c(c2n1)OCC(=O)OCc3c(oc(n3)c4ccccc4)C)Cl)Cl
	the source data	C[C@H]1Cc2c(c3ccccc3nc2/C(=C\c4ccccc4)/C1)C(=O)N(C)CCC#N
	the source data	C[C@]1(CC(O[C@H]1OC)(C)C)O
	the source data	c1cc(ccc1C[NH+]2CC[C@H]([C@H](C2)CCC(=O)NCCC3=CCCCC3)[NH+]4CCOCC4)Cl
	the source data	C[C@H]([C@H]1C(=O)Nc2ccccc2S1)C(=O)Nc3cccc(c3)NC(=O)C
	the source data	Cn1cnnc1SCC(=O)Nc2cccc(c2N3CC[NH+](CC3)C)Cl
	the source data	CC(C)Cn1c(cnc1S(=O)(=O)Cc2ccccc2)CN(C(C)C)C(=S)NC3CC3
	the source data	c1ccc2c(c1)CCCN2S(=O)(=O)c3ccc(cc3)C(=O)OCC(=O)NCc4ccco4
	the source data	CN(CCO)C(=O)CN1CCN(C1=O)c2ccc3c(c2)OCO3
	the source data	CCc1c2c(n(n1)c3ccccc3)-n4cccc4[C@@H](N(C2)C(=O)NC5CCCCC5)c6cccc(c6)F
	the source data	C[C@H](C1CC1)N2[C@@H]3C(=N[C@@H](N3)c4ccc(cc4Cl)O)C=N2
	the source data	CCOc1ccccc1C(=O)Oc2ccc(cc2OC)/C=C/c3ccccc3
	the source data	Cc1cccc(c1)O[C@H](C)C(=O)NCCn2c(=O)cccn2
	the source data	CCOc1ccc2ccccc2c1C(=O)N3CCC(CC3)c4nnc(o4)c5ccco5
	the source data	CCn1c(nc2c1ccc(c2)C(=O)NNS(=O)(=O)c3ccc(cc3C)C)C
	the source data	CCOc1cc(ccc1Cl)S(=O)(=O)[N-]c2[nH]cnn2
	the source data	C[C@@H](C(=O)N1CCc2c1cccc2)N(C)Cc3c(cccc3Cl)F
	the source data	CC(C)c1nc(no1)CS(=O)(=O)C[C@@H](c2ccc3ccccc3c2)O
	the source data	Cc1cccc(c1)Nc2cc(nc3c2cc(cc3)C)C(=O)N4CCCCC4
	the source data	CCOc1ccc(cc1OCC)C(=S)N2CC[NH+](CC2)CCO
	the source data	CCc1ncc2c(n1)CN(CC2)Cc3cc(=O)n(c(=O)n3C)C
	the source data	C[C@@]12[C@@H]3C(=c4cc(ccc4=[NH+]3)OC)CCN1C(=O)CN(C2=O)Cc5ccc6c(c5)OCO6
	the source data	c1ccc(cc1)C(c2ccccc2)N3CCN(CC3)C(=O)Cn4c(=O)c5ccccc5nn4
	the source data	CCOC(=O)c1c(c2c([nH]1)C[C@@H](CC2=O)c3ccc(cc3)C(C)(C)C)C
	the source data	c1cc(sc1)S(=O)(=O)N2CCN(CC2)Cc3ccsc3
	the source data	COc1cccc(c1)NC(=S)NCC2(CCCCC2)[NH+]3CCCCC3
	the source data	C[C@@H]1CN(C[C@@H](O1)C)CCCNC(=O)Nc2ccccc2OCC3CC3
	the source data	CC(C)n1c(ccn1)c2nnc(o2)NC(=O)CCSc3ccc(cc3)F
	the source data	C[C@@H](CCOC)NC(=O)c1cn(nc1c2ccc(cc2F)F)C
	the source data	Cc1c(c(n(n1)C)C)NC(=O)C[NH+]2CCC[C@H](C2)c3cc[nH]n3
	the source data	Cc1ccc(cc1)n2c(nnc2SCC(=O)Nc3ccc(c(c3)Cl)OC)c4cnccn4
	the source data	C[C@H]1CC(=C(N1c2[nH]ncn2)C)C(=O)CSc3nnc(o3)c4ccco4
	the source data	c1ccc(cc1)/C=N\c2ccc(cc2)c3ccccc3
	the source data	COCCN(CCOC)c1c(c(ncn1)NNC(=O)c2ccccc2Br)N
	the source data	CCOC(=O)C1=C(NC(=O)N[C@@H]1c2ccccc2)CN3CCCSc4c3cccc4
	the source data	CCOC(=O)CSc1nnc(n1c2ccccc2C)c3ccccc3F
	the source data	CCNC(=O)NNC(=O)c1cc(n(c1C)c2ccc(cc2)Cl)C
	the source data	c1c2c(cc(c1Cl)OCC(=O)NCCN3CCOCC3)oc(=O)c4c2CCC4
	the source data	c1cc2cc3c(nc2nc1)CCN(C3)C(=O)c4ccc(cc4F)F
	the source data	Cc1ccc(cc1)O[C@@H](C)C(=O)Nc2cccc(c2)C(=O)Nc3cccc(c3)Cl
	the source data	c1ccc2c(c1)CC[NH+](C2)[C@H]3CCCN(C3)Cc4cccc5c4nccc5
	the source data	c1ccc(cc1)CCCCNC(=O)[C@H](c2ccccc2)Sc3ccccc3
	the source data	CC(C)Oc1cccc(c1)NC(=S)NC(=O)c2cc(ccc2OC)Br
	the source data	Cc1ccc2c(c1)sc(n2)NC(=O)c3cc(cn3C)[N+](=O)[O-]
	the source data	c1cc2c(c(c1)S(=O)(=O)[O-])C=CC(=[N+]=[N-])[C@H]2O
	the source data	CSCCn\1c2ccc(cc2s/c1=N\C(=O)C3CC3)F
	the source data	Cc1[nH+]ccn1CCCC(=O)Nc2nc(cs2)C(C)C
	the source data	COc1cccc(c1)c2cc(c3ccccc3n2)C(=O)NC4CCCC4
	the source data	c1ccc(cc1)Oc2cc(ccn2)CNC(=O)[C@@H]3CC(=O)N(C3)[C@H]4CCS(=O)(=O)C4
	the source data	C=CCN(CC=C)C(=O)c1ccccc1
	the source data	COc1ccc(cc1NC(=O)c2ccccc2)S(=O)(=O)N3CCN(CC3)c4ccc(cc4)F
	the source data	CC(C)(C)OC(=O)NCCC(=O)NNC(=O)c1ccccc1OCc2ccc(cc2)F
	the source data	c1ccc(cc1)CN2c3nc4ccccc4n3[C@H](C2=O)CC(=O)Nc5ccccc5F
	the source data	CCN(CC(=O)NC(C)(C)C)C(=O)N[C@@H](C)c1cccc(c1)C(F)(F)F
	the source data	Cc1nc2cc(ccc2s1)NC(=O)C3(CC3)c4cc(on4)c5ccc6c(c5)OCO6
	the source data	CCS(=O)(=O)c1ccc(cc1)C(=O)N(CCC[NH+](C)C)c2nc3ccc(cc3s2)OC
	the source data	COc1ccc(cc1)[C@H]2C[C@H](Nc3n2nc(n3)N)c4ccc(cc4)Cl
	the source data	CC[C@H](c1ccc(cc1)Br)NC(=O)CCc2c(nc(nc2C)SC)C
	the source data	Cc1ccc2c(c1)c(=O)cc([nH]2)CN3CCC(CC3)OC
	the source data	CCc1ccc(cc1)c2cc(nc(n2)SCC(=O)N3CCCC[C@@H]3C)C(F)(F)F
	the source data	CC1=C([C@H](NC(=O)N1)c2ccccc2OC)C(=O)OCC(Cl)(Cl)Cl
	the source data	c1c(cc(c2c1COCO2)CN3CCN(CC3)C(=O)N4CCOCC4)Cl
	the source data	CC[C@H]1CCc2c(sc(n2)NC(=O)Cc3c(nc([nH]c3=O)C)C)C1
	the source data	c1cc(ccc1NC(=O)[C@H]2CCCN(C2)S(=O)(=O)c3ccc(s3)Br)F
	the source data	Cc1ccccc1[C@H](c2ccccc2)OC[C@H](C[NH+](C)C3CC[NH+](CC3)C)O
	the source data	CCCS(=O)(=O)c1ccccc1C(=O)/N=c/2\[nH]c3cc(ccc3n2C)Cl
	the source data	CC(C)NC(=O)N1CCO[C@@]2(C1)CCCN(C2)c3cccc(n3)C#N
	the source data	Cc1cc(ccc1NC(=O)CCCOc2cc(c(c(c2)C)Cl)C)I
	the source data	CCCOc1ccc(cc1OC)C[NH2+][C@H](CC)c2ccccc2
	the source data	c1cc(cc(c1)O)CN(C2CC2)C(=O)Nc3ccnn3C[C@H]4CCC=CC4
	the source data	COCCNC(=O)c1ccccc1NC(=S)NC(=O)c2ccc(cc2)[N+](=O)[O-]
	the source data	CCOc1ccc(cc1)Nc2c(cccn2)C(=O)OCC(=O)NC(=O)N
	the source data	Cc1cc(nc(n1)NC[C@@H]2C=C(N=N2)COC)C
	the source data	C[C@@H](c1ccc(cc1Cl)F)N[C@@H](c2ccc(cc2)F)C(=O)NC3CC3
	the source data	CCOCC(=O)N[C@@H](CC(=O)[O-])c1ccccc1Cl
	the source data	CCn1c(=O)c2c(ccs2)n(c1=O)CC(=O)Nc3ccc(cc3)NC(=O)C
	the source data	Cc1csc(n1)CSc2[nH]nc(n2)c3cccs3
	the source data	c1cc(sc1)[C@H](c2ccc(cc2)Cl)NC(=O)[C@@H]3CCCO3
	the source data	COc1ccc(cc1)CN(CCC2=c3cc(ccc3=[NH+]C2)OC)C(=S)Nc4cc(ccc4OC)Cl
	the source data	CCN([C@@H](C)c1ccc(cc1)F)C(=O)CCCCCNC(=O)C
	the source data	Cc1cc(cc(c1)n2ccnc2SCC(=O)Nc3ccccc3C(=O)NC(C)C)C
	the source data	CCOc1ccccc1C(=O)N2CCN(CC2)[C@@H](C)c3cccnc3
	the source data	CC1CC[NH+](CC1)CCCCNC(=O)N2CCN(CC2)C(=O)OC(C)(C)C
	the source data	Cc1cc(c(n1c2nccs2)C)C(=O)NC(C)(C)C(=O)[O-]
	the source data	Cc1c(c[nH]n1)C[NH+]2CCC(CC2)OC3CCCCC3
	the source data	C1CSC[C@H]1[NH+]2CCC(CC2)C(=O)[O-]
	the source data	CCC[C@@H](C)NC(=O)Nc1cc2c(cc1Cl)OCO2
	the source data	CC(C)(C)OC(=O)N1CCC(CC1)CNC(=O)Nc2ccc(cc2F)F
	the source data	Cc1ccc(cn1)C(=O)Nc2ccc(cc2)C(=O)NCC(C)C
	the source data	Cc1cccc(c1)c2ncc(cn2)CNCCc3nc(c4c(n3)CCCC4)C
	the source data	CCOC(=O)/C=C/c1ccc(cc1)NC(=O)N(C)[C@@H](C)CSC
	the source data	Cc1cccnc1CNC(=O)N[C@H](C)CCC(C)(C)C
	the source data	CC(C)(C)Cc1nc2ccccc2n1CCCOc3ccc(cc3)Cl
	the source data	CC(=O)CCCSc1nnc(n1Cc2ccco2)c3ccc(cc3)OC
	the source data	C[NH+](Cc1ccccc1N2CCOCC2)CC(=O)Nc3ccc4c(c3)CCC4
	the source data	Cc1c(c([nH]c1C(=O)OC)C)C(=O)[C@H](C)N(CCCOC)C(=O)C2CC2
	the source data	CC(C)Oc1cc(ncn1)Cl
	the source data	CCOC(=O)CCNCC[NH+](C)C
	the source data	CS(=O)(=O)N1CCC(CC1)Cn2cc(nn2)[C@@H](c3ccccc3)O
	the source data	CCn1c2ccccc2nc1SCCCC(=O)N/N=C(\C)/c3cccs3
	the source data	CCCC[C@@H](CC)[NH2+]CCOCCO
	the source data	CCCCOc1ccc(cc1)[C@@H]2C(=C(C(=O)N2CC[NH+](C)C)[O-])C(=O)c3ccc(cc3)Br
	the source data	CC[C@H](C)C(=O)N1Cc2ccccc2C[C@H]1C(=O)Nc3cnccc3OC
	the source data	Cc1nc(on1)[C@H]2CCCN(C2)C(=O)Nc3ccc([nH+]c3)N(C)C
	the source data	Cn1cc(c(n1)c2cccnc2)CN3CCN(CC3)c4cccc(c4)[N+](=O)[O-]
	the source data	CC(=O)CSc1nnc(s1)NC2CC2
	the source data	c1cc(ccc1C2=C/C(=C\c3ccc(o3)I)/C(=O)O2)Cl
	the source data	CC(C)Nc1c2cnn(c2nc(n1)SC)CCNC(=O)CCC3CCCC3
	the source data	Cc1ccc(cc1)/N=C\2/C[C@H](N(C2=O)c3ccc(cc3)C)c4ccc(cc4)[N+](=O)[O-]
	the source data	Cc1cc2cc(ccc2n1C)CNC(=O)c3ccc(cc3)OC
	the source data	CN(C[C@@H]1CCCOC1)C(=O)[C@@H]2COc3c2cccc3
	the source data	CN(Cc1ccccc1)C(=O)c2ccc(c(c2)S(=O)(=O)N3CCCCCC3)Cl
	the source data	CCN1CCN(CC1)C(=O)c2c(snn2)c3ccc(cc3)C
	the source data	COCCC[NH2+]Cc1cc(ccc1OCc2ccc(cc2)F)Cl
	the source data	CCOCc1ccccc1NS(=O)(=O)c2ccc3c(c2)C[C@@H](N3C(=O)C)C
	the source data	Cc1cccc(c1)[C@H](C)CNC(=O)C2CCN(CC2)C(=O)C
	the source data	Cc1cc(c(c(c1C)C(=O)CSc2nc(cc(n2)C)C)C)C
	the source data	c1cnc(nc1)N2CCC3(CCC(CC3)CC(=O)N4CC=CC4)CC2
	the source data	CC(=O)c1ccc(cc1)NC(=O)O[C@@H]2CO[C@H]3[C@@H]2OC[C@@H]3n4c(nnn4)c5ccccc5
	the source data	CCCCCCC(=O)Nc1cccc(c1)[C@@H]2N(C(=O)CS2)c3ccc(c(c3)F)C
	the source data	c1cc(ccc1C(F)(F)F)NC(=O)CC(=O)Nc2ccc(cc2)C(F)(F)F
	the source data	c1ccc(c(c1)COc2ccc(cc2)/C=C\3/C(=O)N=C(S3)[N-]c4ccccc4C(=O)[O-])Cl
	the source data	c1cc(cc(c1)Cn2cccn2)CNC(=O)Cc3ccc4c(c3)OCO4
	the source data	Cc1c(c[nH]n1)C(=O)Nc2ccc(c(c2)NC(=O)c3ccccc3)OC
	the source data	c1cc(cc(c1)OCC(F)(F)F)NC(=O)N2CCC(CC2)CO
	the source data	Cc1cc(oc1C(=O)N2CC[NH+](C[C@@H]2C(C)C)Cc3ccco3)CN4CCOCC4
	the source data	C/C(=C/C(=N/S(=O)(=O)c1cc(n(c1)C)C(=O)N)/[O-])/c2ccccc2F
	the source data	CCCCOc1ccc(cc1[C@H]2C(=C(NC(=O)N2)C)C(=O)OCC)Br
	the source data	CC(C)(C)n1cc(cn1)CNCc2ccc(cc2C(F)(F)F)F
	the source data	C[C@H]1c2[nH+]cc(n2CCN1C(=O)C3CCOCC3)CN(C)C(C)C
	the source data	CCc1nccn1c2cccc(n2)[C@@H]3CCCN(C3)C(=O)c4ccc(cc4)F
	the source data	Cc1ccc(c(c1)NC(=O)C2CCN(CC2)C(=O)[C@H]3CC(=O)N(C3)c4ccccc4)C
	the source data	COc1ccc(cc1)CN2CCc3c(nc([nH]c3=O)c4cnccn4)CC2
	the source data	CN(C(=O)COC(=O)c1ccc2c(c1)nc3n(c2=O)CCCCC3)C4(CCCCC4)C#N
	the source data	C[C@@H](CNC(=O)[C@@H](C)NC(=O)c1ccccc1)N2CCc3c2cccc3
	the source data	c1ccc(c(c1)c2cccs2)NC(=O)CCCc3cccs3
	the source data	Cc1ccc(cc1)c2cc(c(c([nH+]2)N3CCCC3)C#N)c4ccc(cc4Cl)Cl
	the source data	CC(C)(C)NC(=O)NC(=O)C[NH+]1CCC(CC1)c2c[nH]c3c2cccc3
	the source data	CCN1CCN(CC1)C(=O)[C@H](C)[NH+](C)CCNC(=O)C(C)C
	the source data	c1cc(ccc1N[C@H]2[C@H]([C@@H]([C@@H](CO2)O)O)O)Cl
	the source data	CN(C)c1ccc(cc1)NC(=O)c2ccnc(c2)Cl
	the source data	Cc1ccc(cc1)n2c(=O)c3ccccc3nc2SCc4nc5ccccc5s4
	the source data	C[C@@H]1C[NH+](CCN1C(=O)Nc2nc(cs2)c3ccccc3OC)C
	the source data	c1ccc(cc1)c2nnc(o2)c3cccc(c3)NC(=O)COc4cccc(c4)[N+](=O)[O-]
	the source data	C[NH+]1CCC(CC1)NC(=O)N[C@H](c2ccccc2)C3CC3
	the source data	CCCN(Cc1cc(ccc1N(C)C)NC(=O)CC)C(=O)c2cccc(c2)F
	the source data	c1ccc(c(c1)CNC(=O)[C@@H]2CCCN(C2)c3nnc(s3)n4cccc4)F
	the source data	c1cc(cc(c1)F)c2nc(on2)C3CC[NH+](CC3)CC(=O)NCc4ccc5c(c4)OCO5
	the source data	c1cc(ccc1C(=O)N2CCN(CC2)c3ccc(cc3[N+](=O)[O-])n4cnnc4)Br
	the source data	Cc1ccc(cc1NC(=O)[C@@H](C)CC2CCCC2)N3C(=O)CCC3=O
	the source data	CCOc1cccc(c1)C(=O)NC(=S)Nc2ccc(cc2)Cc3c(nn(c3C)C)C
	the source data	CN(C)C(=O)c1ccc(cc1)CSc2[nH]c(nn2)/C=C/c3ccccc3
	the source data	CC(C)Cn1c(=O)c2c(ccs2)n3c1nnc3CCCC(=O)N4CCN(CC4)c5ncccn5
	the source data	CCOC(=O)c1ccc(cc1)Nc2c(=O)n(c(nn2)SCc3ccccc3Cl)N
	the source data	CC(=O)NC(C)(C)C(=O)[O-]
	the source data	CC(C)Cc1cc(n[nH]1)CO
	the source data	Cn1c2c(c(=O)n(c1=O)C)n(c(n2)CN3CCOCC3)C/C=C/c4ccccc4
	the source data	CCSc1[nH]c(=O)c2c(n1)NC(=O)C[C@@H]2c3ccc4c(c3)OCO4
	the source data	CCN(CC)C(=O)c1c(oc(n1)CNC(=O)c2cc(ccc2F)Cl)C
	the source data	CCNC(=O)CON=C1CCN(CC1)C(=O)C(C)C
	the source data	Cc1ccc(c(c1)[C@H](C)NC(=O)CCc2ncc(o2)c3ccccc3)C
	the source data	CCCNC(=S)NNC(=O)CCc1cccc(c1)OC
	the source data	COc1ccc(cc1Cl)NC(=O)[C@H](c2ccccc2)Sc3nnc(n3C4CC4)N5CCCCC5
	the source data	CC(=O)[C@@H]1CC[C@H]2[C@@]1(C[C@@H]([C@@H]3[C@@H]2CC[C@@H]4[C@@]3(CC[C@@H](C4)O)C)O)C
	the source data	CC(C)NC(=S)N(Cc1cccnc1)C[C@H]2CCCO2
	the source data	C[C@@H]1C(=O)N2C(=N1)c3ccccc3N=C2S[C@H](C)C(=O)Nc4ccc(cc4F)Cl
	the source data	CCOc1ccc(cc1)CC(=O)N2CCC(CC2)Oc3ccccc3
	the source data	C[C@H](C(=O)Nc1nccs1)[NH+]2CCCCC2
	the source data	Cc1c(c(c2c(n1)ccn(c2=O)c3ccc(cc3)C(=O)C)c4ccccc4)C(=O)OC
	the source data	C[C@@H](c1c(cccc1F)F)[NH+]2CCC(CC2)C(=O)c3ccccc3
	the source data	CCCn1c2ccccc2nc1CCc3ccccc3NC(=O)c4c(ocn4)c5cccc(c5)C
	the source data	Cc1c(c(n(n1)CCC(=O)N2CCCCCC2)C)S(=O)(=O)N3CCCCC3
	the source data	COc1ccc(cc1)N(Cc2cccs2)C(=O)CCNC(=O)Nc3ccccc3
	the source data	c1c2c(cc(c1Cl)S(=O)(=O)N)S(=O)(=O)N[C@@H](N2)[C@H]3C[C@@H]4C[C@H]3C=C4
	the source data	CCc1cc(=O)n2c([nH]1)cc(n2)[C@@H]3CCN(C3)Cc4ccc(c(c4)OC)OC
	the source data	COc1ccc(cc1)C(=O)/C=C/c2ccc(c(c2)CSc3[nH]c4ccccc4n3)OC
	the source data	CCCCNC(=O)N1CCC[C@@H]1C[C@H](c2ccccc2)O
	the source data	c1ccc2c(c1)c(c(s2)C(=O)OCC(=O)Nc3ccc(cc3F)Cl)Cl
	the source data	c1cc2c(cc1NC(=O)C3CCN(CC3)C(=O)c4cc5c(s4)CCCCC5)OCO2
	the source data	COc1ccccc1CNC(=O)[C@@H]2CCCN(C2)c3ccc(nn3)n4cncn4
	the source data	CC(C)/C(=N\NC(=O)CNC(=O)c1ccccc1Br)/C
	the source data	CC[C@H]1CCCCN1C(=O)C[C@H](c2ccccc2)NC(=O)C
	the source data	COc1ccnc(c1)NC(=O)c2cc3c([nH]2)cccc3Br
	the source data	CN(c1ccccn1)C(=O)C2CCCCC2
	the source data	COc1ccc2c(cc(=O)oc2c1)CC(=O)NCC3CCC(CC3)C(=O)[O-]
	the source data	c1csc2c1c(ncn2)N[C@@H]3CCCNC3=O
	the source data	C[C@@H]1CCC[C@H](N1C(=O)COc2ccc(cc2)C(=O)Nc3ccccc3N4CCOCC4)C
	the source data	C[C@H](c1ccncc1)NC(=O)c2cc3c(c(c2)Cl)OCO3
	the source data	COc1ccc(c(c1)[N+](=O)[O-])NC(=O)[C@@H]2C[C@H]2c3ccc(cc3)F
	the source data	c1ccc2c(c1)cnn(c2=O)CCNC(=O)c3cccc4c3NCCC4
	the source data	c1c2c(cc3c1OCO3)n4c(nc2=O)[C@@H](SC4=S)C(=O)N
	the source data	CCCNC(=O)CNC(=O)Nc1cccc(c1)OC(F)(F)F
	the source data	c1cc(cnc1)c2nc(on2)[C@@H]3CCN3C(=O)c4cccs4
	the source data	c1ccc(c(c1)C(F)(F)F)F
	the source data	CC(C)NC(=O)COc1ccc(cc1OC)C(=O)Oc2ccc3ccccc3c2
	the source data	Cc1ccc(cc1)[C@H](c2ccccc2)NCc3cc(=O)n4c(csc4[nH+]3)C
	the source data	C[NH+]1CCC[C@H](C1)NC(=O)Cn2cc(cn2)NC(=O)c3ccccn3
	the source data	CC(=O)N[C@@H]1[C@@H]([C@@H]2[C@@H](COC(O2)(C)C)O[C@@H]1Oc3ccc(cc3)Cl)O
	the source data	C[C@@H](CNC(=O)c1ccccc1OCc2ccccc2Cl)Cn3cccn3
	the source data	CC(C)(C)C(=O)/C=c\1/[nH]c(=O)/c(=C/c2ccc(cc2OC)OC)/s1
	the source data	C[C@@H](c1ccc(cc1)NC(=O)C2CC2)[NH2+][C@H](C)C(=O)Nc3ccccc3F
	the source data	CCc1ccc2c(c1)/C(=C\3/C(=[NH+]/C(=O)C)/c4ccccc4O3)/C=C(O2)O
	the source data	CO[C@@]1(CCSC1)CNC(=O)C(=O)NCC(F)(F)F
	the source data	CC1CCC2(CC1)C(=O)N(C(=O)N2)CC(=O)NCCc3cccc(c3)F
	the source data	Cc1ccccc1OCc2nc(no2)c3cccc(c3)Br
	the source data	CCOC(=O)C1=C(NC(=O)N[C@@H]1c2ccco2)CN3CCC(CC3)C(=O)c4ccc5c(c4)OCCO5
	the source data	c1ccc2cc(ccc2c1)OCC(=O)Nc3ccccc3N4CCCCC4
	the source data	c1nnc(s1)NC(=O)[C@@H]2CCC=CC2
	the source data	COc1ccc(cc1)SCCC[NH+]2CCOCC2
	the source data	CC(C)c1ccc(cc1)[C@H]2CCCN2C(=O)CCc3nc(no3)CSC
	the source data	Cn1cc(cn1)CN(C)C(=O)c2cccnc2Cl
	the source data	c1ccc2c(c1)[C@H](CO2)Nc3ncc(c(n3)N)[N+](=O)[O-]
	the source data	C[C@H]1C[NH+](CC[C@@H]1N(C)C(=O)NCCOc2ccccc2)C
	the source data	Cc1cnc(cn1)C(=O)N2CC3(CC[NH2+]CC3)C[C@@H]2C(=O)[O-]
	the source data	C[C@@H](CCc1ccccc1)NC(=O)C2CCN(CC2)c3cc(ncn3)Oc4ccccc4
	the source data	CS(=O)(=O)c1cccc(c1)C(=O)N2CCN(CC2)c3ccc(cc3)Cl
	the source data	Cn1cc(cn1)CCOC(=O)c2csc(n2)c3ccccc3
	the source data	c1cc(ccc1Cn2c3c(c(=O)nc([nH]3)[C@@H]4CCCN(C4)C(=O)c5ccc(cc5F)F)nn2)F
	the source data	CC(C)CN(Cc1ccccc1)C(=O)Nc2ccccc2
	the source data	COC(=O)c1ccc(cc1)C(=O)NCC#CCOc2cccc3c2nccc3
	the source data	C[C@@H](c1ccc(cc1)Cl)NCC(=O)N(CCOC)[C@@H]2CCS(=O)(=O)C2
	the source data	c1ccc(cc1)C(=O)Oc2ccc3ccccc3c2
	the source data	C[NH+]1CCN(CC1)c2nc(cs2)c3ccc(cc3)S(=O)(=O)N4CCCC4
	the source data	Cc1c2cc(sc2n(n1)C)C(=O)OC[C@@H]3CC=CC[C@@H]3C
	the source data	c1cc(c(nc1)n2ccc(n2)NC(=O)C(=O)N3C[C@H]4CCC[C@H]4C3)Cl
	the source data	CC(C)OC[C@H](Cn1c2c(=O)[nH]c(=O)n(c2nc1N/N=C(\C)/c3ccc(cc3)Cl)C)O
	the source data	c1ccc(cc1)C[NH2+]CC2=C(N=NC2)c3ccc4c(c3)OCO4
	the source data	COc1cc(ccc1OC(=O)c2cc3cccc(c3[n-]2)[N+](=O)[O-])C4SCCS4
	the source data	C[C@@H](c1ccc2c(c1)CCCC2)NC(=O)Cn3cnc(n3)C#N
	the source data	C[C@H](CNC(=O)CCC(=O)Nc1ccccc1C(C)C)Oc2cccnc2
	the source data	Cc1c(c(on1)C)[C@@H]2CCCN2C[C@@H]3C=NN=C3c4cc(ccc4OC)OC
	the source data	C[C@@H]1[C@H](C(=O)N(C1=O)C[C@@H](CCc2ccccc2)O)C
	the source data	Cc1ccc(cc1)OC[C@H](C)NC(=O)[C@H]2C[C@@H]2[N+](=O)[O-]
	the source data	CC(C)(C)c1nc(c(o1)Sc2ccc(cc2)Cl)C#N
	the source data	COc1cc(cc(c1OC)OC)c2nc(on2)CCN(CCc3ccccc3)C(=O)C4CCC4
	the source data	C[C@H]1C(=O)N=C(S1)N/N=C\c2ccccc2O
	the source data	Cc1ccc(cc1)c2csc3c2c(=O)n4c(n3)c5ccccc5c(n4)NCc6ccco6
	the source data	CC(C)(C)N1C/C(=N\Cc2ccccc2)/O[S@]1=O
	the source data	Cc1ccc(cc1Cl)NC(=O)[C@@H]2CCCN(C2)S(=O)(=O)c3c([nH]nc3C)C
	the source data	Cc1ccc(o1)c2cc([nH]n2)C(=O)N3CCN(CC3)CCn4cncn4
	the source data	c1cc(ccc1[C@H]2C[C@@H]2NS(=O)(=O)N3CCCCC3)F
	the source data	COCc1c(nnn1c2ccccc2)C(=O)Nc3ncc(s3)Cc4ccccc4
	the source data	CCN(CC)C(=O)NCC1(CCCC1)c2ccccc2
	the source data	CCCCNC(=O)/C(=C/c1ccc(cc1)OC(=O)CSc2ccc(cc2)C)/C#N
	the source data	Cc1ccc2c(c1)[C@@H]3C[NH+](CC[C@@H]3N2C(=O)C4CC4)C
	the source data	CCN([C@@H]1CCS(=O)(=O)C1)C(=O)CNc2cccc(c2C)[N+](=O)[O-]
	the source data	C[C@@H]1c2ccccc2N([C@@H]1C[NH3+])C
	the source data	CCc1ccccc1N(C)C(=O)c2c3c(n(n2)C)-c4ccccc4OC3
	the source data	C[C@@H](C(=O)N[C@@H](c1ccccc1)C(=O)N)Sc2ccc(cc2)Cl
	the source data	Cc1cccc(c1OCCCNC(=O)c2cccnc2[S-])C
	the source data	C[C@H](C(=O)O[C@H](C)C(=O)Nc1cc(ccc1OC)[N+](=O)[O-])N2C(=O)c3ccccc3C2=O
	the source data	CN(CCOC)C(=O)NCc1cccc(c1)C#N
	the source data	Cc1c\2c(oc1C(=O)Nc3ccc(cc3)C(C)C)CCC/C2=N\Nc4cccc(c4)C(F)(F)F
	the source data	Cc1c(nc(o1)c2ccccc2)C(=O)Nc3ccnn3Cc4ccc(cc4Cl)Cl
	the source data	CC(C)(C)c1cc([nH]n1)C(=O)N/N=C\c2cccc(c2)Br
	the source data	c1cc(cc(c1)S(=O)(=O)N)NC(=O)c2ccc(cc2)OC(F)(F)F
	the source data	CC(C)(C)c1nc(on1)CCC(=O)NCc2cscn2
	the source data	c1cc(cc(c1)C(F)(F)F)c2ccc(o2)C(=O)NNC(=O)[C@@H]3CCCO3
	the source data	CCOc1cc(ccc1OC)CNC(=O)N2CCN(CC2)c3cccc[nH+]3
	the source data	CCN(c1ccccc1)C(=O)c2cccc(c2)NC(=S)NC(=O)CCCC(=O)OCCCc3ccccc3
	the source data	CC(C)C(=O)Nc1cc(c(cc1Cl)N)N2CCOCC2
	the source data	Cc1ccc(c(c1)[N+](=O)[O-])OC(=O)/C=C/c2c(nn(c2Cl)C)C
	the source data	Cc1cccc(c1)OCC(=O)NNC(=O)c2cc(n[nH]2)C(C)(C)C
	the source data	C[C@@H](c1cccc(c1)Cl)NC(=O)NCCNC(=O)C(C)C
	the source data	c1cc(ccc1/C=C/C(=O)NC2CCCCCCCCCCC2)F
	the source data	C[C@@H](C(=O)Nc1cc2c(cc1OC)c3ccccc3o2)[NH+](C)Cc4ccc(cc4)OC(F)F
	the source data	COc1cc(cc(c1)OC)N2C[C@@H](CC2=O)C(=O)N3CCc4cc(ccc4C3)F
	the source data	C[C@H](CNC(=O)CNC(=O)NCc1ccc(cc1)F)C[NH+]2CCCCC2
	the source data	Cc1cc(cc2c1oc(n2)c3ccc(c(c3)Cl)OC)n4cnnc4
	the source data	CCO[C@H]1C[C@H](C12CC[NH+](CC2)Cc3ccc(cc3C)Br)[O-]
	the source data	CCOc1ccc(cc1)Nc2cccc(c2C#N)F
	the source data	Cc1cccc(c1)C2(CCCCC2)C(=O)NCc3ccc(cc3)CS(=O)(=O)C
	the source data	CCOC(=O)NC1c2ccccc2Oc3c1cccc3
	the source data	CC(C)C(=O)Nc1ccc(cc1)NC(=O)c2ccc(cc2)NC(=O)N
	the source data	CCN(CC)S(=O)(=O)c1ccc(c(c1)NC(=O)/C=C/c2ccccc2Br)OC
	the source data	Cc1cccc(c1NC(=O)c2ccc(c(c2)S(=O)(=O)N3C[C@H](C[C@@H](C3)C)C)OC)C(C)C
	the source data	Cc1ccc(cc1)C(=O)N2CCC[C@@H](C2)C(=O)N(CC#N)CC#N
	the source data	c1c[nH]nc1C(=O)N2CCn3c(nnc3C[NH+]4CCCC4)C2
	the source data	Cc1ccc(cc1C(=O)NC(C)C)NC(=O)N(C)Cc2cccc(c2)C#N
	the source data	CCCNC(=O)Cn1ccc2c1cc[nH+]c2SCc3ccc(cc3)C
	the source data	CCN(Cc1cnc(s1)C(C)(C)C)[C@@H](C)CS(=O)(=O)C
	the source data	CCc1nc(no1)CN2CCN(CC2)c3ccc(cc3C#N)[N+](=O)[O-]
	the source data	c1ccc(cc1)NC(=O)COc2ccc(cc2)C(=O)N/N=C/c3cc(ccc3O)[N+](=O)[O-]
	the source data	c1ccc(cc1)N2C(=O)/C(=C/c3ccc(cc3)OCc4ccc(cc4)[N+](=O)[O-])/SC2=S
	the source data	Cc1cc(c(cc1Br)C)C(=O)OCCN(C)S(=O)(=O)N(C)C
	the source data	COc1cccc(c1)[C@@H]2C[C@H]2C(=O)NCCCOCC3CCOCC3
	the source data	CC[C@@H](C)[C@H](C)N(C1CC1)C(=O)c2cccc(c2)S(=O)(=O)N3CCCc4c3cccc4
	the source data	c1ccnc(c1)Nc2cc(ncn2)NCCNC(=O)c3ccc4c(c3)OCO4
	the source data	CCN1CCN(CC1)C(=O)[C@@H](C)Sc2nnc(o2)COc3cccc(c3)C
	the source data	CCOc1ccc(cc1)C(=O)Nc2nc3c(s2)CCCCC3
	the source data	C/C(=N\Nc1nnc(n1N)SCC(=O)c2ccc(c(c2)OC)OC)/C=C/c3ccccc3
	the source data	C[C@](C[NH+](C)C)(c1ccc2c(c1)CN(CCO2)Cc3ccc(cc3F)F)O
	the source data	Cc1c(c(n(n1)C)C)C(=O)NCC2CCC(CC2)(C)C
	the source data	COCCNC(=O)C(=O)N/N=C/c1cccc(c1)Cl
	the source data	C1CN(CC[NH+]1CC(=O)[O-])N
	the source data	Cn1cc(c(=O)[nH]c1=O)C(=O)N2C[C@H]3C[NH+](C[C@]3(C2)C(=O)[O-])C4CCCCC4
	the source data	CC(C)n1c2ccc(cc2oc1=O)NC(=O)Nc3ccc4c(c3)CCC4
	the source data	c1ccc(cc1)c2ccc(cc2)NC(=O)N3CCN(CC3)c4ncccn4
	the source data	Cc1ccc(cc1)Oc2cc(nc(n2)SCc3cccc(c3)C)C(C)C
	the source data	CCC(=O)N1CCN(CC1)c2ccc(cc2)NC(=O)C(C)(C)C
	the source data	C=CCn1c(ncn1)C(=O)Nc2ccccc2
	the source data	Cc1ccc2cccc(c2n1)NC(=O)c3cc(ccc3OC)Cl
	the source data	CC(C)c1ccc(cc1)CSc2nnc(s2)S[C@H](c3ccccc3)C(=O)NC4CC4
	the source data	C[NH+](C)Cc1cccc(c1)CNC(=O)CCCc2cc(ccc2F)F
	the source data	CC[C@H](CNC(=O)c1ccc(cc1)N2CCCC2=O)[NH+]3CCCC3
	the source data	Cc1ccc(c(c1)OCC(=O)NN[C@@H](C)C(=O)Nc2cc(ccc2OC)Cl)C(C)C
	the source data	Cc1c(cccc1NC(=O)N(C)Cc2cnc(nc2)N)C(=O)NCCOC
	the source data	Cc1ccc(cc1S(=O)(=O)C)NC(=O)C
	the source data	Cc1cc(no1)N2[C@@H](C(=C(C2=O)[O-])C(=O)c3ccc(c(c3)Cl)OC)c4ccc(cc4)O
	the source data	Cc1ccc2c(c1)oc(n2)c3ccc(c(c3)NC(=O)COc4ccc(cc4)Cl)Cl
	the source data	C[C@@H](c1cccc(c1)OCc2ccccn2)NC(=O)NCCNC(=O)C
	the source data	c1ccc(cc1)Cc2nc(cs2)C(=O)Nc3ccccc3C(F)(F)F
	the source data	C[C@@H](C(=O)Nc1ccccc1c2ccccc2)Sc3nnc(n3N)c4ccccc4F
	the source data	C[C@H](c1ccc(cc1)S(=O)(=O)N)NCC(=O)Nc2ccc(cc2)OCc3ccccc3
	the source data	CCOC(=O)C1=C(N=C2[N+](=C(CS2)CC(=O)NC(C)C)[C@@H]1c3cc(cc(c3)OC)OC)c4ccccc4
	the source data	CCOc1ccc(cc1)NC(=O)[C@@H](C)Sc2nnnn2C
	the source data	CC[C@H](C)N(CC(=O)N1CCc2c(ccs2)[C@@H]1COc3ccc(cc3)C)C(=O)Cc4ccccc4
	the source data	Cc1c(cco1)CNC(=O)CCNC(=O)N(C)Cc2ccccc2
	the source data	c1ccc(cc1)C(=O)NC(=O)CSc2nc3ccccc3s2
	the source data	C[C@H](C[C@H]1[C@@H](C(ON1C)(C)C)C(=O)OC)[C@H]2CC[C@H]3[C@@]2(CCC[C@@H]3O)C
	the source data	Cc1nnc2n1N[C@H]([C@@H](S2)C(=O)Nc3ccccc3Cl)c4ccc(cc4)OC
	the source data	CC(C)CCn1cc(nn1)C(=O)N2CC[C@@H](C2)Oc3cccc(c3)Cl
	the source data	c1ccc(cc1)C2=CC[NH+](CC2)CC(=O)Nc3ccccc3C#N
	the source data	CC(C)c1cc(cc(c1O[C@H]2[C@@H]([C@H]([C@@H]([C@H](O2)C(=O)OC)O)O)O)C(C)C)O
	the source data	CN(Cc1ccccc1)[C@H](c2ccc(cc2)F)C(=O)N
	the source data	COc1cccc(c1OC)/C=C\2/C(=N/C(=N\c3cccc(c3Cl)Cl)/S2)O
	the source data	COCC[NH+]1CCO[C@@H]2CN(CC[C@@H]2C1)C(=O)Cc3ccccc3
	the source data	Cc1c(c[nH]n1)NC(=O)[C@H](C)OCCC(C)C
	the source data	Cn1cc(cn1)[C@H](C(F)(F)F)OC(=O)c2ccc3c(c2)n(nn3)C
	the source data	Cc1ccccc1n2c(nnc2SCC(=O)Nc3ccccc3C(=O)N[C@@H](C)c4ccccc4)C
	the source data	CC(C)(C)OC(=O)N1CCN([C@@H](C1)C(=O)[O-])S(=O)(=O)c2ccc(s2)Br
	the source data	C=C1[C@@H]([C@@H]1C(=O)Nc2ccccc2)C(=O)Nc3ccccc3
	the source data	c1ccc(c(c1)c2nc(cs2)CC(=O)Nc3nc(cs3)c4ccc5c(c4)OCCO5)Cl
	the source data	Cc1ccc2c(c1)c(=O)n(cn2)Cc3nc(on3)c4cccs4
	the source data	C[NH+]1CCN(CC1)CCCNC(=O)c2cccc(c2)S(=O)(=O)C
	the source data	C(CSC(=[NH2+])N)C#N
	the source data	c1ccc2c(c1)c(nc(n2)c3cccnc3)NCCNC(=O)c4cccnc4
	the source data	COc1ccc(cn1)C(=O)N2CCCN(CC2)C(=O)c3ccccc3F
	the source data	C[C@@H](C1CC1)N(C)C(=O)N[C@H](C[NH+]2CCCC2)c3ccccc3
	the source data	CCC(CC)[C@H](CNC(=O)[C@H]1Cc2ccccc2OC1)N3CCOCC3
	the source data	C[C@H]1CCOCCN1Cc2nnc(s2)C(=O)Nc3ccccc3
	the source data	CCC[C@@H]1CN(CCO1)C(=O)Nc2cccc(c2)CN(C)C(=O)C
	the source data	c1ccc(cc1)COC(=O)NC[C@H]2CCC[NH+]2CC(=O)[O-]
	the source data	Cc1ccccc1NC(=O)N2CCc3c(sc(n3)NC(=O)c4cc(on4)C)C2
	the source data	c1c[nH+]c(nc1N)N[C@H]2CCC[NH+](C2)CC3CCCCC3
	the source data	Cc1c(n(c2c1cc(cc2)C(=O)NN)Cc3ccccc3)C
	the source data	Cc1ccc(cc1)c2cc(nc(n2)C)Nc3ccc(cc3)SC#N
	the source data	CCN(CCO)C(=O)c1ccc(nc1)OCC(F)(F)F
	the source data	CCOc1ccccc1OCC(=O)c2nc(cs2)CC(=O)[O-]
	the source data	CC(=O)c1cccc(c1)NC(=O)C[C@H](c2ccco2)n3cccc3
	the source data	c1cc(c(cc1S(=O)(=O)N2CCCC2)NC(=O)c3ccnc(c3)Cl)O
	the source data	CCc1nnc(s1)NC(=O)[C@H](C)Cc2cccc(c2)F
	the source data	CCNS(=O)(=O)c1ccc2c(c1)NC(=O)[C@@H](O2)C
	the source data	CC(C)(C)c1ccc(cc1)C2=NC3(CCN(CC3)C(=O)Nc4cccc(c4)OC)NC2=O
	the source data	c1cc(c(cc1C#N)[C@H]2CCC[NH2+]2)N
	the source data	Cc1cccc(c1)C[NH+]2CCN(CC2)c3nc4c(n3Cc5ccccc5Cl)c(=O)[nH]c(=O)n4C
	the source data	Cc1c(cco1)c2nnc(n2CC=C)SCC(=O)Nc3cc(ccc3OC)Cl
	the source data	Cc1ccsc1CN(C)C(=O)Cc2csc(n2)c3cccnc3
	the source data	Cc1cccc(c1)C(=O)Nc2nnc(s2)SCC(=O)Nc3ccccc3C(F)(F)F
	the source data	C[C@](CNC(=O)Nc1cc(cc(c1)OC)OC)(c2ccsc2)O
	the source data	c1ccc(cc1)N2CC[NH+](CC2)C[C@@H](CC(=O)Nc3ccccc3F)C(=O)[O-]
	the source data	Cc1ccc(cc1)c2c3c([nH]n2)C(=O)N([C@H]3c4ccccc4)C[C@H]5CCCO5
	the source data	c1cc(ccc1N2C(=O)C=C(C2=O)N3CC[NH+](CC3)CCO)Cl
	the source data	CCOc1c(c(ncn1)NN)N
	the source data	C[C@@H](C(=O)N1CCN(CC1)c2ccccc2)NC(=O)c3ccccc3
	the source data	CC(C)[C@H](C(=O)NCc1cccc(c1)OC)NS(=O)(=O)c2ccc(cc2)c3ccc(cc3)F
	the source data	CC(=O)c1ccc(cc1)NC(=O)C2CCCCC2
	the source data	Cc1cccc2c1nc([nH]2)CCN(C)C(=O)c3cc(n[nH]3)C4CC4
	the source data	CCOC(=O)c1c2c(sc1NC(=O)c3cccc(c3)OC)C[C@H](CC2)C
	the source data	c1ccn2c(c1)cnc2Sc3cc(nc(n3)N)Cl
	the source data	c1cc(c(cc1[N+](=O)[O-])C(=O)Nc2ccncc2)SCCO
	the source data	c1ccc2c(c1)C[C@@H](C(=O)N2)CCC(=O)NC3CCC(CC3)CO
	the source data	CN(CC(=O)NCc1ccccn1)c2ccc(cc2)OCC#C
	the source data	Cc1cccc(c1NC(=O)CCC(=O)N/N=C\c2cc(c(c(c2)OC)OC)OC)C
	the source data	c1ccc(cc1)S(=O)(=O)N2CCC(CC2)C(=O)N(Cc3ccc(cc3)F)C4CC4
	the source data	CCN(c1cccc(c1)C)C(=O)C[C@@H](C)S(=O)(=O)c2cc3c(cc2C)NC(=O)CO3
	the source data	CC(C)OCCCNC(=O)CCCC(=O)Nc1ccc(cc1)OCCC2CCCCC2
	the source data	Cc1ccc(cc1)N([C@H]2CS(=O)(=O)C=C2)C(=O)c3cc(cc(c3)C)C
	the source data	Cc1cnc(nc1)CO
	the source data	CC1=C[C@H](N=N1)[C@H]2NN=C3N2N=C(CS3)c4ccc5ccccc5c4
	the source data	CCC(CC)C(=O)Nc1ccc(cc1)C(=O)NCCc2nnc(s2)N
	the source data	CC1=C([C@H](N(C(=O)N1)C(=O)C)c2ccccc2C(F)(F)F)[N+](=O)[O-]
	the source data	c1ccc(c(c1)C(=O)NCc2ccco2)Br
	the source data	C[C@@H]1CN(c2c1cccc2)C(=O)C(=O)NCc3ccnc(c3)OC4CCC4
	the source data	Cc1cc(nn1CC(=O)Nc2c(nn(c2C)Cc3ccccc3Cl)C)C(F)F
	the source data	C[NH+](Cc1cnc(nc1)c2ccco2)CC3(CCCC3)CO
	the source data	Cc1c(c(c(nc1C)S[C@@H](C)C(=O)NC(=O)NCC(C)C)C#N)C
	the source data	CC(C)CN(CC(F)(F)F)C(=O)Nc1cccc(c1)N2CCNC2=O
	the source data	COc1ccccc1CCNC(=O)N[C@H](c2ccccc2)c3ccccn3
	the source data	C[C@@H](CC#C)OC(=O)C1CCN(CC1)c2ccc(cn2)Cl
	the source data	COc1cccc(c1)C2=NO[C@H](C2)C(=O)N3CCN(CC3)C(=O)c4ccco4
	the source data	CCOc1ccc(cc1)c2nc(on2)Cn3cnc4c(c3=O)nnn4c5ccccc5
	the source data	CN(Cc1ccc(cc1)C(=O)N)C(=O)C2CC2
	the source data	c1c(c(cc(c1F)F)[N+](=O)[O-])C(=O)NC[C@H]2CCC=CC2
	the source data	Cc1c(cccc1N[C@@H](C)C(C)C)C(=O)N
	the source data	CC1(c2cc(ccc2N(C1=O)C)S(=O)(=O)Nc3ccc4c(c3)OCO4)C
	the source data	COc1ccc(c(c1)C(=O)C(=O)c2ccccc2)OC
	the source data	Cc1ccc(s1)CNC(=O)[C@H]2C[C@H]([NH+]([C@H]2c3ccccc3F)C)C(=O)OC
	the source data	CN(CC(=O)NCCCOC)C(=O)COc1ccccc1
	the source data	Cc1ccc(cc1N2C(=O)[C@H]3[C@H]4c5ccccc5C=C[NH+]4[C@@H]([C@@H]3C2=O)C(=O)C)Cl
	the source data	CCOc1ccc(cc1Br)C(=O)NC(=S)Nc2cccc(c2)C(=O)NC(C)C
	the source data	CN1C(=NN[C@]12N(N=C(S2)C(=O)OC)c3ccccc3)c4ccc(cc4)OC
	the source data	c1ccc(c(c1)C(F)(F)F)NC(=O)Cn2c(=O)ccc(n2)c3ccc4c(c3)OCO4
	the source data	Cc1ccc(cc1)N2C3=NC(=NC(=O)[C@@H]3SC2=S)SCC(=O)NCc4ccc(cc4)OC
	the source data	Cc1c(nc(nn1)O)SCC(=O)Nc2ccc(cc2)Br
	the source data	Cc1cc(on1)C(=O)NCc2ccc(c(c2)OC)OC
	the source data	COc1ccc(cc1)c2ccc(nn2)N3CCC[C@@H](C3)C(=O)N4CCN(CC4)C/C=C/c5ccccc5
	the source data	CCOc1ccc(cc1OC)C(=O)N(C)[C@H](C)c2ccco2
	the source data	CCOC(=O)[C@@]1(C(=O)Nc2ccc(cc2O1)NC(=O)COc3cccc(c3)C)C
	the source data	COc1ccc(cc1)CCNCc2cc(no2)c3ccc4c(c3)OCO4
	the source data	c1ccc(c(c1)NC(=O)Cc2ccc(cc2)O)SCC(F)(F)F
	the source data	Cc1c(nc(o1)c2cccc(c2)Br)C[NH+]3CCC(CC3)C(=O)NCc4ccc(cc4)Cl
	the source data	C[C@H]1CCCC[C@@H]1NC(=O)Cn2c3ccccc3nc(c2=O)N4CCOCC4
	the source data	Cc1ccc(c(c1)C)NC(=O)c2cnn3c2nc(cc3C(F)F)c4ccc(cc4)OC
	the source data	Cc1ccc(o1)/C=N\NC(=O)CN2CCOCC2
	the source data	CC(C)CN(c1ccc(cc1)OC)S(=O)(=O)c2nnc(s2)NC(=O)c3ccc(cc3)OC
	the source data	Cc1c([nH+]c(nc1N2CCn3c(cc(n3)CCC(=O)[O-])C2)N4CCCC4)C
	the source data	CCc1ccccc1NC(=S)N(Cc2cccc(c2)F)Cc3ccco3
	the source data	C[C@@H](CC(=O)N[C@@H]1CC[C@@H](C1)[NH+](C)C)C2CCCCC2
	the source data	Cc1cc(=O)[nH]c(n1)SCC(=O)Nc2nc3ccc(cc3s2)[N+](=O)[O-]
	the source data	C[C@H]1C[C@@H](C[NH+](C1)CCCNC(=O)NC[C@@](C)(c2ccsc2)O)C
	the source data	C[C@@]1(C(=O)N(C(=O)N1)CC(=O)N(C)c2ccccc2)c3ccccc3F
	the source data	CCc1ccc2c(c1)nc(o2)c3ccc(c(c3)NC(=O)c4ccccc4I)C
	the source data	CCCCSc1cc2c3c(c1)oc(=O)c4c3c(cc(c4)[N+](=O)[O-])oc2=O
	the source data	C[C@@H](C(=O)Nc1cc(n[nH]1)c2cccs2)S(=O)(=O)C(C)C
	the source data	c1cc(c(cc1NC(=O)CCn2cnc3c(c2=O)ccs3)F)F
	the source data	C[C@H](c1ccccc1OC)N(C)C(=O)CN2CC3(CC[NH2+]CC3)OC2=O
	the source data	CCCOc1ccc(cc1C(=O)C(F)(F)F)F
	the source data	CCCCNC(=O)Cc1nc(on1)C2CCN(CC2)C(=O)N(C)C
	the source data	Cc1cc2cccnc2c(c1)NC(=O)C(=O)NCCc3nc(c(s3)C)C
	the source data	Cc1cccc(c1)COc2cccc(c2)/C=C\3/C(=O)NN(C3=O)c4ccccc4
	the source data	CCOc1ccc(cc1)c2nc(cs2)C(=O)N3CCOC[C@@H]3C4CC4
	the source data	Cc1ccccc1n2c3c(cn2)[C@@]4(CC(=N3)O)c5ccccc5N(C4=O)CC(C)C
	the source data	CS(=O)(=O)N(Cc1ccc(cc1)C(=O)N/N=C/c2ccc(cc2Cl)Cl)c3ccccc3
	the source data	CC(=O)N[C@H]1CCCN(C1)C(=O)C[NH+](C)CCCOC
	the source data	Cc1nnc(s1)C2CCN(CC2)C(=O)/C=C/c3ccco3
	the source data	c1ccc(cc1)NC(=O)CN2CCN(CC2)S(=O)(=O)c3cccc(c3)Br
	the source data	c1cc(c(cc1C#N)NC(=O)c2ccc(cc2Cl)Cl)OC(F)F
	the source data	COc1cccc(c1)C(=O)N2CCC3(CC2)C(=O)N(C(=O)N3)Cc4ccccc4Cl
	the source data	Cc1ccc(cn1)C(=O)Oc2ccc(cc2)N3CCCC3=O
	the source data	Cc1ccc(o1)[C@H]2c3c(=O)c4ccccc4oc3C(=O)N2c5nc6ccc(cc6s5)C(C)C
	the source data	c1ccc2c(c1)[nH]c(n2)NC(=O)c3cccc(c3)OCc4cn5ccccc5n4
	the source data	CCc1ccc(cc1)NC(=O)c\2cc3cccc(c3o/c2=[NH+]\NS(=O)(=O)c4ccccc4)OC
	the source data	CC(C)CCOc1cccc(c1)[C@H]2C(=C(C(=O)N2c3nccs3)[O-])C(=O)c4ccc(cc4)Cl
	the source data	c1ccc(cc1)COC(=O)N2CCC[C@@H]2C(=O)OCC(=O)c3ccccc3
	the source data	c1cc(c(nc1)NCc2cc(ccc2F)Br)C#N
	the source data	C[C@]1(CC[NH+](C[C@@H]1O)Cc2cnc(nc2)NCC(=O)[O-])O
	the source data	c1c(ccc(c1)/N=C/c2sc(cc2)Br)/N=C/c3sc(cc3)Br
	the source data	C[NH+](C)C1[C@@H]2CC3C[C@H]1CC(C2)(C3)OC(=O)C(c4ccccc4)c5ccccc5
	the source data	COC(=O)C1=CN(C=C(C1c2ccc(s2)Cl)C(=O)OC)C[C@H]3CCCO3
	the source data	C[C@@H]1Cc2ccccc2N1C(=O)[C@H]3CCCN(C3)C(=O)N
	the source data	C[n+]1c2c(c(n(c1=S)c3ccccc3)N)nc(o2)c4ccccc4
	the source data	Cc1ccc(cc1)n2c(nnn2)SCc3nc(c4ccccc4n3)C
	the source data	C[C@@H](CCc1ccccc1)[NH2+]Cc2nnc(o2)c3ccccc3
	the source data	Cc1cccn2c1nc(c2NC(=O)c3ccccc3)c4ccc(cc4)Cl
	the source data	COc1ccc(c(c1)[N+](=O)[O-])c2ccc(o2)C[NH+]3CCc4c(c(ncn4)OC)C3
	the source data	CN(Cc1ccc(cc1)[N+](=O)[O-])c2cccc(n2)F
	the source data	Cc1ccc2c(c1C)CC[C@H]3[C@H]2CC[C@@H]4[C@@]3(CC[C@@H](C4)O)C
	the source data	Cc1cccc(c1)Nc2c(c(ncn2)Nc3cc(on3)C)[N+](=O)[O-]
	the source data	CCOC(=O)Cc1csc(n1)NC(=O)/C=C\C(=O)[O-]
	the source data	Cc1c2c(n[nH]1)C(=O)N[C@H](N2)c3ccc(c(c3)OC)OCc4cccs4
	the source data	Cc1ccc2c(c1)c(=O)cc(n2C[C@H]3CCCN3C(=O)CCc4ccccc4)C(F)(F)F
	the source data	c1cc(ccc1C(=O)NNc2c(c(ncn2)Nc3ccc4c(c3)OCCO4)N)F
	the source data	CCO/C=C\1/C(=NN(C1=O)c2cccc(c2)Cl)C
	the source data	CCOC(=O)C1=C(NC2=C([C@@H]1c3ccc(cc3)OC)C(=O)C[C@@H](C2)c4ccccc4)C
	the source data	CCc1ccc(cc1)N2C[C@@H](CC2=O)C(=O)Nc3ccccc3C#N
	the source data	C[N+]1(CC[N+](CC1)(C)C)C
	the source data	Cc1ccc(c2c1C3(C(=O)N2CC#N)OCCO3)C
	the source data	c1cc(c(c(c1)Cl)/C=C/C(=O)Nc2ccc(cc2)C(=O)NC3CC3)F
	the source data	CC(C)[C@H](C(=O)N1CCN(CC1)S(=O)(=O)c2cccc(c2)F)NC(=O)c3ccc(cc3)OC
	the source data	c1ccc2c(c1)C(=O)N(S2(=O)=O)C(=O)CN3CCOCC3
	the source data	C[C@H](C(=O)NCc1ccccn1)NC(=O)c2csc(n2)Nc3cccc(c3)C(F)(F)F
	the source data	CC1=C([C@@H](C(=C(N1)SCC(=O)Nc2cccc(c2)OC)C#N)c3ccc(cc3)Cl)C(=O)OCc4ccccc4
	the source data	COc1ccccc1NC(=O)CCc2cc(c(cc2Br)OC)OC
	the source data	COc1cc(c(cc1OC)[N+](=O)[O-])C(=O)/N=c/2\n(c3ccc(cc3s2)S(=O)(=O)C)CC(=O)OC
	the source data	Cc1c(nco1)C(=O)N2CCN(CC2)Cc3ccc(cc3)C(F)(F)F
	the source data	Cc1ccccc1Oc2c3ccccc3nc(n2)c4cccc(c4O)OC
	the source data	Cc1cnn(c1)CCC(=O)Nc2ccc(cc2)C(C)(C)C
	the source data	C[C@H](CNC(=O)N1CCC[C@@H]1c2cccc(c2)Cl)N3CCOCC3
	the source data	Cc1ccc(o1)c2cnnc(n2)NCCc3cn4ccccc4n3
	the source data	CC(C)[NH+](CCCNC(=O)[C@@H]1CCCN(C1)c2nnc(s2)n3cccc3)Cc4ccccc4
	the source data	Cc1ccc(o1)CN(CCc2ccccc2)C(=O)CN(C3CCCCC3)C(=O)CCc4ccccc4
	the source data	c1cc2c(ccc(c2nc1)C(=O)NCc3ccc4c(c3)OCO4)Cl
	the source data	CC[NH+](CC)CCN1C[C@H]([C@@H]2[C@H]1CCCO2)Oc3cccnc3
	the source data	COc1ccc(cc1)N2CCN(CC2)CC(=O)Nc3cccc(c3)S(=O)(=O)N
	the source data	Cc1ccc(c(c1)C)C(=O)N(CC(C)C)c2c(n(c(=O)[nH]c2=O)CC(C)C)N
	the source data	CCc1nnc2n1CCN(C2)Cc3ccc(c4c3nccc4)F
	the source data	CCN(CC)S(=O)(=O)c1ccc2c(c1)nc(n2C)CCC(=O)N3CCN(CC3)c4ccccc4
	the source data	CCCSC1=C([C@H]([C@@H](C(=O)N1)C(=O)OC)c2ccccc2Cl)C#N
	the source data	c1ccc(cc1)CCC(=O)NC(=S)N2CCN(CC2)C(c3ccccc3)c4ccccc4
	the source data	CN(C)[C@@H](CNC(=O)c1ccc(nc1)Cl)c2cccs2
	the source data	CCOC(=O)/C(=[NH+]\Nc1ccccc1C)/N2CCCCC2
	the source data	C[n+]1cc(ccc1C(=O)[O-])SC
	the source data	Cc1ccc(o1)c2nc(cs2)CC(=O)NC[C@@H](C)O
	the source data	CN(C)C(=O)NCCNc1ccc(cc1[N+](=O)[O-])S(=O)(=O)C(F)(F)F
	the source data	CC[C@@H](C)NC(=O)CNc1ccc2ccccc2c1
	the source data	CCOCC(=O)NNC(=O)c1cccc(c1)c2ccoc2
	the source data	c1ccc(cc1)[C@H](Cn2cccn2)[NH3+]
	the source data	CCc1c(nn(c(=O)c1C#N)CCOc2ccc(cc2)Cl)CC
	the source data	CC(C)COc1cccc(c1)[C@@H]2CC(=O)Oc3c2c4c(c(c3)O)c(=O)c(c(o4)c5ccc(c(c5)O)O)[O-]
	the source data	COc1ccc(cc1OC)[C@@H](Nc2ccccc2)P(=O)(OC3CCCCC3)OC4CCCCC4
	the source data	c1ccc2c(c1)cc(cn2)NC(=O)Cc3ccc(cc3)O
	the source data	C[C@H](c1nc2ccccc2s1)N(C)CC(=O)Nc3c(ccs3)C#N
	the source data	COc1ccc(cc1)COC(=O)N/N=C/c2ccccc2Cl
	the source data	C[C@H](c1ccccc1)NC(=O)Oc2ccc(cc2)F
	the source data	COc1ccccc1N2CC[C@@H](C2)CNc3cc(nc(n3)N)Cl
	the source data	CCn1cc(c2c1cccc2)[C@H](CC(=O)NCc3ccco3)c4ccc(cc4)C
	the source data	COc1ccc(cc1)/C=C/2\CC[C@H](C2=O)C3CCCC3
	the source data	c1ccc(cc1)n2c(=O)c-3cn(cc(c3n2)C(=O)NCc4ccco4)C[C@@H]5CCCO5
	the source data	Cc1c(sc2c1c(=O)[nH]c(n2)C[NH+](CC3CC3)C4CCCCC4)C
	the source data	C[C@@H]1Cc2ccccc2[C@@H]1NC(=O)Cc3ccc[nH]3
	the source data	c1ccc(cc1)CCN2C[C@H]3CCN(CC[C@H]3S2(=O)=O)C(=O)c4ccno4
	the source data	CC(C)(C(=O)NCc1ccc(cc1)N2CCOCC2)Oc3ccc(cc3)F
	the source data	Cc1nc([nH]n1)SCCC(=O)N2CCC(=CC2)c3ccccc3Cl
	the source data	CCS(=O)(=O)NCCC/[NH+]=C/c1ccccc1O
	the source data	c1cc2c(cc1NC(=O)[C@H]3C=c4cc(ccc4=[NH+]3)F)N5CC[NH+]=C5S2
	the source data	Cc1ccc(c(c1)n2c(n[nH]c2=S)Cc3cc(=O)[nH]c(=O)[nH]3)C
	the source data	CCc1ccc(cc1)N(Cc2cccc(c2)I)C(=O)C(F)(F)F
	the source data	c1cc2c(cc1CC(=O)NC[C@H]3CCC=CC3)CCC2
	the source data	CCCC(=O)/N=c\1/n(c2ccc(cc2s1)S(=O)(=O)N)CCOC
	the source data	c1ccc(cc1)C(=O)NCCc2csc(n2)n3cccn3
	the source data	Cc1c(sc(n1)NC(=O)[C@]23CC[C@H](C2(C)C)c4c3nc5ccccc5n4)C
	the source data	CCn1c(nnc1SCC(=O)Nc2nnc(s2)C3CC3)[C@H](C)NC(=O)c4ccccc4F
	the source data	CC[NH+](CC)CCOc1ccc(cc1)NC(=O)CCc2c(noc2C)C
	the source data	COc1ccc(cc1)S(=O)(=O)NC[C@@H]2CCCN(C2)C(=O)CCc3ccncc3
	the source data	CCn1c2c(cn1)CCN([C@H]2COCC3CC3)C(=O)c4cc(on4)C
	the source data	C[C@@H](c1ccccn1)[NH+](C)CC(C)(CO)CO
	the source data	c1cc(cc2c1ccc(=O)o2)OCC(=O)Nc3ccc(cc3Cl)Br
	the source data	c1cc(ccc1/C(=N/OC(=O)COc2ccc(cc2)[N+](=O)[O-])/N)Br
	the source data	C[C@@H]1CC(=C[C@H](C12COC(OC2)c3ccco3)C)C
	the source data	CCC(CC)[NH2+][C@H](C)CC(C)(C)OC
	the source data	c1ccc2c(c1)c(c(c(n2)I)F)C=O
	the source data	c1ccc(c(c1)[C@@H]2CN(CCO2)Cc3cnc(nc3)N4CCOCC4)F
	the source data	c1cc(sc1)S(=O)(=O)Oc2cc(c(cc2Cl)Cl)Cl
	the source data	Cc1cnc(cn1)C(=O)Nc2c(c(c(s2)C)c3ccc(cc3Cl)Cl)C(=O)OC
	the source data	c1ccc2c(c1)[C@@H]3c4c(n(c(=O)s4)CC(=O)NN)SC[C@H]3CO2
	the source data	CCc1ccccc1NC(=O)CNC(=O)c2ccc(c(c2)S(=O)(=O)N(CC)CC)C
	the source data	Cc1cc(ccc1NC(=O)c2ccccc2)NC(=O)COc3ccc(cc3)C(C)C
	the source data	CCOc1ccc(cc1OCC)C(=O)N2CCN(CC2)c3nc(cc(n3)Nc4ccc(cc4)C)C
	the source data	c1ccc(cc1)CC[C@@H]2CN(CCO2)C(=O)[C@@H]3CCCO3
	the source data	Cc1c(nn(c1C)CC(=O)N[C@H]2[C@@H]3CCCC[C@@H]3[C@@H]2c4ccccc4)C
	the source data	Cc1csc(n1)[C@@H](C)NC(=O)C[C@]2(CC(=O)N(C2=O)C3CCCC3)c4ccc(cc4)OC
	the source data	Cc1nc2c(c(n1)N3CCCCC3)CN(CC2)C(=O)c4cccs4
	the source data	C1C[C@@H]([NH+](C1)Cc2nnc(n2C3CC3)C4CC4)C(=O)N5CCOCC5
	the source data	CCCCOc1ccc(cc1OCC)[C@@H]2c3c(n[nH]c3C(=O)N2Cc4ccc(cc4)F)c5ccc(cc5)OC
	the source data	C1CCC(CC1)NC(=S)NC[C@H](CO)O
	the source data	C1CCc2n[nH]c(=O)n2CC1
	the source data	COc1c(cccc1Cl)NCC(=O)NCC2CCCCC2
	the source data	CCn1c2c(cn1)c(cc(n2)c3cccs3)C(=O)Nc4ccccc4Cl
	the source data	Cc1ccc(cc1C)N(c2nc(cs2)C=C3C(=O)N(C(=O)N(C3=O)C)C)C(=O)C
	the source data	c1cc(oc1)[C@H]2C[C@H]2C(=O)OCC[C@@H]3CCCO3
	the source data	Cn1c2ccc(cc2n(c1=O)C)[C@H](C[NH+]3CCCCCC3)N
	the source data	c1ccc(c(c1)/C=C(\C#N)/c2ccccn2)C(F)(F)F
	the source data	Cc1c2c(c(c(nc2n(n1)c3ccccc3)OCC(=O)c4ccc(cc4)Cl)C#N)c5ccc(cc5)Cl
	the source data	Cc1cccc(c1C)NC(=O)[C@@H](c2ccc(cc2)Cl)C(C)C
	the source data	C1C(=CC=NC1=O)CO
	the source data	CCN(CC)c1ccc2cc(c(=O)oc2c1)c3nc(cs3)c4ccc(cc4)Oc5ccccc5
	the source data	CCC[NH+]1CCC2(CC1)C(=O)N(C(=O)N2CCCOC)Cc3ccc4ccccc4c3
	the source data	Cc1ccc2cc(c(nc2c1)Cl)CN3CCN(CC3)c4ccc(cc4)C(=O)C
	the source data	CCOC(=O)Cn\1c2ccccc2s/c1=N\C(=O)CSCc3ccccc3
	the source data	CCc1c(c(on1)CC)CNC(=O)C(=O)Nc2cccc(c2)OCC(=C)C
	the source data	c1ccc(cc1)c2c3ccccc3c(nn2)SCC(=O)N4CCC(=CC4)c5ccccc5
	the source data	CC1CC[NH+](CC1)Cc2cc(=O)c(cn2CC(=O)NCc3ccc4c(c3)OCO4)OC
	the source data	C[C@H](c1nc2ccccc2n1CC(=O)N(C)C3CCCCC3)O
	the source data	CCCCn1c(=O)c2ccccc2c(n1)C(=O)N3CCC[C@@H]3c4cccs4
	the source data	CC1=CC[C@@H]2CN(C[C@@H]2C1)C(=O)Cn3c(=O)c4ccccc4[nH]3
	the source data	CC[C@@H](C(=O)Nc1ccccc1Sc2ccccc2)N(c3cccc(c3)Cl)S(=O)(=O)C
	the source data	C[C@H](CNS(=O)(=O)c1ccc(cc1)C#N)COCc2ccccc2
	the source data	Cc1ccc2c(c1)c(=O)c3c(o2)C(=O)N([C@@H]3c4cc(c(c(c4)OC)OC)OC)c5ccc(cc5)OC
	the source data	CCCCCCC[C@@H](C)N=C=O
	the source data	CCC(=O)Nc1cccc(c1)CN(CC)C(=O)C(F)(F)F
	the source data	Cc1ccc(cc1N2CCCCC2)C(=O)NC[C@H](C(C)C)N3CCOCC3
	the source data	c1ccc(cc1)NC(=O)N2Cc3ccccc3-n4cccc4[C@@H]2c5ccc(cc5)F
	the source data	c1ccc(cc1)OCC(=O)NNC(=O)C2CC2
	the source data	C[C@H]1C[C@H](C(=O)O1)Sc2nnc(n2c3ccc(cc3)Cl)c4c[nH]c5c4cccc5
	the source data	c1cnn(c1)c2ccc(nn2)NCCNC(=O)Nc3ccc(cc3)Cl
	the source data	CCn1c(nc2c1ccc(c2)C(=O)NNC(=O)CCN3C(=O)c4ccccc4C3=O)C
	the source data	CCCC1=C(C(=N[C@@H]1C(=O)N2CCC[C@@H](C2)CNS(=O)(=O)C)C)C(=O)C
	the source data	C1COCCN1c2n[n-]nn2
	the source data	c1cc(c(cc1Cl)Cl)C(=O)Nc2cc(cc(c2)F)F
	the source data	Cn1c(c(cn1)C(=O)Nc2ccccc2Br)C(=O)Nc3ccccc3Br
	the source data	Cc1c([nH]c2c1ccc(n2)N)C
	the source data	C[C@H](C(=O)c1ccc(cc1)NC(=O)C)S[C@@H]2NN=C(N2C3CC3)C4=c5ccccc5=[NH+]C4
	the source data	Cc1cccc(n1)C(=O)N2CCC[C@H]2C(=O)Nc3cccc(c3)n4cccn4
	the source data	C/C(=N/Nc1nc2c(n1C/C=C/c3ccccc3)c(=O)n(c(=O)n2C)C)/c4ccc(cc4)Cl
	the source data	Cc1c(c([nH]c1C(=O)CSc2nnc(n2N)c3ccccc3)C)C(=O)C
	the source data	CC(C)c1cc(c2cnn(c2n1)C(C)C)C(=O)NNC(=S)NCC=C
	the source data	CC[C@H]1CCCC[C@H]1NC(=O)NCCN2CCOCC2
	the source data	c1ccc(cc1)C(=O)NC(=O)NCc2ccccc2Cl
	the source data	CCC[C@@H]1CN(CCO1)C(=O)Nc2ccc(cc2)OC(C)C
	the source data	CCOc1ccc2c(c1)s/c(=N\C(=O)c3cccc(c3)C)/n2CC=C
	the source data	c1ccc(cc1)C(=O)N2CCN(CC2)Cc3ccccc3OCCO
	the source data	CC(C)CCc1nc(on1)C[NH+]2CCC[C@H](C2)CNS(=O)(=O)N
	the source data	CC(C)(C)OC(=O)[C@@H]1CCN([C@@H](C1)[NH3+])[C@@H](c2cc3ccccc3[nH]2)C(=O)[O-]
	the source data	Cc1cc(c(c(c1)C)NC(=O)CN(C)C(=O)N[C@@H]2CCCC[C@@H]2C)C
	the source data	CCn1c(nnc1SCC(=O)NC2CCCC2)CCNC(=O)c3ccc(cc3)C
	the source data	c1cc(cc(c1)[N+](=O)[O-])CCNC(=O)[C@@H]2CCCO2
	the source data	c1ccc2c(c1)CC(C2)NC(=S)N3C[C@H]4C[C@@H](C3)c5cccc(=O)n5C4
	the source data	C[C@@H](C(=O)NC1CCCC1)NC(=O)/C=C/c2ccco2
	the source data	COC(=O)c1ccc(cc1)OC(=O)COc2ccccc2[N+](=O)[O-]
	the source data	CS(=O)(=O)CCC(=O)Nc1ccc2c(c1)nc([nH]2)C(F)F
	the source data	C[C@H]1c2[nH+]cc(n2CCN1C(=O)Cc3csc4c3cccc4)COC
	the source data	COc1ccccc1OC(=O)N[C@H]2c3ccccc3O[C@@H]4[C@@H]2CCCC4
	the source data	CC(=O)NCC1CCN(CC1)C(=O)Oc2ccccc2
	the source data	Cc1ccc(cc1)C(=O)NNC(=O)CCCCCN2C(=O)/C(=C/c3ccc(cc3)OC)/SC2=S
	the source data	C[C@@H](c1ccc(cc1)S(=O)(=O)C)N(C)C(=O)[C@H]2CC(=O)N(C2)c3ccccc3Cl
	the source data	CN(CCc1nc(on1)C2CC2)C(=O)COc3ccc(cc3Cl)Cl
	the source data	C1CC[C@]23CC=CC[C@@]2(C1)CS(=O)(=O)[C@@H]3Cl
	the source data	CC[NH+](CC)CCOc1ccc(cc1OC)CNC(=O)c2c(c(oc2C)C)C
	the source data	C[NH+](C)CCN(CCOC)C(=O)NC[C@H]1CN2CCCC[C@@H]2CO1
	the source data	c1ccc(cc1)C(=O)Nc2ccc3n(c2=O)C[C@H]4C[C@@H]3CN(C4)C(=O)COc5ccccc5
	the source data	CCn1c(nnc1SCC(=O)NC23CC4CC(C2)CC(C4)C3)c5ccc6c(c5)OCO6
	the source data	c1ccc(c(c1)CC(=O)NCc2ccc(cc2)N3CCSCC3)[N+](=O)[O-]
	the source data	COc1ccc(cc1)C(=O)CSC(=S)N2CCCC2
	the source data	Cc1c(nc(s1)C)[C@@H](C)N(C)C(=O)CCc2c3c([nH]n2)CCCC3
	the source data	Cc1cc2c3c(c1)C(=O)C(=O)N3C(C(=S)C2=C4SC(=C(S4)C(=O)OC)C(=O)OC)(C)C
	the source data	CCCS(=O)(=O)N1CCC(CC1)[NH2+]Cc2csc(n2)CC
	the source data	Cc1cc(ccc1C(=O)[C@H]2CCCN(C2)c3cc(ncn3)N)Cl
	the source data	c1cnc(c(n1)NC[C@H]2CCC[NH2+]C2)Cl
	the source data	CN1CCc2c1ccc(c2)C[NH2+][C@H]3CCCc4c3cco4
	the source data	CCCN(CC(=O)N1CCn2cccc2[C@H]1c3ccccc3OC)C(=O)Nc4ccc(c(c4)Cl)C
	the source data	CCOC(=O)c1cccc(c1)Nc2c(c(ncn2)Nc3cccc(c3)C(=O)OCC)[N+](=O)[O-]
	the source data	CC(C)N(C(C)C)C(=O)c1c(cnn1C)C(=O)[O-]
	the source data	Cc1ccc(cc1C)N(CC(=O)Nc2c(cc(cc2C)C)C)C3=N[C@H]4CS(=O)(=O)C[C@@H]4S3
	the source data	C[C@@H](C(=O)Nc1ccc(cc1)Br)Oc2ccc3ccccc3c2
	the source data	Cc1ccccc1CCNC(=O)NCC(=O)Nc2cc(ccc2Cl)Cl
	the source data	CN(C)c1ccccc1NC(=O)N[C@H]2CCc3c2ccc(c3)F
	the source data	CCCc1cc(=O)[nH]c(n1)/N=C(/Nc2ccccc2)\N=C(\[C@@H](C)N3C(=O)c4ccccc4C3=O)/[O-]
	the source data	Cc1ccc(cc1)S(=O)(=O)N(CC(=O)Nc2cc(cc(c2)C)C)c3ccc(c(c3)Cl)OC
	the source data	c1ccc(c(c1)c2ccc3c(c2)C(=O)N4CCN(C[C@@H]4C(=O)N3)C(=O)c5cccs5)F
	the source data	COc1cc(cc(c1OC)OC)C(=O)N(Cc2ccco2)c3nc4ccccc4s3
	the source data	Cc1nc(cs1)CO[C@H]2C[NH+]([C@H]3[C@@H]2COC3)C(C)C
	the source data	Cc1ccc(cn1)C(=O)N[C@@H](CC(=O)[O-])c2ccc(c(c2)OC)OC
	the source data	C[C@@H](C(=O)NCC1CCN(CC1)c2cc(=O)n(nc2)C)n3cnc4c3cccc4
	the source data	c1ccc(cc1)OC2CC(C2)C(=O)[O-]
	the source data	CCS(=O)(=O)N1CCCCC[C@@H]1c2ccco2
	the source data	CC(=O)Nc1ccc(cc1)S(=O)(=O)N(Cc2ccccc2)CC(=O)N/N=C/c3ccccc3Cl
	the source data	Cn1cc(nc1)S(=O)(=O)N2CCC[C@@H](C2)C(=O)N3CCN(CC3)c4cccc[nH+]4
	the source data	C[C@@H](CNC(=O)NC[C@H]1CC[NH+](C1)C2CC2)C[NH+]3CCCCC3
	the source data	C[C@@H](c1cn(nn1)CC2CCN(CC2)C(=O)c3cscn3)O
	the source data	Cc1ccc(o1)[C@H](CNC(=O)N2CCSCC2)N3CCOCC3
	the source data	Cc1cccc(c1)NC(=O)c2cc3cnc4c(c3s2)cc[nH]4
	the source data	Cc1c(c2ccccc2[nH]1)C(=O)COC(=O)c3ccc(cc3)C(=O)OCC(=O)c4c([nH]c5c4cccc5)C
	the source data	CC[C@H](c1cccc(c1)O)[C@@H](C)C[NH+](C)C
	the source data	Cc1c2c(n[nH]1)C(=O)N[C@@H](N2)c3cc(c(o3)C)C(=O)OC
	the source data	CC(=O)N1C[C@@H]2COC[C@@]2(C1)CNS(=O)(=O)c3ccccc3
	the source data	CC(C)(C)OC(=O)N1CC[C@@H](C1)CNc2c(nc3ccccc3n2)Cl
	the source data	C[NH+](C)[C@@H](Cc1ccccc1)CNC(=O)NC[C@H](c2ccccc2F)O
	the source data	Cc1c(n(c([nH+]1)SC[C@H](CN2C[C@H](O[C@H](C2)C)C)O)C3CCCCC3)C
	the source data	COc1cc(ccc1OC(=O)c2ccccc2Cl)/C=N/NC(=O)c3ccccc3OCc4ccccc4
	the source data	CC(C)(C)NC(=O)CS(=O)(=O)c1nccn1C
	the source data	CC[n+]1ccc(cc1)/C=C\c2ccccc2
	the source data	C[C@@H]1CCCN(C1)C2=NC(=O)/C(=C/c3cc(ccc3OC)OC)/S2
	the source data	Cc1ccc(c(c1)Cl)NC(=O)CN2C(=O)[C@@]3(CCc4c3cccc4)NC2=O
	the source data	c1ccc2c(c1)CCN2C(=O)C3=NC=C(C3)S(=O)(=O)N4CCCC4
	the source data	CCCCSC1=NC(=O)[C@@H]2[C@@H](CC(=O)NC2=N1)C(=O)Nc3cccc(c3C)Cl
	the source data	Cc1ccc(cc1)COc2ccc(cc2)C(=O)N/N=C/c3ccc(cc3)OCC(=O)[O-]
	the source data	c1ccc(cc1)c2ccc(cc2)NC(=O)c3ccc(o3)c4ccc(c(c4)Cl)Cl
	the source data	Cc1c(c[nH]n1)C[NH+]2CCC(CC2)C(=O)Nc3cc(ccc3O)Cl
	the source data	COc1ccccc1NC(=S)N(Cc2ccccc2F)C[C@H]3CCCO3
	the source data	CCOCCCN(CC(=O)N(Cc1cccn1Cc2ccccc2Cl)CC(C)C)C(=O)c3ccc(cc3)OC
	the source data	c1ccc(cc1)C(=O)Nc2ccccc2C(=O)N3CCc4ccccc4C3
	the source data	CCOC(=O)c1cc(sc1NC(=O)c2ccc(cc2)Cl)C(C)C
	the source data	C[C@@H]1CN(C[C@@H](O1)C)S(=O)(=O)c2cccc(c2)C(=O)Nc3cc4ccccc4nc3
	the source data	c1ccc(cc1)n2c(c(cn2)C(=O)Nc3cc(no3)c4ccccc4Cl)n5cccc5
	the source data	C[NH+](C)CC(=O)N(C)[C@H](Cc1ccccc1)C2CCN(CC2)C(=O)CSc3ccccc3
	the source data	c1ccc2c(c1)C[C@H](N(C2)S(=O)(=O)c3ccc(cc3)F)C(=O)Nc4ccc(cc4)F
	the source data	CC(=O)N1C=CC=C[C@H]2[C@H]1C=C2
	the source data	Cc1nnc(s1)SCc2csc(n2)c3cccc(c3OC)OC
	the source data	c1ccc(c(c1)C(F)(F)F)NC(=O)Nc2c[nH]c(=O)[nH]c2=O
	the source data	C=CCNC(=O)COc1ccc(cc1)C=O
	the source data	C[C@@H]1CN(C[C@H](O1)C)Cc2ccccc2NC(=O)c3ccc(cc3OC)Cl
	the source data	Cc1ccc(c(c1)CN2CCc3cc(c(cc3[C@@H]2c4cccc(c4)Cl)OC)OC)C
	the source data	Cc1cc(no1)NC(=O)c2cc(n(n2)C)NC(=O)c3cccs3
	the source data	COc1ccc(cc1)c2cc(ccc2OC(F)F)NC(=O)c3csnn3
	the source data	CC(C)C[C@H](C(=O)N1CCNC(=O)C1)NC(=O)c2ccc(cc2)Cl
	the source data	Cc1ccc(c(c1)C)N2CN(Cn3c2nc(c(c3=O)Cc4ccccc4)C)[C@@H]5CCCC[C@@H]5C
	the source data	C=C(CN1CCC(CC1)c2nc3ccccc3s2)Cl
	the source data	c1cc(cc(c1)F)c2cc(no2)C(=O)[O-]
	the source data	Cc1cc(ccc1NC(=O)C(=O)N(C)CC(C)C)Br
	the source data	C[C@H](C(=O)N[C@@H]1CCS(=O)(=O)C1)Nc2ccc(cc2OC)OC
	the source data	Cc1nc([nH]n1)Sc2ccccc2N
	the source data	CC(C)c1nc(no1)Cn2cnc(cc2=O)C3CCC3
	the source data	Cc1c(c(on1)C)CC(=O)N2CCC[C@H](C2)Nc3ccccc3
	the source data	CCC(CC)[C@H](c1ncon1)[NH3+]
	the source data	CC(C)CCOc1ccc(cc1Br)C(=O)NNC(=O)c2ccc(cc2)OCC(C)C
	the source data	c1(c(nc([nH]c1=O)[O-])C(=O)[O-])C(=O)[O-]
	the source data	CN(C)[C@@]1(CCc2c1cccc2)C(=O)NCc3nc(no3)C4CC4
	the source data	Cc1ccc2c(c1)N(C[C@@H](O2)C)C(=O)CCC(=O)N3CCN(CC3)c4ccccc4
	the source data	Cc1cc(cc([nH+]1)C2CCN(CC2)C(=O)c3cnc(cn3)C)Cc4ccccc4Cl
	the source data	CC(C)[C@H](C(=O)N1CCN(CC1)c2ccc(cc2)F)NS(=O)(=O)c3ccccc3F
	the source data	c1ccc(cc1)c2c3cc(ccc3nc(n2)N/N=C/c4ccc(cc4)Cl)Cl
	the source data	CC[C@H]1[C@]2(CCC[NH+]1Cc3ccccn3)CCC(=O)N2
	the source data	Cn1ccnc1[C@@H](c2ccccc2F)NC(=O)c3ccc4c(c3)nc[nH]4
	the source data	Cc1ccc(cc1C)N2C(=O)c3c(ncn3C[C@@]2(C)C(=O)NC4CCCC4)C(=O)OC
	the source data	CN1CC2(CC[NH2+]CC2)OC1=O
	the source data	CCOC(=O)c1c(/c(=C\c2ccc(cc2)C)/c3=C(S[C@H](C(=O)n31)c4ccc(cc4)C)C(=O)OCC)N
	the source data	Cc1ccc(c(c1)n2c(cc(c2C)/C=C/3\C(=C(N(C3=O)CCOC)C)C(=O)OC)C)C
	the source data	Cc1ccc(c(c1)N2CCN(CC2)C(=O)CCc3ccc4c(c3)sc(n4)NC(=O)C)C
	the source data	COCCN1C[C@@H](CC1=O)C(=O)N2CCc3nc4c(ccs4)c(=O)n3CC2
	the source data	c1ccc2c(c1)[nH]c(n2)[C@@H]3CC(=O)N(C3)c4ccc(cc4)S(=O)(=O)N
	the source data	Cc1nc([nH]n1)c2ccc(cc2)C(=O)N[C@@H]3CC[C@@H](C3)[NH+](C)C
	the source data	c1cc(ccc1CNC(=O)c2ccc(cc2Cl)Br)C#N
	the source data	CCc1nc(c(s1)[C@@H](C)OC(=O)c2cc3cnn(c3nc2)CC(C)C)C
	the source data	c1cc(cc(c1)F)Cc2nnc(s2)NC(=O)c3ccn(n3)c4ccc(cc4)[N+](=O)[O-]
	the source data	Cc1cc2ncc(c(n2n1)C)C(=O)Nc3c(c(c(s3)c4ccccc4)C)C(=O)N5CCOCC5
	the source data	Cc1nc2n(n1)c(=O)/c(=C/c3cc(ccc3OC(=O)C)Cl)/s2
	the source data	CCc1ccc(cc1)CNC(=O)c2ccc(cc2)C(C)(C)C
	the source data	CC(C)(C)c1cc(n(n1)C)C(=O)NCCNC(=O)c2ccc(cc2)Cl
	the source data	CCOc1cc(ccc1OC(=O)c2ccc(cc2)C)/C=C/3\C(=O)OC(=N3)c4ccc(cc4Cl)Cl
	the source data	COc1ccc(c(c1)S(=O)(=O)Nc2cccc(c2)c3ccc(nn3)N4CCCCCC4)OC
	the source data	CN(C)C(=O)/C(=C\c1ccc(o1)c2ccc(cc2)Cl)/NC(=O)c3ccc(cc3)OC
	the source data	CCOC(=O)C1=C(NC(=O)N[C@H]1c2cccs2)CSc3nnnn3C4CCCC4
	the source data	CCOC(=O)N1CCC(CC1)NC(=O)Nc2cc(ccc2OC)[N+](=O)[O-]
	the source data	C[NH+]1CCC(CC1)Cc2nc(n(n2)c3ccc(cc3F)F)c4cn[nH]n4
	the source data	c1ccc(cc1)S(=O)(=O)N2CCN(CC2)C(=O)c3ccccc3[N+](=O)[O-]
	the source data	Cc1ccc(c(c1)Cl)NC(=O)c2cc3c([nH]c2=O)CC(CC3=O)(C)C
	the source data	Cn1cnnc1SCC(=O)NCc2cc(ccc2OC)Cl
	the source data	COc1ccc(cc1)n2c(nnc2SCc3ccc(cc3)F)c4ccccc4OC
	the source data	c1ccc(cc1)c2nnc(s2)SCC(=O)N/N=C/c3cccc(c3)OCc4ccccc4Cl
	the source data	CCOc1ccc(cc1)[C@@H]2[C@@H](C(=O)N2c3ccc(c(c3)Cl)C)N4C(=O)c5cccc(c5C4=O)[N+](=O)[O-]
	the source data	c1cc(oc1)[C@H](CNC(=O)c2ccc(cc2)Cl)S(=O)(=O)c3ccc(cc3)F
	the source data	Cn1c(c(cn1)[N+](=O)[O-])C(=O)NCc2cccs2
	the source data	c1cc(cc(c1)F)CCNC(=O)C2CCN(CC2)C(=O)NCc3ccco3
	the source data	Cc1c(sc(=O)n1CC(=O)N2CCC[C@H]2c3ccccc3)C
	the source data	C[C@H]1C[NH+](Cc2ccc(cc2O1)OC)CCC(=O)NCCCc3ccncc3
	the source data	Cc1c(c(=O)n2c(n1C)cc(n2)c3ccccc3OC)CCC(=O)Nc4ccc(cc4)OC
	the source data	Cc1cnc(s1)NC(=O)CNC(=O)[C@@H]2C=c3ccccc3=[NH+]2
	the source data	Cc1cc(c(o1)C)C(=O)Nc2ccc(cc2)S(=O)(=O)N3CCCCCC3
	the source data	C[C@H](CNC(=O)CCc1ccc(cc1)S(=O)(=O)N2CCCCC2)O
	the source data	COc1ccccc1C2=NO[C@@H](C2)C(=O)Nc3ccc(cc3)OC(F)(F)F
	the source data	Cc1cc(ccc1C(=O)N(C)C)NC(=O)NC[C@@H](c2ccccc2)[NH+](C)C
	the source data	c1ccc(cc1)[C@@H]2C[C@H]2C(=O)N3CCC(CC3)[NH+]4CCC(CC4)C(=O)NC5CCCCC5
	the source data	Cn1cc(c(n1)C(=O)N)NC(=O)c2c(cccc2F)F
	the source data	C[S@@](=O)c1cccc(c1)NC(=O)NCCc2cscn2
	the source data	CCC[NH+](CCO)CC(=O)NC(=O)NC
	the source data	C[C@@H]1CCc2ccccc2N1CCC(=O)NCCc3nncn3C
	the source data	c1cc(cc(c1)Cl)C[NH+]2CC[C@@H]3[C@H](C2)CCC(=O)N3Cc4ccc(cc4)C(F)(F)F
	the source data	C/C=C/c1ccc(c(c1)OC)OC[C@@H](C[NH+](C)CCC(F)(F)F)O
	the source data	CC(C)(CNc1c2cnn(c2ncn1)c3ccncc3)c4ccncc4
	the source data	CCc1ccc(cc1)[C@H](C)NC(=O)COC(=O)C[C@@H](c2ccccc2)NC(=O)C
	the source data	CCNC(=O)c1ccc(cc1)NC(=O)CCC(=O)OC
	the source data	CCc1cc2c(s1)nc(n(c2=O)CC=C)SCC(=O)Nc3ccc4c(c3)OCCO4
	the source data	CC(=O)OCC(=O)NCc1ccc2c(c1)OCO2
	the source data	CCCOc1ccc(cc1Cl)NC(=O)CCc2c(nc3ncnn3c2C)C
	the source data	COc1ccccc1CN/N=C/c2c3ccccc3ccc2OCc4ccc(cc4)Cl
	the source data	C[NH+](CCCNC(=O)Nc1cccc(c1)OC)C2CCCCC2
	the source data	CN1[C@H]2[C@@H]([C@@H](N1)c3cccnc3)C(=O)N(C2=O)CCOC
	the source data	C[NH+]1CCC(CC1)Oc2ccc(cc2OC)C(=O)N3CCN(CC3)CCC(=O)N
	the source data	CS(=O)(=O)c1ccc(cc1)S(=O)(=O)N[C@@H](c2ccc3c(c2)OCCO3)C4CC4
	the source data	Cc1ccc(cc1C)N2[C@H](c3c(=O)c4cc(ccc4oc3C2=O)F)c5ccc(cc5)C(=O)OC
	the source data	Cc1ccc(cc1C)OCC(=O)Nc2cc(ccn2)OC
	the source data	c1cc2c(cc1C(=O)[O-])CCN2C(=O)[C@@H]3CCC=CC3
	the source data	c1c(cn(n1)CN2CCO[C@@H](C2)C(=O)N)Br
	the source data	c1ccc2c(c1)cc3ccccc3c2/C=N/NC(=O)c4ccc(cc4)OCc5ccc(cc5)Cl
	the source data	CNC(=O)c1c(c2cccnc2s1)[C@@H]3CN(CCO3)Cc4ccnc5c4cccc5
	the target data	1,000 molecules randomly selected from the whole target data (1,030 molecules, Supplementary Table 1)
	the generated data	CC1=NC=C(c2ccn3nc(C(=O)NCc4ccc(F)cc4)cc3c2)C=C(C#N)N1c1ccccc1
	the generated data	COc1ncc(-c2ccc3nc(NC(=O)CN)c(C)n3n2)cc1COc1cc(F)cc(OCC2CC2)c1
	the generated data	COCc1ccnc(-c2nc(N)nc3c(NC(=O)c4ccn(C)c4)cn(OCc4ccccc4)c23)c1
	the generated data	CN(N)Cc1cccc(OC(=O)c2cnc3c(C(F)(F)F)ccc-3n2C(=O)CCc2ccccn2)c1
	the generated data	CC(C)CCNc1cc(F)ccc1CC(=O)NC1=CC=C(C(F)F)C2=C(CN)CCNC(=O)C2=N1
	the generated data	CC1=C(Cl)C(F)=CN(C2=C(C)C3=CC=C(Cl)C(C(=O)NCc4ccccc4)=NN3C=C2)C=C1
	the generated data	CC(=O)Nc1cn2nc(-c3ccc(C(F)(F)F)c(NCc4cc(F)ccc4OCC4CCC4)c3)ccc2n1
	the generated data	CCc1ccc(-c2ccn3nc(N)nc3c2)c(=O)c(NCC2CCO2)c1F
	the generated data	Cc1ncc(-c2ccc3n[nH]c(C(=O)NC(C)C)c3c2)cc1C(=O)NCc1cccc(OC2CCC2)c1
	the generated data	CNC(=O)C1=CN2N=C(c3cnc(NCC(C)c4ccccc4)c(F)c3)C=CN=C2N1
	the generated data	CCN(Cc1ccc2c(c1)N(C(C)=O)CC(NC(=O)c1ncn(Cc3ccc(F)cc3)n1)CO2)CC(F)(F)F
	the generated data	CCc1ncc(-c2ccn3nc(N)nc3c2)cc1C(=O)NCc1ccccc1CSc1ccccc1
	the generated data	CN1C(=O)C(NC(=O)c2n[nH]c(Cc3ccccc3)n2)COc2cc(CCN3CC(c4cccnc4Cl)C(F)(F)C3)ccc21
	the generated data	Cc1cc(CNC(=O)c2cc(-c3ccn4nc(N)nc4c3)cnc2C)cc(OC2CCOC2)c1
	the generated data	Cc1ccc(-n2ccc(-c3cc(C(=O)NCc4cc(F)ccc4OCC4CC4)cnc3C)c2)cn1
	the generated data	COc1ncc(-c2ccc3nc(NC(C)C)cc-3nc2C(N)=O)cc1CN1CCOC1
	the generated data	Cc1cc(=O)n2cc(-c3nc(N)c(NC(=O)C4CCOC4)cc3F)cnc2c2ncc(Cl)c1-2
	the generated data	COc1c(F)cccc1CNC(=O)c1cc(C(=O)Nn2ccc3nc(C(C)=O)cnc32)c(C2CC2)c(C)c1C
	the generated data	CN1C(=O)C(NC(=O)c2ncn(Cc3ccc(F)cc3F)n2)COc2ccc(NCCC3(CO)CC3)cc21
	the generated data	Cc1cc(C2=CN=C3N=C(N)C(NC(=O)Cc4ccccc4)=CN=C3OC2C)cnc1C
	the generated data	Cc1c(C#Cc2ccc(F)cc2O)ccc2c1N(C)C(=O)C2NC(=O)c1ncc(CN2CCOCC2)cn1
	the generated data	CC(=O)Nc1cn2cc(-c3cnc(C)c(C(=O)NCc4ccc(F)cc4OC4CCOC4)c3)ccc2n1
	the generated data	COc1nc(=O)c(-c2ccn3nc(N)cc3c2)ncc1C(=O)NCc1cccc(OC(C)C)c1
	the generated data	COc1cn(-c2ccc(N3CCOC(C)C3)cc2)nc1C(=O)NCc1cc(F)cc(OCc2cccnc2)c1
	the generated data	NCc1nc2cc(-c3cnc(N)c(C(=O)NCc4ccccc4OCC4CC4)c3)ccn2n1
	the generated data	CC(=O)Nc1cn2nc(-c3ccc(C)c(C(=O)NCc4ccc(F)c(F)c4C(=O)N4CCCC4)c3)ccc2n1
	the generated data	COc1ncc(C2=CN=C3C=C(NC(=O)COc4ccncc4C)C=CN3OC2C)c(C)c1C(F)F
	the generated data	CC(=O)N1CC(NC(=O)c2cn(C)c(OCc3cccnc3)n2)COc2ccc(C#CC(C)(C)C)cc21
	the generated data	Cc1ccc(-c2nc(N)c3cc(Cl)nc(-c4ccc5c(c4)CCO5)cc2-3)cc1C(N)=O
	the generated data	NC(=Cc1cnc(OC(=O)C2CC2)nc1)c1ccc(C#CC2COC(c3ccc(Cl)cc3F)C2)cc1
	the generated data	COc1nc(C)c(-c2ccc3nc(NC(C)=O)cn3n2)cc1C(=O)NCc1ccc(F)cc1OC1CCC1
	the generated data	CCCc1cc(C)[nH]c(=O)c1CNC(=O)c1cc(-c2ccc(NCC3(F)CNC3)nc2)c(C)n1Cc1ccccc1
	the generated data	COCc1c(NC(=O)C2=C(C)C=C3C(=O)N(CC4CC4)C(C(C)=O)=CN=C3N2)ccc2nc(N)ccc12
	the generated data	COc1nc(C)c(-c2ccn3nc(N)cc3c2)cc1C(=O)NCc1cc(F)cc(OC2CCCC2)c1O
	the generated data	COc1ccc(-c2ccn3nc(N)cc3c2)cc1C(=O)NCc1ccc(OCC2COC2)cc1
	the generated data	COC(=O)C1=NNC2=CC(C3=CN=C(OC)C(C(=O)NCc4ccc(F)cc4)=CN3OC)=CC21C
	the generated data	Cc1nc2c(nc1C(=O)N(C)N)=NC=C1C(C(C)c3ccc(Cl)cc3)=CC=CN=C1C=2
	the generated data	COc1nc(C)c(-c2ccn3nc(N)nc3c2)cc1C(=O)NCCc1cc(F)cc(OC2CCCO2)c1
	the generated data	COc1cnccc1CN1C(=O)CC2COCC(NC(=O)c3ccn(OCc4ccccn4)c3)=C(C)C21
	the generated data	CC(=O)Nc1cn2nc(-c3ccc(C)c(Br)c3C(=O)NCc3cc(-c4ccnn4C)ccc3F)ccc2n1
	the generated data	CC(=O)Nc1cn2nc(-c3cc(C)nc(NC(=O)Cc4cc(F)cc(F)c4OC4COC(C)C4)c3)ccc2n1
	the generated data	Cc1cccc(S(=O)(=O)NCc2nc(-c3ccc(CO)cc3)ncc2CNCc2ccco2)c1
	the generated data	CN1C(=O)C(NC(=O)c2ncn(Cc3ccccc3F)n2)COc2ccc(CN3CCn4cccc43)cc21
	the generated data	COc1ncc(-c2ccn3nc(N)nc3c2)cc1C(=O)NCc1ccc(OC2CCC2)c(C)c1
	the generated data	CC(=O)Nc1ccn2cc(-c3ccc(C)c(C(=O)NCc4cc(F)cc(F)c4OC4CC4)c3)nc2n1
	the generated data	CCC(=O)Nc1cn2nc(-c3cnc(OC)c(C(=O)NCc4cc(F)cc(F)c4OC4CC4)c3)ccc2n1
	the generated data	COc1ncc(-c2ccn3nc(N)nc3c2)cc1C(=O)NCc1cccc(OC2CCC(C)C2)c1
	the generated data	COc1ncc(-c2ccn3nc(N)c(C)c3c2)cc1C(=O)NCc1cc(F)cc(OC2COC(C)C2)c1
	the generated data	COc1cc(F)c(C2=CN=C3N=C(NC(=O)Cc4ccc(N)o4)C=CN3C=C2NC(C)C)cn1
	the generated data	Cc1nc(-c2ccc(NC(=O)CN3CCC(F)C3)cn2)c2nc(CNC(=O)COc3ccc(F)cc3F)csc1-2
	the generated data	CC(=O)NCc1cc2nc(-c3ccc4c(c3)C(=O)NC(C)(Cc3ccccc3)CC4)ccn2n1
	the generated data	COc1ncc(-c2cnc3nc(C(=O)NCc4ccc(F)cc4)cn3c(=O)c2NCC2CCCO2)cc1C
	the generated data	CN1C(=O)C(NC(=O)c2ncn(Cc3c(F)cccc3Cl)n2)COc2ccc(CCn3cccc3)cc21
	the generated data	COc1ncc(-c2ccn3nc(N)nc3c2)cc1C(=O)NCc1cc(F)ccc1OC1CCC1F
	the generated data	CC(=O)Oc1cn2nc(-c3cnc(C)c(-c4ccc(NC5CCCC5)cn4)c3)ccc2n1
	the generated data	CN1C(=O)C(NC(=O)c2n[nH]c(Cc3ccccc3)n2)COc2ccc(CCC3COC3)cc21
	the generated data	O=C(Cc1ccccc1NC(=O)c1ccc(F)cc1)Oc1cccc(C(=O)Nc2cc(Br)cc(F)n2)n1
	the generated data	O=C(NCc1ccccc1COc1ccc(F)cc1)c1ccc(NC2=NC3=NC=CC3=N2)cc1
	the generated data	COC(C)(C)Cc1ccc2c(c1)N(C)C(=O)C(NC(=O)c1n[nH]c(Cc3ccccc3)n1)CO2
	the generated data	Cc1ncc(-c2ccn3nc(N)nc3c2)cc1C(=O)NCc1ncccc1COCC1CCC1
	the generated data	COC1COc2c(cccc2C(=O)NCc2ccc3c(c2)N(C)C(=O)C(NCc2cnc(-c4ccccc4)nc2Cl)CC3)C1
	the generated data	CN1C(=O)C(NC(=O)c2n[nH]c(Cc3ccccc3)n2)COc2ccc(C#CCC3N=c4cccnc4=N3)cc21
	the generated data	Cc1ncc(-c2ccn3nc(N)nc3c2)cc1C(=O)NCc1cc(F)ccc1C(=O)Nc1cccc(F)c1
	the generated data	Cc1ncc(C(=O)OCc2cc(F)ccc2NC(=O)C2CCC2)cc1Oc1ccc(C(F)F)nc1
	the generated data	COc1ncc(-c2cnc3nc(NC(=O)Cc4ccc(F)cc4)nc-3cc2OCC2CCC2)cn1
	the generated data	CNC(=O)c1c2nc(N)nc-2ncc(-c2cnc(C)c(Cl)c2Cl)c1Cc1ccncc1F
	the generated data	COc1ncc(-c2ccn3nc(N)nc3c2)cc1C(=O)NCc1ccc(OCC2CC2)cc1O
	the generated data	CCOc1cc(CN2C=CN(c3ccn4cc(N)nc4c3)C=C2C(=O)NC(C)c2ccc(F)cc2F)cc(Br)c1OC
	the generated data	CC(=O)C1=CN=C(NC(=O)c2cc(F)c(OCC(=O)Nc3ccc(F)cc3F)cn2)C(N)c2ncccc21
	the generated data	COc1ccc(CNC(=O)c2c[nH]c(-c3cccnc3)c2CNC2=NC=C(c3ccccc3)N(C)O2)cc1
	the generated data	COc1nc(=O)c(-c2cc(F)c3n[nH]c(=O)c-3cc2C)cc(F)c1OCC1CC(C(F)F)CO1
	the generated data	CC(=O)NC(=O)C1OCc2ncc(-c3cc(F)cc(C(=O)NCc4nc[nH]n4)c3)cc2C(=O)O1
	the generated data	Cc1cc2cc(-c3cc(C(=O)NCc4cc(F)cc(OCC5CCC5C)c4)c(C)nc3C)ccn2n1
	the generated data	CC(=O)Nc1cn2cc(-c3ccc(C(=O)NCc4ccc(F)cc4C(=O)NC4CC4)cn3)ccc2n1
	the generated data	CC(=O)NCc1cn2nc(-c3ccc(C)c(C(=O)NCc4cc(F)cc(F)c4OC4CC4)c3)ccc2n1
	the generated data	COc1ncn2cc(C3=CNC=C(C(=O)NCC4CCOCC4)C=C3)cc(-c3ccc(F)cc3)c12
	the generated data	CC(=O)Nc1cn(C2=CC3=NC=CC(C(=O)NC4CCOCC4)=CN3C=N2)c2cccnc12
	the generated data	Cc1ccccc1COc1ccc(F)c(CNC(=O)c2cc(-c3ccn4nc(N)nc4c3)cnc2C)c1
	the generated data	CC(=O)Nc1nc2nc(-c3cc(CN(C)C(=O)COc4ccc(F)cc4)cnc3OC3(F)CC3)ccn2n1
	the generated data	COc1ncc(-c2cc(F)c3c(NC(C)=O)n[nH]c3c2)cc1C(=O)NCc1ccccc1N1CCC(CO)C1
	the generated data	Cc1ncc(C(=O)NCc2ccc(Cl)c(CNC(=O)c3ccc(F)cc3F)n2)cc2ccnc1-2
	the generated data	COC1=NC=C(C2=C(O)C3(C)C(=C2)NN=C3C(C)=O)N(C)C=C1C(=O)NCc1ccc(F)cc1
	the generated data	CC(=O)Nc1cn2nc(-c3ccc(F)c(C(=O)NCc4cccc(F)c4OC4CC(C)CC4C)c3)ccc2n1
	the generated data	COc1ccc(-c2cnc3nc(N)nc-3c(NC(=O)Cc3cccnc3)c2C)cn1
	the generated data	COc1cn(-c2ccc(N3CCOC(C)C3)cc2)nc2ccc(OCC(F)c3cccnc3OC)c1-2
	the generated data	CN1C(=O)C(NC(=O)c2ncn(Cc3ccccc3)n2)COc2ccc(CC=Cc3ccn[nH]3)cc21
	the generated data	CNC(=O)c1n[nH]c2cc(-c3cnc(OC)c(CN4C=Cc5ccnn5CC4)n3)ccc12
	the generated data	Cc1c(C#CC2(O)CCOCC2)ccc2c1N(C)C(=O)C(NC(=O)c1ncn(Cc3ccccc3)n1)CO2
	the generated data	CCOC(=O)CCc1ccc2c(c1)N(C)C(=O)C(NC(=O)c1ccn(Cc3ccc(O)cn3)n1)CO2
	the generated data	COn1ccc2c(-c3nc(-c4ccc(NC(=O)CN5CCOCC5)cc4)nc(C)c3F)ccnc21
	the generated data	COc1ncc(-c2ccc3nc(NC(C)=O)cn3n2)cc1C(=O)NCc1c(F)cccc1OC1CCCC1
	the generated data	Cc1ncc(-c2ccn3nc(N)nc3c2)cc1C(=O)NCc1ccnc(OC2CCC2)c1C
	the generated data	COc1ccc(C(=O)Nc2ccc3c(c2)c(=O)n(C)c2cc(OC(O)Cc4ccno4)cn32)cn1
	the generated data	COc1cc(-c2ccc(F)c(-n3cccn3)c2C)cc(NC(=O)CC2CCC2)c1F
	the generated data	Cc1ncc2c(-c3cncc(C(=O)NCc4ccccc4C(=O)NC4CCC4)c3)ccn2n1
	the generated data	COc1ncc(-c2ccn3nc(N)nc3c2)cc1C(=O)NCc1cc(F)cc(COCC2CC2)c1
	the generated data	COC1=CC(CNC(=O)c2ccccc2)=CC(Br)=CN1C1=CC2=CC(NC(C)=O)=NC2=C1
	the generated data	Cc1ncc(-c2ccn3nc(N)nc3c2)cc1C(=O)NCc1cc(F)cc2c1OCC(C)(O)C(C)C2
	the generated data	COc1ncc(-c2ccn3nc(N)nc3c2)cc1C(=O)NCc1ccncc1OC1CCC(C)CC1
	the generated data	CC1=Nc2cc(-c3ccc(NC(=O)CC(F)c4cnccc4OC4CC4)nc3)cnc2CC1(F)F
	the generated data	COc1nc(C)c(-c2ccc3n[nH]c(C)c3n2)cc1C(=O)NCc1ccc(F)cc1OC1COC(F)C1
	the generated data	CC(=O)C(=O)Nc1cn2nc(-c3cnc(C)c(C(=O)Nc4cc(C5CC5)ccn4)c3)ccc2n1
	the generated data	CC(C)Cc1ccc2c(c1)N(C)C(=O)C(NC(=O)c1n[nH]c(Cc3ccccc3F)n1)CO2
	the generated data	CCNC(=O)c1[nH]nc2ccc(-c3cnc(OC)c(C(=O)NCc4cc(F)cc(OCC5CC5)c4C)c3)nc12
	the generated data	CCOc1ccccc1CNC(=O)c1nc(-c2ccn3nc(C)cc3c2)nc(OC)c1CC(F)C1CC1
	the generated data	CNC(=O)c1c[nH]c(C2=CC=C3N=C(C(=O)NCCOc4cc(C(F)(F)F)ccc4C)C=C32)c1
	the generated data	COc1nc(-c2ccn3nc(N)nc3c2)ccc1C(=O)NCc1ccccc1COCC1CC(F)C1
	the generated data	CCOc1nc(-c2ccn3nc(C)cc3c2)ccc1C(=O)NCC1=CC=C(OCC2CCC(F)C2)CC1F
	the generated data	CNC(=O)c1n[nH]c2cc(-c3ccnc(C(=O)NC4CC(=O)N(C)Cc5ccc(F)cc54)c3)cnc12
	the generated data	COCc1ncc(C2=C(C(=O)NCc3ccc(F)cc3)N3C=C(CNC(=O)c4cccc(F)c4)NN3C=C2)nn1
	the generated data	CN1C(=O)C(NC(=O)c2n[nH]c(Cc3ccccc3)n2)COc2ccc(C#CCC(F)(F)F)cc21
	the generated data	CC(=O)Nc1cn2nc(-c3cc(C(=O)NCc4cc(F)ccc4OC4CC4)c(C)cc3C)ccc2n1
	the generated data	COc1ncc(-c2ccn3nc(N)nc3c2)cc1C(=O)NCc1ccccc1OCC1CC(C)C1
	the generated data	Nc1nc2cc(-c3ccc(NC(=O)Cc4ccc(OCCn5cccc5)cn4)nc3)ccn2n1
	the generated data	COc1cc(CNC(=O)C2=CN=C3CN(C(F)F)C(c4cnc(C)c(C)c4)=CN=C3C=C2Cl)ccn1
	the generated data	COc1nc(C(=O)Nc2nc(NC(=O)Cc3ccccc3)no2)cc2c1N(Cc1ccc(F)cc1)CC(=O)NC2
	the generated data	CCNN1C=C(C(=O)NCC2CCC2)C(OC)=NC=C1NC(=O)C1=C(OC)C2(C(F)(F)F)C(=C1)NC(=O)N=C2OC
	the generated data	CNC1CC(C)CN1CC(=O)Nc1cc2c(=O)nc(-c3cnc(C)c(Cl)c3-c3ccc(F)cc3F)ccn2n1
	the generated data	Nc1cn2cc(-c3ccnc(C(=O)NCc4ccccc4OCc4ccc(F)cc4)c3)nc2o1
	the generated data	Cc1cc(Cl)c(C2=CN=C3N=C(N)C(C(=O)NCc4ccc(F)cc4)=CC=C3OC2C)cn1
	the generated data	COC(O)C#Cc1ccc2c(c1)N(C)C(=O)C(NC(=O)c1n[nH]c(Cc3ccccc3)n1)CO2
	the generated data	Cc1ncc(C(=O)NCc2cc(F)cc(C(=O)NCc3cc(F)ccc3F)n2)c2ccnc-2n1
	the generated data	CN1C(=O)C(Oc2ncn(-c3ccc(F)cc3)n2)COC2=C1NC=C(CC(=O)NC1CC1)C=C2
	the generated data	COc1nc(=O)c(-c2ccc3nc(NC(C)=O)cn3n2)ccc1C(=O)NCc1ccc(C(F)(F)F)cc1
	the generated data	CC1=C(NC(=O)c2cnc(NC(=O)c3ccccc3)n2C)OCC2CN(c3ccnc(N(C)C)c3)C=CN12
	the generated data	COC1=CC(c2cnc(C)c(C(=O)NCc3ccccc3OCC3CC3)c2)=CN2C=C(NC(C)=O)CN12
	the generated data	COc1nc(=O)c(-c2ccn3nc(N)nc3c2)ccc1C(=O)NCc1ccccc1OC(C)C
	the generated data	COc1ncc2cc(-c3ccc(NC4CSC(=O)C4)cc3)cnc2c1C(=O)NCc1cccc(F)c1
	the generated data	CC(=O)c1[nH]nc2ccc(-c3cnc(C)c(C(=O)NCc4ccc(C(=O)NC5CCC5)c(Cl)c4)c3)nc12
	the generated data	Cc1cc(F)ccc1C(=O)c1nc2ccc(-c3ccc(NC4CCS(=O)(=O)C4)cc3)cn2n1
	the generated data	Cc1cc(-c2ccc3nc(NC(=O)CNc4ccco4)cn3n2)ccc1OCc1cccc(C(F)(F)F)c1
	the generated data	Cc1ccc(-c2nc(N)c3cc(Cl)nc(-c4ccccc4)c3c2C)cc1OCC1COC1
	the generated data	CN1C(=O)C(NC(=O)c2n[nH]c(Cc3c(Cl)cccc3Cl)n2)COc2ncc(CN(O)C(C)(O)F)cc21
	the generated data	COc1c(C(=O)NCc2cc(F)cc(OCC3COC3)c2)cc(-c2ccn3nc(N)c(C)c3c2)nc1C
	the generated data	COc1nc(C)c(-c2ccn3nc(N)nc3c2)cc1C(=O)NCc1ccccc1OC1CCC(F)O1
	the generated data	CC(=O)N1C(=O)CN(C(=O)c2ccc(C(F)(F)F)cc2)N=C2C=CC(OCc3ccnc(C)c3)=C21
	the generated data	COC1NCC2C3=CC=C4N=C(NC(=O)CC(C)c5cccnc5)C=CN4N=C3C(=O)NC(C(F)F)C2N1
	the generated data	Cc1cn2ccc(-c3cc(Cl)c(COCC(F)C4=CC=C5C(OC(F)F)=CC=C54)c(C)n3)cc2n1
	the generated data	CC1=NC(NC(=O)c2nnc(Cc3ccccc3)o2)COc2ccc(C#CC(C)(C)C)cc21
	the generated data	Cc1cn(-c2ccc(NC(=O)CN3CCOCC3)cc2)nc1-c1ccn(C(=O)NC2CC2)c1F
	the generated data	CC(=O)Oc1ccc2c(c1)C(O)(C#Cc1ccc3c(c1)N(C)C(=O)N(C(=O)Nc1n[nH]c(Cc4ccccc4)n1)CO3)CC(=O)N2
	the generated data	COCc1c(-c2cnc(OC)c(C(C)O)c2)cnc2nc(N)nc-2c1C(=O)NCc1ccccc1
	the generated data	CN1C(=O)C(NC(=O)c2n[nH]c(Cc3ccccc3F)n2)CCc2ccc(C(=O)NCc3cc4ccccc4[nH]3)cc21
	the generated data	CN1C(=O)C(NC(=O)c2n[nH]c(Cc3ccccc3)n2)COc2ccc(CCOCc3ccc4cccnc4c3)cc21
	the generated data	Cc1ncc(Cc2ccccc2OCN2CCCC2)cc1C(=O)Nc1ccn2nc(N)nc2c1
	the generated data	Cc1ncc(-c2ccn3nc(N)nc3c2)cc1C(=O)NCc1cc(F)ccc1OCC(=O)N1CC1
	the generated data	CC1=C(C)C(NC(F)(F)F)=C2C=Cn3cc(C(=O)Nc4nc(N)ccc4CC#N)cc3N2C=C1
	the generated data	COc1ccc(-c2ccc3nc(NC(C)=O)cn3n2)cc1C(=O)NCc1c(F)cccc1OC1CCC1
	the generated data	CN1C(=O)C(OC(=O)C2=C(F)C=CN(N3CCC3)C=N2)CCc2ccc(C(=O)NCC3(C)CCC3)cc21
	the generated data	CC1(C)CN(C(=O)c2ccc(NC(=O)Cc3ccc4nc(NC(=O)C5CC5)cn4n3)cc2)C1
	the generated data	COc1nc(-c2ccc3c(NC(C)=O)ccn3n2)ccc1C(=O)NCc1cc(OCC2CCC2)ccn1
	the generated data	C=CCn1cnc2c1C=CN(c1cc(F)cc(S(=O)(=O)Cc3cc(F)ccc3F)c1)CC2
	the generated data	Cc1cnc(-c2ccn3nc(N)nc3c2)cc1C(=O)Nn1cc(C)c(C(=O)NC2CC2(F)F)c1F
	the generated data	COc1ccc(CC(=O)Nc2cc3ncc(C4=CN=C(C)CC(F)(F)C4)c(F)cc-3n2)cn1
	the generated data	CCC1=CC(c2ccn(C)n2)=CN(C(=O)NCc2ccc(F)cc2OCC2CC2)C=N1
	the generated data	CC(N)Oc1nnc2ccc(-c3ccc(F)c(C(=O)NC(C)c4c(F)cccc4Cl)c3)cnc1-2
	the generated data	COc1cc(C(=O)OCc2nc(NC(=O)c3cnc4c(c3)C(C)CNC(C)C4)cn2-c2ccc(F)cc2F)ccc1OC(F)F
	the generated data	NC(=Cc1cncc(N2CCC(=O)C2)c1)C1CCOc2ccc(C#Cc3ccc(Cl)cc3)cc21
	the generated data	CN1C(=O)C(NC(=O)c2ccc(CN3CCOCC3)cn2)N=C2C=C(OCCc3cccnc3O)C=C21
	the generated data	Cc1cc2cc(-c3nc(C(=O)NCc4cc(Cl)cc(OCC5CC5)c4)c(C)nc3C)ccn2n1
	the generated data	Cc1ncc(-c2ccnc3c(OC(=O)CN)ccn23)cc1-c1ccnc(OCC2CC2)c1
	the generated data	CNC(=O)n1c(NN2C=CC=C(OC(C)c3cc(F)ccc3F)C=C2)ccc1C(=O)Nn1ccc(F)c1
	the generated data	COc1nc(C)c(-c2ccn3nc(N)nc3c2)cc1C(=O)NCc1cc(F)cc(OC(C)C2CC2)c1
	the generated data	CC(=O)NC1=Nc2nc(-c3cc(F)cc(C(=O)NCc4ccccc4C)c3)cnc2C1c1cccnc1
	the generated data	CCC1=C(C(=O)Nc2ccc3n[nH]cc3c2)C(c2ccc(F)c(C(=O)NCc3ccccn3)c2)NC1
	the generated data	CC1=C(COc2ccc(Cl)cc2)N=C(OCc2ccco2)C=C(C(=O)N2CC(=O)N(C)C2)O1
	the generated data	CNC(=O)Nc1n[nH]c2cc(C(=O)c3cncc(OCC4CC(=O)N(Cc5cccc(F)c5)C4)c3)ccc12
	the generated data	CC1=C(C(=O)OC2CCc3ccc(OCCC4C=CC=N4)cc3N(C)C2=O)N=CN(N2CCOC2)C=C1
	the generated data	CN1C(=O)C(NC(=O)c2n[nH]c(Cc3ccccc3)n2)COc2cc(C#CCC(F)F)ccc21
	the generated data	COCC(=O)c1ccn2nc(NC(=O)c3cnc(C)c(C(=O)N4CCOCC4c4ccccc4)c3F)nc2c1
	the generated data	Cc1ccc(-c2ccn3[nH]c(C(=O)NC4CCCC(=O)N(Cc5ccc(F)cc5)C4)cc23)nc1
	the generated data	Cc1ccc(-c2ccn3nc(N)cc3c2)cc1C(=O)NCc1cc(F)cc(F)c1OC1CC=CC1
	the generated data	COc1ncc(C2=NC=C3C=C(NC(=O)Cc4ccco4)C(N)=NN3C=C2)c(Cl)c1Cl
	the generated data	CN1C(=O)C(NC(=O)c2n[nH]c(Cc3ccccc3)n2)COc2ccc(CCCC3CCO3)cc21
	the generated data	CC(=O)Nc1nc2cc(-n3cc(C)c(C(=O)NCc4c(F)cccc4C(=O)N4CC(F)(F)C4)c3)ccn2n1
	the generated data	COc1ncc(-c2ccn3nc(N)cc3c2)cc1C(=O)NCCC1=CC=C2C(C)=CN=C2CC1
	the generated data	Cc1ccc2nc(NC(=O)c3ccn(Cc4cnc(NC(=O)COc5ccccc5)n4C)c3)cn2n1
	the generated data	CC(=O)Nc1cn2nc(-c3cnc(C)c(C(=O)NC(C)c4ccc(F)cc4OCC4CC4)c3)ccc2n1
	the generated data	COc1ccc(-c2cc3ccc(C#CC(C)C)cc3nc(=O)c2CN2CCC2)c(Cl)c1
	the generated data	Cc1ncc(-c2ccn3nc(N)nc3c2)cc1C(=O)NCc1cc(F)ccc1Sc1ccccc1F
	the generated data	CC(=O)c1cnc2nc(NC(=O)c3cnc(Cl)c(N4CCC(O)C4)c3)cc(-c3ccccc3F)n12
	the generated data	CC(=O)Nc1cn2cc(-c3cc(F)c(C(=O)NCc4c(F)cccc4C(=O)NC4CCC4)c(F)c3)ccc2n1
	the generated data	CC1=C(NC(=O)c2n[nH]c(Cc3ccccc3)n2)COc2ccc(NCC3CCOC3)cc21
	the generated data	Cc1cnc(-c2ccc3n[nH]cc3c(=O)n2)nc1CN(C)C(=O)c1cc(OC(F)(F)F)ccc1F
	the generated data	CC1=NC(=O)C(Oc2cc(F)cc(CNC(=O)c3cc(-c4ccn5nc(C)cc5c4)c(C)nc3C)c2)C1
	the generated data	CCC(=O)Oc1cnc2nc(C3=NN4C=C(C(=O)NCc5ccccc5)C(C)=CN4C=C3)cc-2c(=O)[nH]1
	the generated data	COc1cc(-c2ccc3nc(NC(C)=O)cn3n2)ccc1C(=O)NCc1ncccc1OCC1CCC1
	the generated data	CN1C(=O)C(NC(=O)c2cc(Oc3ccccc3)ccn2)COC2(O)COC(c3ccccc3)C12
	the generated data	CN1C(=O)C(NC(=O)c2nc(NCc3ccccc3)no2)COc2ccc(NC3CCOCC3)cc21
	the generated data	COc1cc(-c2ccc3nc(NC(C)C)c(=O)n-3nc2C)ccc1OCC1CC1
	the generated data	Cc1cc2cc(-c3nc(C(=O)NCc4cc(F)ccc4OC4CCOCC4(C)C)c(C)nc3C)ccn2n1
	the generated data	COc1ncc(-c2cnc3nc(C(=O)NC(N)=O)cc-3cc2C(=O)NCc2ccc(F)cc2)cn1
	the generated data	CN1C(=O)C(OC(=O)c2nc(NCc3ccccc3)n[nH]2)CCc2ccc(C(=O)Nc3ccnc(F)c3F)cc21
	the generated data	CCC(=O)Oc1ncc(-c2cnc3nc(Cl)c(C(=O)NCc4ccccc4)cc3n2)cc1OCc1ccccc1
	the generated data	CC(=O)Nc1cn2nc(-c3cnc(C)c(C(=O)Nc4cc(F)ccc4C4CCC4)c3)ccc2n1
	the generated data	COc1ncc(C2=CN=C3N=C(NC(=O)Cc4ccncc4)C(O)=CN=C3N2C)c(F)c1F
	the generated data	COc1ncc(-c2c[nH]c3nc(C)c(OCC4CC(C)C4)cc23)c(C(=O)NCc2ccc(F)cc2)n1
	the generated data	COc1ccccc1Sc1ccccc1CNC(=O)c1cc(-c2ccn3cc(N)nc3c2)cnc1O
	the generated data	COc1ncc(-c2ccn3nc(N)nc3c2)cc1C(=O)NCc1ccncc1NCn1cccc1
	the generated data	COc1ncc(-c2ccn3nc(Cl)cc3c2)cc1C(=O)NCc1cc(F)cc(OCC2CC2)n1
	the generated data	CC(C)COc1ccc(C2CCC(=O)N(c3ccc4nc(C(F)N(C)CC5CCOCC5)cnc4n3)C2F)cc1
	the generated data	CC(=O)C1=CC2=NC(NC(=O)c3ccnc(NC(=O)C(O)(F)F)c3)=Cc3cc(F)ccc3N2CC(=O)C1
	the generated data	CCc1cn2c(=O)c(-c3cnc(C)n3CNC(=O)c3ccccc3OC)cc(C3CCOC3)cc2n1
	the generated data	COc1ncc(-c2ccc3nn(CN(C)C)c(=O)c-3cn2)cc1C(=O)NCc1cc(F)cc(OCC(F)F)c1
	the generated data	COc1nc(-c2ccc3nc(NC(=O)C(C)C)cn3n2)ccc1C(=O)NCc1ccc(F)c(OC2CC2)c1
	the generated data	COc1ncc(-c2ccc3nc(NC(=O)CN(C)c4ccncc4)nc-3cc2C(N)=O)cc1C(C)=O
	the generated data	CC(=O)Nc1cn2nc(-c3cc(C)cc(C(=O)NCc4cc(F)ccc4OC4CCc5cccn5CC4)c3)ccc2n1
	the generated data	CNC(=O)c1n[nH]c2cc(-c3ccnc(C(=O)NCc4ccc(F)cc4OC4CCCO4)c3)cc(F)c12
	the generated data	COc1nc(-c2ccn3nc(N)nc3c2)cc(F)c1C(=O)NCc1cc(F)ccc1OCC1CC1
	the generated data	Nc1nc2cc(-c3cnc(N)c(C(=O)NCc4ncccc4OCC4CC4)c3)ccn2n1
	the generated data	COc1cc(-c2ccc3nc(OC(C)C)cn3n2)cc(Cl)c1COc1ccnc(C(=O)NC2CC2)c1
	the generated data	CNC(=O)c1n[nH]c2cc(-c3cnc(OC)c(C(=O)NCc4ccc(OCC5CCC5)cc4)c3)ccc12
	the generated data	COc1cc(F)c(-c2ccc3nc(NC(C)=O)cn3n2)cc1C(=O)NCc1ccncc1C(=O)N1CCCC1
	the generated data	CNC(=O)OC(C)(C)c1cn2nc(C3=CC=C(C(=O)NCc4cc(F)ccc4C(F)F)N(C)C=C3)ccc2n1
	the generated data	Cc1ncc(-c2ccc3nc(NC(=O)CN4CCC(F)(C(F)(F)F)C4)cc-3c(=O)n2NC(C)C)c(C(F)(F)F)c1F
	the generated data	COc1cc(C(=O)OCOC(=O)N(COc2ccc(C(F)F)cc2F)C(=O)c2cc(-c3ccn4nc(N)nc4c3)c(C)cn2)c(C)c(=O)[nH]1
	the generated data	COc1nc(-c2ccc(NC(=O)CN3CCOC3)cc2)nc2ccc(C(=O)Nc3ccccc3)cc12
	the generated data	CN1C(=O)C(NC(=O)c2cc(F)nc(Oc3ccccc3)c2)COc2ccc(CN(C)C(F)(F)F)cc21
	the generated data	CN1C(=O)C(NC(=O)c2ccn(OCc3ccccc3)n2)COc2ccc(C#CC3CCOC3)cc21
	the generated data	CC(=O)Nc1cn2nc(-c3ccc(C(=O)NC4CCCOCC4)cc3)cc(-c3ccccc3)c2n1
	the generated data	COc1ncc(-c2ccn3nc(N)cc3c2)c2c1C(CCCc1ccc(Cl)cc1)CNC2=O
	the generated data	COc1ncc(C(=O)NCc2cc(F)ccc2OCC2CC2)cc1-c1ccn(Cn2cccc2)c1
	the generated data	Cc1ccccc1C(=O)Nc1c[nH]nc1-c1cc2ncc(CN3CCOCC3)cc2[nH]1
	the generated data	COc1ncc(-c2ccc3nc(NC(C)=O)cn3n2)cc1C(=O)NCc1cc(OC(C)C2CC2)ccn1
	the generated data	Cc1ncc(-c2ccc3nc(NC(=O)CN4CCN(C)CC4)cn3n2)cc1OC(=O)c1cc(OC(F)(F)F)ccc1F
	the generated data	C#CCN(Cc1ccc(C(=O)Nc2ccccc2)nc1)Cc1cc2c(=O)n(C)c(CN3CCN(C)CC3)nc2cc1F
	the generated data	Cn1nc2c(CN3CCC3)cn(NC(=O)c3ccc(COCc4ccccn4)cc3O)cc-2c1=O
	the generated data	COc1cc(C)c(C(=O)NCc2cc(F)cc(F)c2OC2CCC2)cc1-c1nc2n(n1)C=C(NC(C)=O)C2
	the generated data	CCCNc1ccc(C(=O)NCc2ccc(-n3ccnc3)cc2)c(NC(=O)C2CCC2O)n1
	the generated data	CC(=O)Nc1nc2ccn(-c3ccn4nc(NC(=O)CC(N)=O)c(C(F)(F)F)c4c3)cc-2n1
	the generated data	Cc1ccn(C2=C(CNCc3ccc(C(F)(F)F)cc3)C=C3N=CC(NC(=O)C(N)=O)=NN3C=C2)n1
	the generated data	CC(=O)Nc1cn2nc(-c3cc(C)nc(C(=O)N4CCCC(Oc5ccc(C)cc5)C=N4)c3)ccc2n1
	the generated data	CC(=O)n1c(=O)[nH]c2c1c(-c1ccccc1)cn2-c1ccnc(CN2CCCOCC2)c1
	the generated data	Cc1cc(CN2Cn3cccc3CNC2=O)cc(C=C2NC(=O)C(Nc3cccnc3)CO2)c1Cl
	the generated data	Cn1c(C#Cc2ccc(F)cc2)cnc1C1=NC2=NC(CC(=O)NCc3cccs3)=NC2=C1
	the generated data	Cc1ncc(C2=CN=C3N=C(Cl)C(CNC(=O)c4cccc(F)c4)=CN3C=C2C(=O)NCC2CC2)c(F)n1
	the generated data	COC1=C(C2=CC(F)=C3CCC(C)=NC=C23)C=CN(NC(=O)Cc2ccc(F)cc2)C(N)=N1
	the generated data	COc1nc(C(=O)NCc2cnc(OCc3ccccc3)nc2COC2CC2)cc(=O)n2nccc12
	the generated data	CC(=O)NC1=CN2N=C(c3ccc(C(=O)NCc4ccnc(OCC(F)(F)F)c4C)c4ccccc34)C=CN2N1
	the generated data	CC(=O)Oc1ncc2c(NC(=O)c3ccc(SCC(C)(C)O)cc3)ccc-2cc1C(=O)Nc1ccccc1
	the generated data	Nc1nc(=O)c(Nc2cc(Cc3cnccc3F)n[nH]2)cc2c1CC(C1CCC1)C2
	the generated data	Cc1ncc(-c2ccn3nc(N)nc3c2)cc1C(=O)NCc1cc(F)cc(C2CCOC2)c1
	the generated data	COc1c(F)cc(F)cc1NC(=O)c1cc(NC(C)c2cccnc2)cc(OC(=S)NC2CC2)c1F
	the generated data	CC(=O)Nc1cc(COCC2CC2)c(NC(=O)c2cnc(C)c(-c3ccncn3)c2)cc1F
	the generated data	COCc1nc(C=NNC(=O)c2c[nH]c3ccccc23)cc2c1CN(Cc1ccncc1)CN(C)C2=O
	the generated data	CC(=O)NCc1cn2nc(-c3cc(C(=O)NCc4cc(F)cc(F)c4OC4COC4)c(C)nc3C)ccc2n1
	the generated data	Cc1ncc(C2=NN3C=C(CN4CCC(C)CC4)NN=C3C=C2)cc1C(=O)NCCC(O)c1ccccc1
	the generated data	CC(=O)c1cnc2nc(-c3cc(F)c(C)c(C(=O)NCc4c(F)cccc4C(=O)N4CC(F)(F)C4)c3)ccc2n1
	the generated data	CC(C)C(=O)c1nc(-c2ccc3oc(N)nc3c2)cn2ccnc12
	the generated data	CCOC(=O)Cc1ccc2c(c1)N(C)C(=O)C(NC(=O)c1ncn(Cc3ccc(F)cc3F)n1)CO2
	the generated data	Cc1ccc(OCc2cnc3c(n2)CNC(=O)CC3COc2ccc(O)cc2)c(Cl)c1F
	the generated data	COc1nc(=O)c(-c2ccc3nc(NC(C)=O)cn3n2)ccc1C(=O)NCc1ccc(OC(C)C)cc1O
	the generated data	CC1COC1CCC#Cc1ccc2c(c1)N(C)C(=O)C(NC(=O)c1n[nH]c(Cc3ccccc3)n1)CO2
	the generated data	CC(=O)NC1=CC2=NC(c3cnc(C)cc3C(=O)NCc3ccc(OCC4CC4)cc3)=CC2=N1
	the generated data	CC(=O)Nc1cn2nc(-c3ccc(C(=O)NC(F)(F)c4cc(Cl)ccc4C)c(OCC4CC4)c3)ccc2n1
	the generated data	CCOc1ncc(C2=CN=C3N=C(Cl)C(C(=O)NCc4ccc(N)cc4)=CN3CC2)c2ccccc12
	the generated data	CNC1=NC2=CC(C3=CN=C(CC4CC(=O)NC(c5cccc(F)c5)C=C4F)CC3)=NC2=N1
	the generated data	Cc1ccccc1NC1CCN(Cc2ccc3c(c2)OCC(NC(=O)c2n[nH]c(Cc4ccccc4F)n2)C(=O)N3C)C1
	the generated data	CC(=O)NC1=NC2=NC(C3=CC=NC(NC(=O)Cc4cccnc4O)=CN3C)=C(C(F)F)C2=N1
	the generated data	CC(=O)c1[nH]nc2ccc(-c3cnc(C)c(C(=O)NC(C)c4cccc(F)c4OCC4CC4)c3)nc12
	the generated data	CN1C(=O)C(NC(=O)c2n[nH]c(Cc3ccccc3)n2)COc2ccc(C(=O)NC3CC3)cc21
	the generated data	COc1ncc(-c2ccn3nc(N)cc3n2)cc1C(=O)NCc1cccc(SCC2CCC2)c1
	the generated data	COCC(=O)Nc1cn2nc(N3C=CC=C(C)C(CNC(=O)c4ccc(OC(F)(F)F)cc4)=C3)ccc2n1
	the generated data	CN1C(=O)C(NC(=O)c2n[nH]c(Cc3ccccc3)n2)COc2ccc(CCN3COCC(c4ccccc4)C3)cc21
	the generated data	CCc1cn2[nH]c(-c3ccn(Cn4c(OCC5CC5)c(F)ccc4=O)c3)cc2n1
	the generated data	COc1ncc(-c2ccn3nc(N)nc3c2)cc1C(=O)NCc1ccccc1OCCC1(C)CC1
	the generated data	CNC(=O)c1c(F)cc(Nc2ccc3cc(OCc4cccn4C4CC4)c(OC)nc(=O)c3c2)n1C
	the generated data	CNC(=O)c1n[nH]c2cc(-c3cncc(C(=O)NC4CCCOC(c5ccc(F)cc5)C4)c3)ccc12
	the generated data	COc1ncc(-c2ccc3nc(NC(C)(C)C)cn3n2)cc1C(=O)Nc1ccc(N2CCC2)cc1O
	the generated data	COc1ccc(-c2ccc3nc(NC(C)C)c(=O)n-3nc2OC)cc1C(=O)NC1CC1
	the generated data	Cc1ncc(-c2ccn3nc(N)cc3c2)nc1C(=O)NCc1cc(F)cc(F)c1OCC1CCN(C)C1
	the generated data	CN1C(=O)C(NC(=O)c2n[nH]c(Cc3cc(Cl)ccc3Cl)n2)COc2ccc(C(C)(C)C)cc21
	the generated data	CC(=O)c1cn2[nH]cc(-c3ccn(C(=O)NCc4cc(F)ccc4-c4ccncc4)c3)c2n1
	the generated data	CNc1cn2cc(-c3cncc(C(=O)NCc4cc(C)ccc4C4CC4)c3)cc(Cl)c2n1
	the generated data	COc1ncc(-c2ccc3nc(NC(C)=O)cn3n2)cc1C(=O)Nc1cc(OC2CCC2)ccc1F
	the generated data	CC(=O)Nc1cn2nc(-c3cc(C)nc(NC(=O)C4CCC(OCc5ccc(F)cc5)C4)c3)ccc2n1
	the generated data	COc1nc(C)c(-c2ccn3nc(N)nc3c2)cc1C(=O)NCCc1cccc(F)c1CN1CCC1
	the generated data	Cc1ccc(-n2ccn3cc(NC(=O)Cc4n[nH]cc4C)c(NC(=O)c4ccc(F)cc4)c23)c(F)c1
	the generated data	CC(=O)Nc1cn2nc(-c3cc(C(=O)NCc4cccc(F)c4OCC4CC4)c(C)nc3C)ccc2n1
	the generated data	COc1nc(C)c(-c2ccnc3nc(C)cc-3c2)cc1C(=O)NC(c1ccccc1OCC1CCCC1)C(C)C
	the generated data	Cc1cc2n(C)c(-c3ccc(OCC(=O)Nc4ccc(C(F)(F)F)cc4)c(C)nc3=O)cnc-2n1
	the generated data	CNC(=O)c1n[nH]c2cc(-c3cnc(OC)c(C(=O)NC4C=C(F)c5cccn5CC4)c3)ccc12
	the generated data	CC(=O)Nc1cn2nc(-c3cc(C(=O)NCc4ccc(F)cc4O)nc4c3COCC4)ccc2n1
	the generated data	Cc1ncc(-c2ccn3nc(N)nc3c2)cc1C(=O)NCc1ccc(O)c(CC2CCC2)c1
	the generated data	COC1=NC(c2ccc(NC(=O)c3ncc[nH]3)cc2C)=Nc2cc(C(=O)NC3(F)CCOC3)c(F)nc2C1(C)C
	the generated data	CN1C(=O)C(NC(=O)c2nc(NCc3ccccc3)n[nH]2)COc2ccc(CCN3CCn4cc(F)cc43)cc21
	the generated data	Cc1ncc(-c2ccn3nc(N)nc3c2)cc1C(=O)NCc1cccc(OC(C)C2CCC2)c1
	the generated data	COc1ccc(-c2ccc3nc(NC(C)=O)cn3n2)cc1C(=O)NC1CCc2ccc(N3CCC3)cc21
	the generated data	Cc1ncc(-c2ccn3nc(N)nc3c2)cc1C(=O)NCc1ccc(F)cc1OC1CC(F)(F)O1
	the generated data	Cc1ncc(C(=O)NCc2ccncc2OC2CCCC2)cc1-c1ccn(-n2ccc(Br)c2)c1
	the generated data	CN1C=C(OC(=O)C2CCCN(c3cccnc3)CC2)C=NC2=C1C(=O)NC(=O)N(C)C2
	the generated data	Cc1cc(-c2ccc(F)c(OC(=O)Cc3ccccc3)n2)ccc1C(=O)NC1CC(F)(C(F)(F)F)C1
	the generated data	CN1C(=O)C(NC(=O)c2ncn(Cc3ccccc3)n2)COc2ccc(N3CCNC(=O)CC3)cc21
	the generated data	CNC(=O)c1cn2[nH]c(-c3ccn4cc(C(=O)Nc5ccc(C(F)(F)F)cc5F)cnc34)cc2n1
	the generated data	CCn1c(OCc2ccccc2)cnc1CNC(=O)c1cc(-c2ccc3nc(NC(C)=O)cn3n2)cnc1OC
	the generated data	COc1ccc(C2=CN=C3N=C(NC(=O)C(N)c4cccs4)C=CN3CO2)cn1
	the generated data	COc1ncc(-c2cnc3nc(C(=O)NCc4cc(F)cc(F)c4)cn3c2OCC2CCOC2)cn1
	the generated data	CC(=O)NC1=NC2=CC(c3cc(CN(C)C(=O)Oc4ccc(F)cc4)c(OCc4cccnc4)cc3C)=NC2=C1
	the generated data	COCC(=O)Cc1ccc2c(c1)NC(=O)C(c1ccc(Cl)c(C(=O)NCc3ncc(F)cc3F)n1)CO2
	the generated data	Cc1ncc(-c2ccc3nc(NC(=O)Cc4ccc(F)cc4)cn3n2)cc1OCC1CC1
	the generated data	Cc1ncc(-c2ccn3nc(N)cc3c2)nc1C(=O)NCc1cc(F)cc(F)c1OC1CCC1(F)F
	the generated data	CN1C(=O)C(Oc2ccn(Cc3ccc(Cl)cc3)n2)COc2ccc(CN3CCC(N)C3)cc21
	the generated data	CC1N=C(C(=O)Nc2n[nH]c(Cc3ccc(F)cc3F)n2)COc2ccc(C#CC(C)(C)O)cc21
	the generated data	COc1c(F)cc(F)cc1CNC(=O)C1=CC(c2ccc3nc(NC(C)=O)cn3n2)=C2C=CN(C)C2C1
	the generated data	Cc1ncc(C(=O)NCc2ccncc2OC2CCCC2)cc1C(=O)Nc1ccn(-n2cccn2)c1
	the generated data	CC(=O)Nc1cn2nc(-c3cc(C(=O)NCc4cc(F)cc(F)c4OCC4CC4)cnc3Cl)ccc2n1
	the generated data	COc1cc(C(=O)NC2CCC(c3ccccc3C)C2)c(-c2ccn3nc(N)cc3c2)cn1
	the generated data	COc1cnc(-c2nc3cc(NC(=O)C(C)C)nc-3c(C(=O)NCc3ccccc3)c(F)c2F)cn1
	the generated data	COc1ncc(-c2ccn3nc(N)nc3c2)cc1C(=O)NCc1cc(F)ccc1OC(F)C1CC1C
	the generated data	CC1C(=O)N(Cc2ncn(-c3ccc(F)cc3)n2)COc2ccc(CN3CCC3N)cc21
	the generated data	COc1ncc(-c2cc(-c3ccccc3)c3c(C(C)=O)n[nH]c3c2)n2cc(NC(=O)C(F)(F)F)nc12
	the generated data	CN1C(=O)C(NC(=O)c2n[nH]c(Cc3cc(F)ccc3F)n2)COc2ccc(C#CC(C)(C)C)cc21
	the generated data	CN1C(=O)C(NC(=O)Cc2cc(C(F)(F)F)cc(F)n2)COc2ccc(CN3CCOc4ccc(CC(F)F)cc43)cc21
	the generated data	CN1C(=O)C(NC(=O)c2n[nH]c(Cc3ccc(Cl)cc3)n2)COc2ccc(CC(=O)O)cc21
	the generated data	COc1ncc(-c2ccc3nc(N(C)C)cc-3c(=O)n2C)cc1C(=O)Nc1ccc(N2CCCC2)cc1
	the generated data	CC(=O)Nc1cn2nc(-c3ccc(C(=O)NCc4cc(F)cc(F)c4OC4CCC4C)cc3)ccc2n1
	the generated data	CC1CN(Cc2ccc3c(c2)N(C)C(=O)C(NC(=O)c2ncn(Cc4ccccc4)n2)CO3)CO1
	the generated data	COc1ncc(-c2ccn3nc(N)nc3c2)cc1C(=O)NCc1ncccc1CNC1CCCC1
	the generated data	Cc1c2[nH]c(=O)n(CC(CO)NC(=O)c3ncc(F)cc3F)cc2n2cc(CN3CCOC3)cc12
	the generated data	COc1ncc(-c2cnc3nc(N)nc(NC(=O)C4CCOCC4)cc2-3)c(F)c1F
	the generated data	COc1nc(C)c(-c2ccc3n[nH]c(C)c3n2)cc1C(=O)NCc1cc(F)cc(F)c1OCC1CCOC1
	the generated data	COc1ccc(F)cc1CNC(=O)c1cncc(-c2cc3n(c2)CC(=O)CC(C)=N3)c1C
	the generated data	COc1ncc(-c2ccn3nc(N)nc3c2)cc1C(=O)NCc1ccnc(F)c1OC1CC1
	the generated data	CC1=NC=C(C2=C(c3ccc(C#Cc4ccccc4)cn3)N=C3N=CC(CN4CCOC(=O)C4)=NN3C=C2)C1
	the generated data	COc1ncc(-c2ccn3nc(N)nc3c2)cc1C(=O)NCc1ccccc1NCn1cccc1
	the generated data	COc1ncc(-c2ccc3n[nH]cc3n2)cc1C(=O)NCc1cc(F)cc(F)c1OC1CCOC(C)C1
	the generated data	CCc1ncc(-c2ccc3nnc(N)c-3c(C(=O)NC)c2)cc1OC(F)(F)c1ccccc1F
	the generated data	COc1ncc(C(=O)NCc2ccc(OCCn3cccc3C)c(C#N)c2)c(=O)n2ncnc12
	the generated data	CCc1cn2c(=O)c(C3=CN=C4C(CNC(=O)C(C)=O)=CN=C34)cc(OC(F)(F)F)cc2n1
	the generated data	CC(=O)c1cnc2nc(-c3ccc(C)c(C(=O)NCc4cc(F)ccc4C(=O)N4CCC(O)C4)c3)ccc2n1
	the generated data	Cc1cncc(NC2CCC(n3ccc4c(N5CCOCC5)nc(-c5ccc6cccc-6[nH]5)nc43)C2)c1
	the generated data	COc1nc(-c2ccc3c(NC(C)=O)ccn3n2)ccc1C(=O)NCc1cccc(OC2(F)CCC2)c1
	the generated data	COc1ncc(-c2ccn3nc(N)cc3c2)cc1C(=O)NCc1cc(F)cc(OC2CCC2)c1
	the generated data	CCOc1ncc(-c2ccn3nc(N)nc3c2)cc1C(=O)NC(C)c1ccnc(OC2CCC2)n1
	the generated data	CCC1=Cc2[nH]cc(C(=O)COc3cccnc3)c2N(NC(=O)c2ccc(CN3CCOCC3)cc2)N=C1C(=O)OC
	the generated data	CCOc1ccc(C(=O)CN(C)C2=CN(C(F)F)C(c3cc4nc(C(C)=O)cn4[nH]3)=CC=N2)nc1
	the generated data	CC(=O)Nc1cn2nc(-c3ccc(C)c(C(=O)NCc4cc(C(=O)N5CC(F)C5)cc(F)c4F)c3)ccc2n1
	the generated data	CCOc1ccccc1CNC(=O)c1cc(C2CCC2)c(-c2ccc3nc(NC(C)=O)cn3n2)cn1
	the generated data	CN1C(=O)C(NC(=O)c2nc(NCc3ccccc3)n[nH]2)COc2ccc(Cn3cc(C4CC4)nn3)cc21
	the generated data	COc1ccc(CNC(=O)c2cc(CN3CCc4nccnc43)cc(-n3ccnc3)c2)c(C)c1
	the generated data	CC1=CC(NC(=O)c2ccc3[nH]ncc3c2)C(c2ccnc(C(=O)Nc3ccccn3)c2)NC(=O)N1
	the generated data	Cc1ncc(-c2ccn3nc(N)nc3c2)cc1C(=O)NCc1ccc(F)c(N2CCC2)c1Cl
	the generated data	COc1ncc2cc(-c3ccc(F)c(NC(C)=O)c3)nc-2c(=O)n1NC(=O)Cc1ccc(N2CCOCC2)cc1C
	the generated data	COc1ncc(-c2ccn3nc(N)cc3c2)cc1C(=O)NCc1ncccc1OCC1CC1
	the generated data	CC1CN(Cc2ccc3c(c2)N(C)C(=O)C(NC(=O)c2n[nH]c(Cc4ccc(F)cc4F)n2)CO3)CO1
	the generated data	CN1C(=O)C(NC(=O)c2n[nH]c(Cc3ccccc3)n2)COc2ccc(COCC3OCCNC3=O)cc21
	the generated data	CC(=O)c1cn2[nH]c(-c3cnc4cc(C(=O)NCc5ccc(F)cc5)cnc4c3F)nc2n1
	the generated data	Cc1ccccc1Cc1cncc(C(=O)NC2COc3ccc(C#CC(C)(C)O)cc3NC2=O)n1
	the generated data	CC(F)c1ccc(CN2CN(C)C(=O)N(Cc3cnc(C=Nc4ccc(Cl)cc4Cl)nc3)CC2=O)cc1
	the generated data	COc1ncc(-c2ccc3nc(NC(=O)C4CC4)ccn3c2=O)cc1N1CCC1
	the generated data	CN1C(=O)C(NC(=O)c2ncn(Cc3ccccc3)n2)COc2ccc(C#CC3(F)CCC3)c(F)c21
	the generated data	COc1c[nH]c2cc(Br)c(-c3ccc(Cl)nc3)c(C(=O)N3CCC3O)c12
	the generated data	COc1ccc(F)cc1CNC(=O)C1=CC(N2CC(=O)N(C(C)=O)C2)=C2C=CC(C(C)C)=CC=C2OC1
	the generated data	CC1=C(NC(=O)c2ncn(Cc3ccccc3)n2)COc2ccc(C#CCC3CCOc4ccccc43)cc21
	the generated data	CCc1nc(=O)c(-c2ccn3nc(N)nc3c2)ccc1C(=O)NCc1ccccc1OCC(F)(F)F
	the generated data	CCCc1ccc(NC(=O)CCc2ccc3c(c2)N(C)C(=O)C(NC(=O)c2n[nH]c(Cc4ccccc4)n2)CO3)cc1
	the generated data	COCCN1CCC(C#Cc2ccc3c(c2)N(C)C(=O)N(C(=O)c2n[nH]c(Cc4ccccc4)n2)CO3)C1
	the generated data	CCc1c(Cl)cc2nc(-c3cnc(NC(=O)Cc4ccn(C)c4)cn3)cc(C(=O)Nc3ccccc3)n12
	the generated data	CNc1cn2cc(-c3ccn(C(=O)NCc4ccc(F)cc4C(=O)NC4CCC(C)C4)c3F)ccc2n1
	the generated data	COc1nc(-c2ccn3nc(N)nc3c2)ccc1C(=O)NCc1ccc(F)cc1CN1CCC1
	the generated data	CC1=CN(C(F)(F)F)C=C(c2cc3occ(NC(=O)CNC(=O)c4ccncc4)c3cn2)C(C)=C1
	the generated data	CC(=O)N1CC(N2C=CN(OC(=O)c3c[nH]c4ccccc34)CC2)C=C1CNCc1ccnc(C2CC2)c1
	the generated data	CN1C(=O)C(NC(=O)c2ccn(Cc3ccc(F)cc3)n2)COc2ccc(NCC3(CO)CCC3)cc21
	the generated data	COc1ncc(-c2ccn3nc(N)cc3c2)cc1C(=O)NCc1ccc(Sc2ccccc2C)o1
	the generated data	CCOc1ccc(-c2cc3cc(C4=CC=C5C=CN(OC)C=C5C=C4)cn3o2)cc1
	the generated data	COc1ccc(F)cc1CNC(=O)c1cn2cc(-c3cc(-c4ccccc4)c(OC(C)=O)cn3)nc2cn1
	the generated data	Cc1cn(-c2ccc(N3CC(=O)NC(OCc4ccco4)CN3)cc2C(=O)NO)c2ccc(F)cc12
	the generated data	COc1ncc(-c2ccn3nc(N)nc3c2)cc1C(=O)NCc1ccc(CCN2CCC(F)(F)C2)cc1
	the generated data	CCNC1=NN(C2CCC2)C=C(C(=O)Nc2ccnc(C(=O)NCc3cccc(F)c3)c2)C=N1
	the generated data	COc1nc(C)c(-c2ccn3nc(C)cc3n2)cc1C(=O)NCc1cccc(F)c1CNC1CCC1
	the generated data	CC(=O)NC1=NC2=CC(N3C=CN(NC(=O)Cc4cncc(C(C)C)c4)C=C3c3ccncc3)=CC2=N1
	the generated data	CCOc1ncc(-c2cnc3nc(NC(=O)Cc4cc(F)cc(Cl)c4)cn3c2CO)cc1CC1CC1
	the generated data	CN1C(=O)C(NC(=O)c2n[nH]c(Cc3ccccc3)n2)COc2ccc(CNCC3CC3)cc21
	the generated data	COc1ncc(-c2ccn3nc(N)cc3c2)cc1C(=O)NCc1cnc(OCc2ccccc2)n1C
	the generated data	COc1ncc(-c2ccn3nc(N)nc3c2)cc1C(=O)NCc1c(F)cccc1OCC1CCC(C)C1
	the generated data	CC(=O)Nc1cn2nc(-c3cc(CC(=O)NC4CCOC4)cc(-c4ccc(F)cc4)c3)ccc2n1
	the generated data	CN1C(=O)C(NC(=O)c2ncn(Cc3ccccc3)n2)COc2cc(CN3CC4=NC(C(F)(F)F)=NC4C3)ccc21
	the generated data	COc1nc(=O)c(-c2cc(F)n3cc(C(=O)NC(N)=O)cc3n2)ccc1OCc1ccc(F)c(F)c1
	the generated data	COCc1ccc(-n2ccnc2)c(NC(=O)C2Cc3cccnc3OCC2C)c1OCc1ccccc1
	the generated data	Cc1[nH]nc(Cc2ccn(CC(=O)NC3COc4ccc(COCC(C)C)cc4NC3=O)c2)c1Cl
	the generated data	CC(=O)Nc1cn2nc(-c3ccnc(NC(=O)COc4ccc(CN5CC(F)C5)cc4F)c3)ccc2n1
	the generated data	COc1ccc(-c2ccn3nc(N)cc3c2)nc1C(=O)NCc1ccc(OC2CC2)cc1
	the generated data	CC(=O)C#CN1C=CC(CN2CCOC(=O)C2)=CC=C1N1NC=C2C(=O)N(C)C=CC=C21
	the generated data	Cc1ncc(C(=O)OCc2cnc(F)cc2N2CCCC2)cc1C(=O)Nc1ccn(-n2cccc2)c1
	the generated data	CNC1=CC(c2ncn3c(NC(=O)CO)ccc3c2C)=Nc2cc(NC(=O)C3CC3)ccc2N1O
	the generated data	COC1=NC2=CC=C(C(=O)Nc3cc(C)cc(-c4ccc(Cl)c(Cn5cc(F)cn5)c4)c3)C2=C1
	the generated data	CC(=O)N1CC(NC(=O)c2n[nH]c(Cc3ccccc3)n2)COc2ccc(CC[SH](C)(=O)O)cc21
	the generated data	Cn1cc(-c2cccc3nc(C(=O)NC(F)(F)F)cc-3c2)c(=O)nc1NC(O)c1ccccc1
	the generated data	Cc1c[nH]n2c(C(=O)Nc3ccc(OC4CCC4)nc3NCC(C)c3ccccc3)ccc12
	the generated data	COc1ncc(-c2cccnc2NC(C)=O)c(NC(=O)Cc2ccncc2)c1OCC1CC=CC1
	the generated data	CN1C(=O)C(NC(=O)c2cnc(C#Cc3ccccc3)n2C)OCc2ccc(CC3CC3)cc21
	the generated data	O=C(c1ncc2ncc(-c3ccc(NC4CCS(=O)(=O)CC4)cc3)cc2n1)C1CC1
	the generated data	Cc1ncc(-c2ccc3nc(NC(=O)CNC4CCOCC4)cn3n2)cc1C(=O)NCc1cccc(O)c1
	the generated data	CC1=NC=CN2C1=CC(c1cn3ccnc3[nH]c1=O)=CN2CC1CCC1(C)C
	the generated data	CC(=O)Nc1nc2ccn(-c3ccnc(NC(=O)Cc4cccnc4OCC4CCC4)c3)cc-2n1
	the generated data	CCN(C)S(=O)(=O)Nc1ccc(F)c(C(=O)c2[nH]cnc3cc(-c4ccc(C5CC5)nc4)cc2-3)c1
	the generated data	CC1CN(C(=O)c2ccc(-c3cccc4nc(NC(=O)C5CC5)nn34)cc2)C1
	the generated data	CC1OCC1C#Cc1ccc2c(c1)N(C)C(=O)N(C(=O)c1n[nH]c(Cc3ccc(F)cc3)n1)CO2
	the generated data	CC(=O)c1ccn2c(NC(=O)c3cnc(C)c(C(=O)NCc4ccccc4OCC4CC4)c3)ccc2n1
	the generated data	CCC(NCc1ccc2c(c1)N(C)C(=O)C(NC(=O)c1n[nH]c(Cc3ccccc3F)n1)CO2)c1ccc2cccnc2c1
	the generated data	CC1=C(Cl)N=C(NC(=O)c2ncc(COc3ccccc3)n2CC(=O)c2ccccc2)C1
	the generated data	Cc1ncc(-c2ccn3nc(N)nc3c2)cc1C(=O)NCc1ccc(F)cc1OC(C)C1COC1
	the generated data	COc1cc(F)ccc1C(=O)NCc1nccn1-c1cc(C2CCC2)cc2nc(NC(C)=O)nc-2c1
	the generated data	COc1ncc(-c2ccn3nc(N)nc3c2)cc1C(=O)NCc1cc(F)ccc1C(=O)NC1CCC(F)(F)C1
	the generated data	Cc1cc(OCn2cccn2)ccc1C(=O)C1CN(Cc2ncnc3cccn23)CN(C)C(=O)N1
	the generated data	CC(=O)Nc1cn2nc(-c3cc(F)c(Cl)c(CC(=O)Nc4ccc(F)cc4OCC4CC4)c3)ccc2n1
	the generated data	CC#CC1CN(C(=O)CC(CC)c2cccc(CC)c2)CC2=NN3C(=CC=C21)N=C(C)N3Cc1ccc(Cl)cc1
	the generated data	COc1cn(C(=O)NC2=CC(F)=CC(OCC3CCNC(=O)C3)=CN2c2ccc(F)cc2)cn1
	the generated data	CC(=O)OCCc1ccc2c(c1)N(C)C(=O)C(NCc1ncn(Cc3ccccc3F)n1)CO2
	the generated data	COc1nc(C)c(-c2ccn3nc(N)cc3c2)cc1C(=O)NCc1cc(F)cc(OCC2CC2)c1
	the generated data	COc1ncc(C(=O)NCc2cc(F)ccc2-n2cccc2C)cc1C(=O)NC1CC(F)(F)C1
	the generated data	COc1ncccc1CNC(=O)c1nc(-c2ccn3cc(C)nc3c2)nc(OC)c1CN1CCCC1
	the generated data	Cc1ccc2oc3nn(-c4ccc(C(=O)NCC5CC5)cc4)[nH]cc-3c(=O)n(C)c2c1
	the generated data	COc1ncn2cc(C3=CN=C4C=C(NC(=O)CC5CCC(=O)N(CC(F)F)C5)C=C34)cc(F)c12
	the generated data	CN1C(=O)C(NC(=O)c2n[nH]c(Cc3ccccc3)n2)COc2ccc(CCCNC(N)c3ccccc3)cc21
	the generated data	COc1cc(F)c(-c2cnc3nc(C(=O)NCc4ccccc4)cn3c2C(=O)NC2CC2)cn1
	the generated data	CCC(=O)Nc1cn2nc(-c3cc(Br)cc(CNC(C)c4ccc(F)cc4OCC4CC4)c3)ccc2n1
	the generated data	Cc1ncc(-c2ccn3nc(N)cc3c2)cc1C(=O)NCc1cc(F)cc(F)c1OCC(C)(C)C1CC1
	the generated data	CCc1c(-c2ccnn2C)cc(C(=O)NCc2ccc(C)o2)c(=O)nc1-c1ccc(C(F)(F)F)cc1
	the generated data	COc1ccc(-c2ccc(F)cc2)nc1NC(=O)C(COC1CC1)SCc1ccc(Cl)cc1
	the generated data	CN1C(=O)C(NC(=O)c2n[nH]c(Cc3ccccc3)n2)COc2ccc(CC(=O)Nc3ccn4cc[nH]c34)cc21
	the generated data	O=C(Cc1ccc(F)cc1)Oc1ncc2ccc(-c3ccc(NCC4CSC(=O)C4)cn3)cc2n1
	the generated data	CC(=O)c1ccn2c(NC(=O)c3cnc(C)c(CNC(=O)c4cc(F)ccc4OC4COC(C)C4)c3)ccc2n1
	the generated data	COC(=O)c1cc(-c2ccn3cc(C)nc3n2)ccc1C(=O)NCc1ccc(OCC2CCC2)cn1
	the generated data	COc1ncc(-c2ccc3nc(NC(C)=O)cn3n2)cc1C(=O)NCc1cc(F)cc(N2CCC(F)C2)c1
	the generated data	Cc1ncc(-c2ccn3nc(N)nc3c2)cc1C(=O)NC(C)c1ccnc(OC2CC2)c1F
	the generated data	Cc1ncc(-c2ccn3nc(N)nc3c2)cc1C(=O)NC(C)c1ccc(F)cc1Cn1ccc(F)c1
	the generated data	COc1ncc(C2=CC=CN(NC(=O)CO)C(C)=C2)nc1NC(=O)Cc1cc(OCc2ccc(F)cc2F)c[nH]1
	the generated data	Cc1cn2ccc(-c3ncc(C(=O)NCc4cc(F)cc5c4OCC(C)(C)OC5C)c(C)n3)cc2n1
	the generated data	CC(C)CC#Cc1ccc2c(c1)OCC(NC(=O)c1ncn(Cc3ccccc3)n1)C(=O)N2C
	the generated data	COC1=CC=C(c2ncn3cc(Cl)cc3n2)C=C(C(=O)NCc2c(F)cccc2F)N1CC(N)=O
	the generated data	COc1ccc(CNC(=O)c2cc(-n3ccnc3)c(Cl)cc2C(=O)Nc2ccccn2)nc1OC
	the generated data	CCS(=O)(=O)Nc1ccc(F)c(C(=O)Nc2ccn3[nH]cc(C(=O)Nc4ccn(Cc5ccccc5)n4)c23)c1
	the generated data	COc1cc(F)ccc1CNC(=O)c1cc(C2=c3cccnc3=C(NC(C)=O)C=NN2)c(COC(C)C)n1C(C)=O
	the generated data	CNC(=O)c1n[nH]c2cc(-c3cnc(OC)c(C(=O)NCc4cccc(F)c4OCC4CCOCC4)c3)cc(F)c12
	the generated data	CN1C(=O)C(NC(=O)c2n[nH]c(Cc3ccc(F)cc3F)n2)COc2ccc(CC3CCC3)cc21
	the generated data	CCC1=NNC=C(c2cc3nc(N)cn3cn2)C=C1C(=O)NCc1cc(OC(F)(F)F)ccc1F
	the generated data	CC(=O)Nc1cn2nc(-c3cncc(C(=O)NCc4ccccc4OC4CC(C)C4)c3)ccc2n1
	the generated data	CCc1cnc(-c2cc3nc(C)c(C(=O)NCc4ccc(F)cc4)cn3c2OCC2COC(C)C2)c(F)c1
	the generated data	COc1cc(CN2Cc3ccn(C)c3COC2=O)cc(-c2ccn3cc(NC(=O)CO)cc3n2)c1
	the generated data	Cc1ccc(C2=CC=C3N=C(NC(=O)CN4CCO4)C=CN3C=C2)c(Cl)c1Cl
	the generated data	CNC(=O)c1ccc(CNC(=O)c2c(C3=NN=C(C)OCC3)ccn2C)c2nccc-2c1
	the generated data	CN1C(=O)C(NC(=O)c2cc(NC3CCCOCC3)nc(OCc3ccc4ccccc4n3)n2)c2ncc(-c3ccccc3)cc21
	the generated data	COc1ncc(C2=CC=NC(NC(C)=O)=CN2)cc1C(=O)NCc1cc(F)cc(OC2CCO2)c1C
	the generated data	Cc1ncc(C(=O)NCc2cncc(C(=O)NCc3cc(F)ccc3F)c2)nc2ccnc1-2
	the generated data	CNC(=O)c1cc(C2=CC3=NC(NC(=O)CCc4ccc(OCc5ccccc5)c(F)c4)=CC3=C2)n[nH]1
	the generated data	CC(=O)c1cnc(NC(=O)C2=CC(F)=CC(OCC(=O)Cc3ccc(F)cc3)=CN2C)c2ccccc12
	the generated data	COc1ccc(-c2ccc3nc(NC(C)=O)cn3n2)cc1C(=O)NCc1ccccc1OC1CCCC1
	the generated data	COCC(=O)NC1=NC2=CC=C(N3C=NC(C(C)C)=CC(NC(C)C)=C3C)C(C)OC2=C1
	the generated data	COCc1nc(C(=O)Nc2cc(-c3ccnc(C)c3)ncc2OC(=O)c2cccs2)ccc1OC
	the generated data	CN1C(=O)C(Oc2ncn(-c3cccnc3)n2)COc2ccc(CN3CCCC(N)C3)cc21
	the generated data	Cc1ccccc1C(=O)NCc1nc(C(=O)NC2COc3cc(C#CC(C)(C)O)ccc3N(C)C2)no1
	the generated data	CC1=Cc2c(ccc(F)c2OCC(=O)N2CCC2)CC(c2ccn3nc(NC(=O)CO)cc3c2)=C1
	the generated data	COc1ncc(-c2ccn3nc(N)nc3c2)cc1C(=O)NCc1ccc(C2CCC2)cc1
	the generated data	COCc1cnc2c(NC(=O)c3ccc(C)nc3)ccc-2n1C(=O)NCc1ccc(OCC2CC2)cc1
	the generated data	COc1ncc(-c2ccn3nc(N)cc3c2)nc1C(=O)NCC1CC(C(=O)c2ccccc2)C1
	the generated data	CC(=O)Nc1cn2nc(-c3cnc(C)c(C(=O)NCc4cc(OC(F)(F)F)cc(C5CC5)c4F)c3)ccc2n1
	the generated data	CC(=O)c1[nH]nc2ccc(-c3cc(C(=O)NCc4ccc(F)cc4OC4CCC4)c(C)nc3C)nc12
	the generated data	CCc1ccc2c(c1)N(C)C(=O)C(NC(=O)c1cc(Cc3ccc(SC(F)F)cc3OC)[nH]n1)CC2
	the generated data	COc1ncc(-c2cnc3nc(Cl)c(CNC(=O)C(F)(F)F)c-3cc2NCCc2cccnc2)cc1C
	the generated data	Cc1ccn2nc(-c3ccc(NC(=O)C4COC(F)(F)C4)cc3-c3ccnc(C(C)O)c3)cc2n1
	the generated data	CC(=O)Nc1cn2nc(-c3cc(C(=O)NCc4cc(C)ccc4O)n(Cc4ccc(Cl)cc4F)c3)ccc2n1
	the generated data	CCOc1ccc(-c2cc3ncc(C(=O)N4CCN(C)CC4)c(=O)nc3[nH]2)nc1
	the generated data	COc1ncn2cc(C3=CN=C4C3=CC(Cl)=C4NC(=O)CCOCc3ccccc3)cc(F)c12
	the generated data	CNC(=O)c1n[nH]c2cc(-c3ccc(C(=O)NCc4ccccc4OCC4CC4)nc3)cc(F)c12
	the generated data	CCC1=CC=C(c2ccn3nc(N)cc3c2C#N)C=CN1CCSc1ccccc1
	the generated data	COc1ncn2cc(-c3cnc4cc(C(=O)NCc5ccccc5)cc-4n3NC(C)=O)cc(F)c12
	the generated data	Cc1c(=O)n(NC(=O)c2cc(CC3CCOC3)ccc2F)nc2cc(Nc3ccc(N)nc3)ccc12
	the generated data	CCc1ncc(-c2ccc3n[nH]c(C(=O)NC)c3n2)cc1C(=O)NCc1cc(Oc2ccc(F)cc2F)co1
	the generated data	Cc1cc(C(=O)NC2COc3ccc(N4CC4(F)F)cc3N(C)C2=O)nc(OCc2ccccc2)n1
	the generated data	COC(=O)c1n[nH]c2cc(-c3cnc(OC)c(C(=O)NCC4CCCC(N5CCCC5)CC4)c3)cc(F)c12
	the generated data	CC1CCC(Oc2ccc(F)cc2CNC(=O)c2cncc(-c3ccn4nc(N)nc4c3)c2)C1
	the generated data	CC(C)CCC#Cc1ccc2c(c1)N(C)C(=O)C(NC(=O)c1n[nH]c(Cc3ccccc3F)n1)CO2
	the generated data	Nc1cc2nc(-c3ccc(Br)c(NCC(=O)c4ccc(F)cc4OC4CCC4)c3)ccn2n1
	the generated data	CC(=O)c1cc(N2C=Cn3nc(NC(=O)C(C)c4ccco4)cc3C(C(F)F)=C2)ccc1Cl
	the generated data	CN1C(=O)C(Oc2ncn(Cc3ccc(Cl)cc3)n2)COc2ccc(C(=O)NC3CCCC3)cc21
	the generated data	COc1ncc(-c2ccn3nc(N)cc3c2C)cc1NC(=O)CC1CCCSc2ccccc21
	the generated data	Cc1c(C=C(Cl)C(C)C)ccc2c1N(C)C(=O)C(NC(=O)c1n[nH]c(Cc3ccccc3)n1)CO2
	the generated data	COn1cc2c(C)c(-c3cc(S(=O)(=O)C(F)(F)F)c4c(NC(N)=O)coc4c3)ccc2c1CN
	the generated data	CC(C)C(=Cc1ccc2c(c1)N(C)C(=O)C(NC(=O)c1ccnc(OCc3cccs3)n1)CO2)C(C)O
	the generated data	COc1ncc(C2=CC=CN(NC(C)=O)C=N2)cc1C(=O)NCc1cc(F)ccc1OCC1CC1
	the generated data	COC(=O)c1ncc(-c2ccc3nc(NC(C)=O)cn3n2)cc1C(=O)NCc1ccc(OCC2CC2)cn1
	the generated data	COc1nc(-c2ccn3nc(NC(=O)CO)cc3n2)ccc1CNc1ccc(OCC2CCC2)cn1
	the generated data	Cc1ncc(-c2ccn3nc(N)cc3c2C#N)cc1Cn1ccc(NC2CCC2)c1
	the generated data	CN1CN(c2ccc(OCC3CC3)cc2)CC(NC(=O)c2n[nH]c(Cc3cc(F)ccc3F)n2)C1=O
	the generated data	CC(=O)Nc1ccn(Nc2nc(-c3ccc(F)cc3C(=O)NCc3cc(C)cc(OC(F)(F)F)c3)no2)c1
	the generated data	Cc1ccc(CCC(=O)Nc2nccc(C)c2-c2ccn3nc[nH]c23)cc1
	the generated data	CCN1C(=O)C(NC(=O)c2n[nH]c(Cc3ccc(F)cc3F)n2)COc2ccc(C#CC(C)(C)C)cc21
	the generated data	Cc1ncc(-c2ccn3nc(N)nc3c2)cc1C(=O)NCc1ccn(Cc2cccc(F)c2F)c1
	the generated data	Cc1ncc(-c2ccn3nc(N)nc3c2)cc1C(=O)NCc1c(F)ccc(Cl)c1Oc1ccccc1
	the generated data	CCN1C(=O)C(NC(=O)c2n[nH]c(Cc3ccccc3)n2)COc2ccc(C#CCN3CCCO3)cc21
	the generated data	COc1cccc(F)c1CNC(=O)c1c(C)ncc(-c2cc3nc(C(C)=O)cn3[nH]2)c1CC1CC1
	the generated data	CC1=C(C(=O)NC2CC(c3ccccc3)CN(C)C2=O)C=C(OCc2ccc(N3CCC3)cn2)C=CN1
	the generated data	COc1ccc(F)cc1CNC(=O)c1ncc(-c2ccn3nc(N)nc3c2)cc1OCC1CCC1
	the generated data	COc1ncc(-c2ccn3nc(N)nc3c2)cc1C(=O)NCc1cc(C(=O)Nc2ccc(F)cc2F)c[nH]1
	the generated data	COc1nc(=O)c(-c2ccn3nc(N)cc3c2)ncc1C(=O)NCc1ncccc1C(F)(F)F
	the generated data	COc1ncn2cc(-c3cnc4cc(NC(=O)CCOc5ccccc5)cn4c3)cc(F)c12
	the generated data	Cc1ccccc1C(C)NC(=O)c1ccc(C(=O)Nc2ccc3n(-c4ccccn4)c(C)ncc2-3)cn1
	the generated data	COc1cccnc1CNC(=O)C1=CC(c2ccc3nc(NC(C)=O)cn3n2)=NC(C)=CC1(O)F
	the generated data	COc1nc(C)c(-c2ccn3nc(C)cc3n2)cc1C(=O)NCc1cccc(OC2CC(C)CC2O)c1C
	the generated data	COc1cc(Cl)ccc1C(F)C(=O)Nc1nccc(-c2ccc3nc(NC(C)=O)cn3n2)c1CC1CCC1
	the generated data	CN1C=C(C(=O)NCc2cccc(F)c2F)C=CC=C1NCc1nc2ncncc2n1C
	the generated data	CC(=O)c1n[nH]c2nc(-c3ccc(C(=O)NCC4CCC4)c4ccc(F)cc34)ccc12
	the generated data	Cc1ncc(C(=O)NC2CCOc3cnccc32)cc1C(=O)Nc1ccc(F)c(Oc2cccnc2)c1
	the generated data	CNc1nc(=O)[nH]c2cc(-c3cncc(C(=O)NC4CCC4c4ccc(F)cc4)c3)cc(F)c12
	the generated data	Nc1ccc(NC(=O)C2=CC(OCC3CC3)=CC3=C(C(=O)O)C=CNC3=C2)cn1
	the generated data	COc1ncc(-c2ccn3nc(Cl)c(CNC(=O)c4cccnc4)c3c2)cc1OCC1CC=CC1
	the generated data	COc1ncc(-c2ccc3n[nH]cc3c2)cc1C(=O)NC(C)Cc1cc(F)ccc1OC1CCCCO1
	the generated data	Cc1ccc(-c2ccn3nc(N)nc3c2)cc1C(=O)NCc1ccncc1OCC1CC1
	the generated data	CC1=CN2C=CC(OCC3CN3)=CC2=NC(NC(=O)c2nccc(NC(=O)C3CCO3)n2)=C1
	the generated data	c1cc2ccc(-c3cc4c(cn3)CCO4)cc2[nH]1
	the generated data	CN1C(=O)C(NC(=O)c2ncn(Cc3ccccc3F)n2)COc2ccc(CC3CCOC3)cc21
	the generated data	CC(=O)Nc1cn2nc(-c3cnc(C)c(C(=O)NC4CCC(=O)Nc5ccc(C(F)(F)F)cc54)c3)ccc2n1
	the generated data	Cc1ncc(C2=CN=C3N=C(Cl)C(CNC(=O)c4ccccc4)=CN=C3OC2)c(F)c1F
	the generated data	CC(=O)Nc1cc2nc(-c3ccc(C(=O)NCc4cccc(F)c4OCC4CC4)cc3)ccc2[nH]1
	the generated data	COc1nc2cc(C(=O)NCc3ccncc3)nc-2ncc1-c1cnc(C)c(CC2CC2)c1
	the generated data	COc1ncc(-c2ccn3nc(N)cc3c2)cc1C(=O)NCc1ccccc1OC1CCOCC1
	the generated data	O=C(Nc1c[nH]nc1-c1cc2ncc(CN3CCOCC3)cc2[nH]1)c1ccccc1
	the generated data	COc1ncc(C2=CC=C3N=C(NC(=O)C(C)C)C=C3NN2C)cc1OCc1cc(C(F)F)ccc1F
	the generated data	CC(=O)N1CC(NC(=O)c2ncn(Cc3ccc(F)cc3)n2)COc2ccc(CN3CCCO3)cc21
	the generated data	CCOc1ncc(-c2ccn3nc(Cl)cc3c2)nc1C(=O)Nc1ccn(CC(F)c2ccccc2)c1
	the generated data	COc1ncc(C2=C(C)N3C=CC(C(=O)NCC4CCO4)=C(Cl)C=C3N=C2)c(F)c1C
	the generated data	COc1ccccc1CN1CC(c2ccc(Br)cc2)=NN(C2NC(=O)N(C(C)=O)c3cccnc32)CC1=O
	the generated data	COc1cn(-c2ccc(NC(=O)Cc3cc[nH]n3)cc2C)nc1OCc1cccc(N2CC2)c1
	the generated data	COC(=O)c1cc2n(c1)CCC2NC(=O)c1cc(C)c(Cl)c(C(=O)Nc2ccc(N3NCCO3)cc2C)c1
	the generated data	CC1=C(NC(=O)c2ccn(NC(=O)Cc3ccccc3)n2)COC(C(=O)NCc2cc(OC(F)(F)F)cc(F)n2)C=C1
	the generated data	CC(=O)Nc1cn2nc(-c3cnc(C)cc3C(=O)NCc3cccc(OCC4CC4)c3)ccc2n1
	the generated data	CCOc1nc(-c2ccn3nc(N)nc3c2)ccc1C(=O)NCc1ccccc1OC(C)CC1COc2ccccc21
	the generated data	COc1nc(C)c(-c2ccc3nc(NC(C)=O)cn3n2)cc1C(=O)NC(C)CC1CC1c1ccc(Cl)cc1
	the generated data	CN1OC(C)(C)CN2C=C(OCc3ccc(F)cc3)C=C(NC(=O)COc3nccn3C)C=C2C1=O
	the generated data	CN1C(=O)C(NC(=O)c2nc(NCc3ccccc3)n[nH]2)COc2ccc(C#CC(C)(F)F)cc21
	the generated data	CC(=O)Nc1cn2cc(-c3cnc(C)c(CNC(=O)c4c(F)cccc4CN4CC(F)(F)C4)c3)ccc2n1
	the generated data	CNc1nc2cc(-c3cnc(OC)c(C(=O)NCc4cc(F)ccc4OC4CCCC4)c3)ccn2n1
	the generated data	COc1nc(C)c(-c2ccc3n[nH]c(C)c3c2)nc1C(=O)NCc1cccc(F)c1OC1CCCCC1
	the generated data	CN1C(=O)C(NC(=O)c2n[nH]c(Cc3ccccc3F)n2)COc2ccc(C#CCC3CC3)cc21
	the generated data	c1cncc(-c2n[nH]c3ccc(-c4ccc5[nH]c(-c6ccncc6)nc5c4)cc23)c1
	the generated data	CNc1nc2cc(-c3cnc(OC)c(C(=O)NCc4c(F)cccc4OC4CCCC4)c3)ccn2n1
	the generated data	CCC(F)(F)C#Cc1ccc2c(c1)N(C)C(=O)C(NC(=O)c1ncn(Cc3ccccc3F)n1)CO2
	the generated data	CN1C(=O)C(NC(=O)c2cc(Cc3ccccc3)on2)COc2ccc(NCC3CCO3)cc21
	the generated data	COc1nc(C)c(C2=NN3C=C(NC(=O)Cc4ccccc4)C(C)=NN3C=C2)cc1CNC1CCC1
	the generated data	CC1=CC(NC(=O)c2n[nH]c(Cc3ccccc3)n2)COc2ccc(N3CC(F)(F)C3)cc21
	the generated data	COc1ncc(-c2cnc3nc(N)nc-3c(NC(=O)Cc3ccncc3)n2)c2ccc(Cl)cc12
	the generated data	Cc1ccc(F)cc1C(=O)NCc1cn(COCc2ccc(C#CC(C)(C)C)cc2O)n2ccnc12
	the generated data	COc1c(C)ncc(-c2cnc(C)c(COc3ccn4nc(N)cc4c3)n2)c1NC(=O)Cc1ccc(F)cc1
	the generated data	COc1ncc(-c2ccc(F)c(NC(=O)Cc3ccccc3C)n2)cc1C(=O)N1CCC1
	the generated data	COc1cc(-c2cnc(NC(=O)c3ccccc3)n2C)ccc1OCC1CN(Cc2ccncc2C)C1
	the generated data	CCC#Cc1ccc(CNCc2ccc3c(c2)N(C)C(=O)N(C(=O)c2n[nH]c(Cc4ccccc4)n2)CO3)cc1
	the generated data	Cc1cc(C(=O)c2ccc(F)cc2F)c(C2=CC3=NC=CC(C(=O)NC4CC4)=NN3C=C2)cn1
	the generated data	COc1cc(C)ccc1OC(=O)c1ccn2nc(N(C)Cc3ccccc3)nc2c1C(=O)NCC1CC1
	the generated data	COc1ncc(C(=O)NCc2ccccc2Sc2ccc(C(F)(F)F)cc2)cc1CC1=CC2=NC(N)=CC2=N1
	the generated data	Cc1ccc(F)cc1CNC(=O)c1c(CNC(=O)C2CC2)ccn1OC(=O)c1cc(F)ccc1Cl
	the generated data	COCc1cnc(C2=C(F)C3=CC=C(Br)C(C(=O)NCc4cccc(N)c4)=NN3C=C2)nc1
	the generated data	CCc1cc2nc(NC(=O)c3cnc(C)cc3OCC3CC3(F)c3ccccc3)ccc2[nH]1
	the generated data	CCCc1ccc2c(c1)N(C1CN(C(C)=O)C(=O)N1)N=C(C(=O)NCc1cc(F)ccc1OC)CO2
	the generated data	COc1c(F)cc(F)cc1CNC(=O)c1cnc(C)c(Cc2cccnc2NC(N)C2CCC2)n1
	the generated data	Cc1ncc(-c2ccc(CN3CCOCC3=O)cc2)cc1-c1ccc(F)c(OCn2ccc(F)c2)c1
	the generated data	COc1ccc(F)c(CNc2ccc(-n3ccc4cc(CNC(=O)c5ccc(F)cc5)nn43)c(C)c2)c1
	the generated data	COc1nc(C)c(-c2ccc3n[nH]c(C)c3n2)cc1C(=O)NCc1cc(F)cc(F)c1OC1CCCO1
	the generated data	COc1ncc(C2=CN=C3N=C(C)C(C(=O)NCc4ccc(F)cc4)=CN=C3OC2C)c(C)n1
	the generated data	COc1nc(=O)c2c(NC(=O)c3ccc(NC(C)Cn4nccc4F)cc3C)cccc2nc1-c1ccccc1
	the generated data	CN1C(=O)C(NC(=O)c2n[nH]c(Cc3cccnc3)c2C#N)COc2ccc(CC(F)F)cc21
	the generated data	Cc1nc2cc(-c3cc(CN4CC(C)CO4)cc(C(=O)Nc4ccc(F)cc4)c3F)c[nH]c-2n1
	the generated data	CNC(=O)c1cn2c(C(=O)NCC3CC(c4cccnc4)C3)c(-c3ccc(OC)nc3)cnc2n1
	the generated data	COc1ccc(F)cc1CNC(=O)c1ccc(Nc2cnc3cc(C(=O)c4ccc[nH]4)c(OC(C)=O)cnc2-3)nc1C
	the generated data	CC1CC=C2NC=C(C(=O)NCc3ccc(N4CCOCC4)cn3)C(NC(=O)Cc3ccc(OC(F)F)cn3)=C2C1
	the generated data	Cc1cc(NC(=O)c2nc3ccnc-3c(C)nc2Cl)ncc1OCC(=O)Nc1ccc(F)cc1F
	the generated data	Cc1ncc(-c2ccn3nc(N)nc3c2)cc1C(=O)NCc1cc(N2CCCC2)cc(F)c1O
	the generated data	Cc1nc2c(cc1O)N(C)C(=O)N(C(=O)c1cc(Cc3ccc(-c4ccccc4)nc3)[nH]n1)CO2
	the generated data	CCN1C(C(=O)NC(C)c2ccccc2)=CN=CC(c2cc(Cl)c3nc(NC(C)=O)cn3n2)=C1C
	the generated data	CC1CC(C#Cc2ccc3c(c2)N(C)C(=O)C(NC(=O)c2cc(Cc4ccccc4)[nH]n2)CO3)c2cccnc2O1
	the generated data	COc1nc(-c2ccc(N3CCOCC3)nc2)nc2cc(OCc3ccc4c(c3)COC4)ccc12
	the generated data	COC(=O)CCc1ccc2c(c1)N(C)C(=O)C(NC(=O)c1ncn(Cc3ccccc3F)n1)CO2
	the generated data	COC(=O)C(C)(C)Nc1cn2nc(-c3cnc(C)c(C(=O)NCc4ccccc4Sc4ccccc4CO)c3)ccc2n1
	the generated data	Cc1cc(NC(=O)c2cc(C(=O)N(C)Cc3ccc(N4CCCN4)cc3)c(C)c3cnn(C)c23)ccn1
	the generated data	CC(=O)NC1=NC2=CC(N3C=C(Br)C=C(NC(=O)CCc4ccccc4)C(C#N)=C3)=CC2=C1
	the generated data	CC(=O)C1=CN2NC(c3ccnc(N4CNC(=O)C(C)C4)c3)=CN=C2C(OCc2ccc(F)cc2)=C1
	the generated data	CC(=O)NC1=NC2=NC(c3cc(CNC(=O)c4ccc(F)cc4F)nc(OCc4ccc(Cl)cc4C)c3)=NC2=N1
	the generated data	CCOc1ccn2nc(C3=CN=C4C3=CC(F)=C4C(=O)NCCc3ccccc3OC)cnc12
	the generated data	CN1C(=O)C(NC(=O)c2cc(Cc3ccc(N4CCCO4)cc3CC(=O)Oc3ccc(F)cc3)[nH]n2)c2ccccc21
	the generated data	CC(=O)Nc1cn2nc(-c3cnc(C)c(C(=O)NCc4ccc(OC5CCO5)cc4F)c3)ccc2n1
	the generated data	COc1ccc(F)cc1CNC(=O)C1=CC2=NC=C(c3cc(C)c4c(OC)ncn4c3)CCC2=C1
	the generated data	COc1ncc(-c2ccc3nc(NC(=O)CN(C)Cc4ccco4)cn3c2C(=O)NC(C)C)c2ccccc12
	the generated data	CC(=O)Nc1cn2nc(-c3cc(C(=O)NCc4cc(F)cc(F)c4OC4CCO4)cnc3C)ccc2n1
	the generated data	COc1cc(CNC(=O)c2cc(-c3ccn4nc(N)cc4c3)cnc2OC)ccc1OC1CCC1
	the generated data	Cc1ncc2c(NC(=O)c3cnc(N)c(CNc4ccccc4Sc4ccccc4)c3)ccn2n1
	the generated data	CC(=O)Nc1cn2nc(C3=CC=C(C(=O)NCc4cc(F)ccc4C(N)=O)CCC3)ccc2n1
	the generated data	CC(=O)Oc1cnc2cc(N(CCO)C(=O)NCc3ccc4nc(C)ccc4c3)cc(Cn3cccc3)c2n1
	the generated data	COc1ncc(-c2ccn3nc(N)nc3c2)cc1C(=O)NCc1ncccc1COC1CCC1
	the generated data	CN1C(=O)C(NC(=O)c2c[nH]c(Cc3ccccc3)n2)COc2cc(C#CC(C)(C)O)ccc21
	the generated data	Nc1nc2cc(-c3ccc4nc(C(=O)NC5CCO5)cn4n3)ccc2oc1=O
	the generated data	COc1nc(C)c(C2=CC=C3N=C(NC(=O)C(C)c4ccco4)C=CN3N=C2C)cc1OCC1CC1
	the generated data	Cc1cc(-c2cc(C(=O)C3CC(=O)Nc4c(ccnc4N)S3)cnc2C)ccc1OCC1CC1
	the generated data	CCOc1ncc(-c2ccn3nc(N)nc3c2)cc1C(=O)NCc1ccccc1Sc1ccccn1
	the generated data	Cc1c(F)cc2n1CCN(Cc1ccc3c(c1)OCC(NC(=O)c1n[nH]c(Cc4ccccc4)n1)C(=O)N3C)C2F
	the generated data	CCC1=NNC(c2ccc3nc(NC(C)=O)cn3n2)=CC=C1C(=O)NCc1ccc(F)cc1F
	the generated data	CC(=O)NC1=NC2=CC=C(C(=O)OCc3nc(NC(=O)c4ccccc4C)cn3C)C(C)OC2=C1
	the generated data	Cc1cnc2[nH]c(-c3ccc(C(=O)Nc4ccccc4OC4CCO4)nc3)cc2n1
	the generated data	CCc1cncc2ccc(CN3CN(C)C(=O)C(NC(=O)c4ccn(OCc5ccccc5F)n4)CC3=O)n12
	the generated data	CN1C(=O)C(NC(=O)c2nc(NCc3cccnc3)no2)COc2ccc(CCC(N)=O)cc21
	the generated data	COc1cc(C(=O)Nc2nc(NCc3ccc(F)cc3)n[nH]2)ccc1C(=O)NCc1cc(OCC2CC2)ccn1
	the generated data	CC1=C(NC(=O)c2n[nH]c(Cc3ccccc3)n2)COc2ccc(CC(=O)NC3CC3)cc21
	the generated data	CC(=O)Nc1cn2nc(-c3cnc(C)c(CNC(=O)COc4cccnc4CN4CCCC4)c3)ccc2n1
	the generated data	COc1ccc(-c2ccn3nc(N)nc3c2)cc1C(=O)Nn1cc(C)c2c1C(C(F)F)CO2
	the generated data	Cc1ncc(-c2ccn3nc(N)nc3c2)cc1C(=O)NCc1ccc(F)cc1OC1COCC(C)C1
	the generated data	Cc1ncc(-c2ccc3nc(NC(=O)CN(C)C4CCN(C)C4)cn3n2)cc1C(=O)NCc1ccccc1Cl
	the generated data	Cc1ncc(-c2ccnc(N3CCOCC3)c(=O)n2)cc1C(=O)Nc1cc(F)ccc1OC(F)F
	the generated data	CC1=CC2=C(CN(Cc3ccc(C(C)(F)F)cc3)C1)C1=CC=C(CN3CCOC3)C=CC1=NO2
	the generated data	CNc1c(O)cncc1Cc1nc(C2CN(C(C)=O)C(=O)N2)c(=O)c2nccc(OCC3CC3)c2n1
	the generated data	CNC1=NN=C2C(c3ccnc(OCC(=O)CNc4ccccc4N4CCOCC4)c3)=CC(F)=C12
	the generated data	Cc1cc(C(C)NC(=O)c2cc(-c3ccn4nc(N)nc4c3)cnc2C)ccc1OCC1CC1C
	the generated data	Cc1ncc(-c2cnc3nc(N)nc-3c(C(=O)NCc3ccc(F)cc3)c2OCC(F)F)cn1
	the generated data	CC(=O)NC1=Nc2cc(N3C=CN=C(NC(=O)C(F)(F)F)C=C3)cc(Cl)c2C=C(c2ccccc2)C1
	the generated data	Cc1nc(-c2ccn3cc(N)nc3c2)ncc1C(=O)NCc1ccc(F)c(N2CCC2)c1F
	the generated data	Cc1cc(-c2ccc3n[nH]c(C(C)C)c3c(=O)n2)ccc1OCc1cnc(N2CCC(O)C2)cc1F
	the generated data	Cc1cn(NC(=O)c2ccc(CN3CCOCC3)cc2F)cc1C1=NC(CN(C)C)=C2N=CC=C12
	the generated data	COc1ncc(-c2ccc3n[nH]c(C(C)=O)c3n2)cc1C(=O)NCc1cc(Cl)cc(NCC2CC2)c1
	the generated data	C#CCN(c1ccccc1)c1ccc2nc(C(=O)N3CCN(C)CC3)nc-2cc1C(=O)Nc1ccc(C(F)(F)F)cc1
	the generated data	COc1ccc(C(F)(F)F)cc1CNC(=O)C1=NN(C2NC(=O)N(C(C)=O)N2)c2ccccc2CC1
	the generated data	Cc1cnc(NC(=O)Cc2cnc(C)c(CNC(=O)c3ccc(F)cc3O)c2C)nc2ccnc1-2
	the generated data	CCN(CC1CC1)C(=O)c1ccccc1CNC(=O)c1cc(-c2ccc3nc(NC(C)=O)cn3n2)cnc1C
	the generated data	COc1cccc(F)c1CNC(=O)c1ncc(-c2ccn3nc(N)nc3c2)c(C2CCC2)n1
	the generated data	CCOc1cc2c(s1)N(CCC1CCC1)C(C(=O)NC1C(=O)N(C)CC1C)=CC(Cc1ccco1)=N2
	the generated data	CN1C(=O)C(NC(=O)c2n[nH]c(Cc3ccccc3)n2)COc2ccc(CN3CCc4ccnn4CC3)cc21
	the generated data	CC(=O)N1C(=O)N(C(=O)Nc2nc(Cc3ccccc3)n[nH]2)COc2ccc(C(C)(O)F)c(C)c21
	the generated data	COc1cn(-c2ccc(NC(=O)Cn3cccc3)nc2)c2cc(OCCN3CCC(O)C3)ccc12
	the generated data	CNC(=O)C1CCN(CC2=CC=C3OCN(c4ccn(NC(=O)c5ccccc5)n4)C=C(OC)N3C2)c2ccccc21
	the generated data	CNC(=O)c1[nH]nc2ccc(-c3cnc(C)c(C(=O)NCc4ccnc(F)c4OCC4CCC4)c3)nc12
	the generated data	CCOc1cc(-c2ncn3c(NC(C)=O)ccc3n2)cc2cc(OCC(=O)N3CCC3)cnc12
	the generated data	CCOC1=CC=C(C2=CC=C(F)C(NC(=O)c3ncc(C)[nH]3)=CN2C)NC(=O)C1c1ccc(OC(F)(F)F)cc1
	the generated data	COc1cnccc1CNC(=O)c1c(N)ncc(-c2ccn3nc(N)nc3c2)c1CC1CCC1
	the generated data	CC(=O)Oc1ncn2cc(N3C(=O)CCc4cc(OCC5CCC5)cc(-c5ccccc5)c43)ccc12
	the generated data	COc1c(C(=O)NC2CCC2)ccc2c1N(C)C(=O)C(NC(=O)c1n[nH]c(Cc3ccccc3)n1)CO2
	the generated data	CCOC(=O)c1cnc(NC2=C(OC)N(c3ccc(F)cc3)C=C(C(=O)NC3(C)CC3)C=C2)c(F)c1
	the generated data	COCC(=O)Nn1ccc(Cc2cnc(C)c(C(=O)Nc3ccc4ncnc-4c(N)n3)c2)c1
	the generated data	COc1c(C2CC(COc3ccn(Nc4ccc(-c5ccc(F)cc5)nc4)c(=O)c3OC)C2)ccnc1C
	the generated data	CCOc1nc(C)c(-c2ccc3nc(NC(=O)COc4cccnc4C)cc-3nc2CC(F)CC)cc1O
	the generated data	CCN1C(=O)C(NC(=O)c2ccn(Cc3ccccc3)n2)COc2ccc(C#CC3(F)CCC3)c(C)c21
	the generated data	CCc1cnc(C2=C(C(=O)NC3CC3)N3C=CC(NC(=O)Cc4cccc(F)c4)=NN3C=C2)c(F)n1
	the generated data	Cc1ncc(-c2ccn3nc(Cl)cc3c2)cc1C(=O)NCc1cc(F)cc(OCC2CCC2)n1
	the generated data	CCc1ncc(-c2ccn3nc(N)nc3c2)cc1C(=O)NCc1ccc(NC2CCC2)c(Cl)c1
	the generated data	Cc1ncc2cc(-c3cncc(NC(=O)C4CCC(F)C4NCc4ccco4)c3)cnc2c1C(F)F
	the generated data	CCC(C)(C)C#Cc1ccc2c(c1)N(C)C(=O)C(NC(=O)c1n[nH]c(Cc3ccccc3)n1)CO2
	the generated data	CC(=O)Oc1ccc(-c2ccc3nc(NC(C)C)c(O)c-3nc2-c2ccco2)cc1
	the generated data	CC(=O)Nc1cnc2c(C)cc(-c3ccc(C(=O)NCc4cccnc4OCC4CCC4)cn3)n2c1
	the generated data	CC(C)c1ccc2c(c1)OCC(OCc1cc(S(=O)(=O)NCc3ccccc3)cnc1F)C(=O)N2C
	the generated data	COc1nc(C)c(-c2ccc3n[nH]c(C)c3c2)cc1C(=O)NCc1ccncc1OC1CCCOC1(C)C
	the generated data	COc1ncn2cc(C3=CNC=C(C(=O)NC4CCCOCC4)C=C3)c(F)c(OC(F)(F)F)c12
	the generated data	COc1cc(OCCC2C=Nc3cccnc32)cc(-c2cnc(NC(=O)c3ccccn3)n2C)c1
	the generated data	CC(=O)N1C=C(NC(=O)c2n[nH]c(Cc3ccc(F)cc3)n2)OCc2cc(C(F)(F)F)ccc21
	the generated data	CN1C(=O)C(NC(=O)c2n[nH]c(Cc3ccccc3)n2)COc2ccc(C=CCC3CC3)cc21
	the generated data	COc1ncc(-c2ccn3nc(N)nc3c2)cc1C(=O)NCc1cncc(C2CCC2)c1
	the generated data	CC(=O)Nc1cn2nc(-c3cnc(C)c(C(=O)NCc4cccc(F)c4OC4CCC4(C)C)c3)ccc2n1
	the generated data	CNc1cn2cc(-c3cncc(C(=O)NCc4ccc(OCC5CC5)cc4)c3)ccc2n1
	the generated data	COc1ncc(-c2ccc3nc(NC(=O)CN(C)C)cc-3nc2F)cc1COCc1cccc(C(F)F)c1
	the generated data	COC(C)CCc1ccc2c(c1)N(C)C(=O)C(NC(=O)c1n[nH]c(Cc3ccccc3)n1)CO2
	the generated data	COc1ncc(-c2cnc3nc(C(=O)N(C)N)cc-3cc2C(=O)NCc2ccc(F)cc2)cn1
	the generated data	Cc1cccc(N2C=Cc3nc(NC(=O)CN(C)C)cn3N=C2Cc2ccc(OC(F)(F)F)cc2C)n1
	the generated data	CCN1CC(C2CCCOC2)OCC(NC(=O)Cc2n[nH]c(Cc3ccc4ccccc4n3)n2)C1=O
	the generated data	CCOC(=O)Cc1ccc2c(c1)NC(=O)C(c1ccnc(C(=O)NCc3ccccc3F)n1)CO2
	the generated data	CCOc1nc(-c2ccn3nc(NC(=O)CO)cc3c2C)ccc1NCc1nc(OCc2ccccc2)co1
	the generated data	Cc1ncc2cc(-c3ccc(NC(=O)CN4CCOCC4)cc3)c(=O)nc-2cc1OCc1ccc(Cl)cc1Cl
	the generated data	CC(Nc1ccc2c(c1C(=O)Nc1ncc(OCc3cccnc3)cc1F)C(=O)OC2C)c1cccnc1
	the generated data	CC(=O)c1cc2n[nH]c(-c3cnc(C)c(C(=O)Nc4ccccc4OCC4CC4)c3)cc-2n1
	the generated data	CN1C(=O)C(NC(=O)c2n[nH]c(Cc3ccc(F)cc3F)n2)COc2ccc(CCC(F)F)cc21
	the generated data	CCOc1ccnc(C(=O)Nc2cc(C(=O)Nc3ccc(F)c(NC(=O)C4COC4)c3)ccn2)n1
	the generated data	COC(=O)c1cc(-c2ccn3nc(NC(=O)Cc4ccc(N)cc4)nc3c2)ccc1OCC1CCC1
	the generated data	CC(=O)Nc1cn2nc(-c3cc(C(=O)NCc4cc(Cl)cc(OCC5CC5)c4)cc(F)c3C)ccc2n1
	the generated data	CNc1c(-c2ccc(OC)cc2F)ccc2nc(NC(=O)Cc3ccco3)cnc2c1=O
	the generated data	CC(=O)OCc1cc2c(cc1Cl)OCC(NC(=O)c1n[nH]c(Cc3ccccc3)n1)C(=O)N2C
	the generated data	CC(=O)Oc1ncn2cc(N3Cc4ncc(OCC(=O)Nc5ccc(F)cc5)cc4CCC3=O)cc(C)c12
	the generated data	Cc1ncc(C(=O)NCc2c(F)cc(F)cc2OCC2CC2)cc1-c1ccn2nc(N)nc2c1
	the generated data	COc1ncc(C2=CC=CN(NC(=O)C(C)(C)N)C=C2C#N)cc1C(=O)NCc1cc(OCC2CC2)ccc1F
	the generated data	CC1=CC=CN(c2ccc3nc(NC(=O)C(C)C)cn3n2)C=C1COCc1cc(F)cc(OC(F)(F)F)c1
	the generated data	CN1C(=O)C(NC(=O)c2cc(Cc3cnccc3F)nc(CN3CCOC3)c2)c2ccc(-c3ccccc3)cc21
	the generated data	COc1ncc(-c2ccn3nc(NC(=O)c4ccc(C)o4)nc3c2C)cc1CNC(=O)c1ccc(F)cc1C
	the generated data	CC1=NC=C2C(NC(=O)c3ccnc(CN(C)C(=O)COc4ccc(F)cc4)c3C)=CN=C2C(=O)C1
	the generated data	CN1C(=O)C(NC(=O)c2n[nH]c(Cc3ccccc3F)n2)COC2=CC=C(CN3CC(F)(c4ccc(F)cc4)N3)C21
	the generated data	COc1ncc(C(=O)NC2C(F)=CC(OCC(=O)Nc3ccc(F)cc3F)=C2C)cc2ncnc1-2
	the generated data	Cc1nc(-c2ccn3nc(N)c(C)c3n2)ccc1C(=O)NCc1cc(F)cc(F)c1OC1C(C)CC1C
	the generated data	COc1ncc(-c2ccc3n[nH]cc3c2)c(Cl)c1C(=O)Nc1cc(-c2ccccc2)cc(C(F)(F)F)c1
	the generated data	Cc1cc(OCc2cc(-n3ccc4nc(NC(=O)C5CC5)cn43)ccc2C)n(C)n1
	the generated data	CC(=O)Nc1cn2nc(-c3cc(F)c(C)c(C(=O)NCc4ccc(F)cc4C(=O)N4CCC4(F)F)c3)ccc2n1
	the generated data	CC(=O)Nc1nc2cc(-c3cnc(O)c(CNC(=O)Cc4cc(F)cc(C)c4C4CC4)c3)[nH]nc-2n1
	the generated data	CN1C(=O)C(NC(=O)c2n[nH]c(Cc3ccccc3F)n2)CNc2ccc(OCCC3CC3)cc21
	the generated data	COc1c(-c2ccn(NC(=O)c3ncccc3Cl)n2)cc(NC(=O)C2CCCOCC2)c2ccccc12
	the generated data	COc1nc(Cc2ccccc2)ccc1NC(=O)c1nc(N)ncc1C1=CC2=NC=C(C)C2=C1
	the generated data	CN1C(=O)C(NC(=O)c2ncn(Cc3ccccc3)n2)COc2ccc(CNC(=O)CC3CCC3)nc21
	the generated data	CCCOc1cc(C(=O)Nc2nccn2-c2ccc3nc(NC(C)=O)nc-3cc2)n(C)c1
	the generated data	COCN1C(c2ccc(Br)cc2NCc2ccccc2)=NN(C2CN(C(C)=O)C(=O)N2)C1CC1CC1
	the generated data	CNC1=NC2=CC(c3ccc(Cl)c(C(=O)N4CCOC(Cc5ccc(F)cc5)C4)c3F)=NC2=C1
	the generated data	Cc1nc2cc(-c3cncc(NC(=O)Cc4ccccc4NC(=O)C4CCC4)c3)ccn2n1
	the generated data	COc1cc(F)c(-c2ccc3c(CNC(C)=O)c(NC(=O)Cc4cc[nH]c4C)nc-3nc2)cn1
	the generated data	COc1ncc(-c2ccc3n[nH]c(C(C)=O)c3n2)cc1C(=O)NCc1ccc(F)cc1OC(C)C1CC1
	the generated data	COc1ncc(-c2ccc3nc(NC(C)(C)C)c(=O)[nH]c3n2)cc1C(=O)NCc1cc(F)ccc1OC1CC1
	the generated data	COc1ncc(-c2cnc3nc(N)nc-3c(C(=O)NCc3ccc(F)cc3)c2)cc1OCC1CC1
	the generated data	NC1C(Cc2c(CNC(=O)c3ccccc3)cncc2C(=O)N2CCC2)CC1c1ccc(Cl)cc1
	the generated data	Cc1ncc(-c2ccn3nc(N)nc3c2)cc1C(=O)NCc1ccc(F)cc1C(=O)NC1CC1C
	the generated data	CN1C(=O)C(Oc2ncn(Cc3ccc(Cl)cc3)n2)COc2ccc(C#CC3CCCC3)c(F)c21
	the generated data	CC(=O)Nc1cn2nc(-c3cc(F)c(C)c(C(=O)NCc4cc(F)ccc4C(=O)NC4CCC4)c3)ccc2n1
	the generated data	CN1C(=O)C(NC(=O)c2n[nH]c(Cc3ccccc3F)n2)CC(F)c2ccc(Cl)cc21
	the generated data	Cc1ccc(C(=O)Nc2cc(F)cc(OCC3CCC(=O)N(Cc4ccnc(C)c4)C(N)=[SH]3)c2)cn1
	the generated data	Cc1cc(C=C2Cn3nc(NCc4ccccc4)nc3C(=O)N2)cc(COC2CCCN(Cc3ccccc3)CC2)c1
	the generated data	CCCc1ncc(-c2ccn3nc(N)nc3c2)cc1C(=O)NCc1ccccc1Sc1ccccc1C
	the generated data	CCC1=C(CNC(=O)C2CCCC2)C=CN(c2ccn3nc(NC(=O)CO)cc3c2C)C=C1OC
	the generated data	COc1cc(-c2ccc3nc(NC(=O)C(C)Cc4ccccc4)nc-3cc2C(N)=O)cnc1OC
	the generated data	CC(=O)N1NC(c2nc(Cc3cncc(NC(N)=O)c3)nc3cc(OCC4CC4)ccc23)NC1=O
	the generated data	CC(=O)Nc1nc2cc(-n3cnc4cc(C(=O)NCc5cccc(F)c5F)ccc43)ccn2n1
	the generated data	CC(=O)N1C(=O)C(NC(=O)c2n[nH]c(Cc3cccc(F)c3)n2)COc2ccc(C(F)(F)F)cc21
	the generated data	CCOc1cnc(C2=Nc3cc(C(=O)NCc4ccccc4OC)cn3C2=O)cc1-c1ccccc1
	the generated data	COc1ccnc(-c2ccn3nc(N)cc3c2)c1CNC(=O)C1CCC(Oc2cccc(F)c2)C1
	the generated data	CN1C(=O)C(OC(=O)c2ncn(Nc3ccc(F)cc3F)n2)COc2ccc(C#CC(C)(C)C)cc21
	the generated data	Cc1cc(CC(=O)NCC2=CC=C3N=CN=C23)cc(C=C2CONC(c3ccccc3)C(=O)N2)c1Cl
	the generated data	CC(=O)Nc1nc2nc(-c3cc(F)c(C)c(C(=O)NCc4cc(F)ccc4C(=O)NC4CCC4F)c3)ccc2[nH]1
	the generated data	COc1ccc(-c2ccn3nc(C(N)c4nccn4C)c(NC(=O)C(C)c4ccco4)c3c2)c(F)c1
	the generated data	COc1ccc(CC#CC2=NN(c3ccc(CN4CCOCC4)cc3)C=NC(N3CN(C)C(=O)C3=O)=N2)cc1
	the generated data	CC(=O)Nc1cn2nc(-c3cnc4cc(Cl)c(C(=O)NCc5ccc(F)cc5F)cnc3-4)cc2o1
	the generated data	CN1C(=O)C(NC(=O)c2ncn(Cc3ccccc3)n2)COc2ccc(C#CC3(O)COC3)cc21
	the generated data	Cc1ncc(-c2ccn3nc(N)nc3c2)cc1C(=O)NCc1ccc(OCC2CCC(C)C2)cc1
	the generated data	CCc1cn2c(=O)c(-c3cnc(C)n3CNC(=O)c3ccc(F)cc3OC(F)F)cc(C(C)C)cc2n1
	the generated data	COc1nc(=O)c2c(NCc3cc(C)nc(NC(C)=O)c3OC)csc2c(C)c1-c1ccc(F)cc1F
	the generated data	COc1ncn(-c2cc3ncc(C(=O)NCCc4cccc(C(N)=O)c4)c(Cl)nc-3c2)c1C
	the generated data	CCOc1ccc(C2CC(NC(=O)c3ccc(-c4ccc(CC(=O)O)cc4)cc3F)CC(c3ccc(F)cc3)CO2)cc1
	the generated data	COc1ncc(C(=O)Nc2cc(F)ccc2OCC2CC2)cc1-c1ccn(-c2ccc(Br)cc2)c1
	the generated data	CC(=O)Nc1cn2nc(-c3ccc(C(=O)NCc4cccc(F)c4OCC4CC4)c(Cl)c3)ccc2n1
	the generated data	COc1ccc(F)cc1CC(=O)Nc1c(-c2ccn3ccnc3c2)ccc(C)c1CC1CC1
	the generated data	CC(=O)Oc1cnc(-c2ccc3n[nH]cc3c2)cc1C(=O)NCc1cccc(C(=O)NC2CCC2)c1
	the generated data	CN1C(=O)C(NC(=O)c2cc(OCc3ccccc3)ncn2)COc2cc(COC(F)F)ccc21
	the generated data	CN1C(=O)C(NC(=O)c2ncn(Cc3ccc(F)cc3)n2)COc2cc(C3CCOCC3)ccc21
	the generated data	O=C(Nc1ccn2nccnc12)c1ccnc(CNC(=O)c2cc(F)ccc2OC2CCCC2)c1
	the generated data	COc1nc(-c2ccc3nc(NC(=O)CN)cn3n2)ccc1COc1cc(F)cc(OCC2CC(C)C2)c1
	the generated data	Cc1ncc(-c2ccn3nc(N)nc3c2)cc1C(=O)NCc1ccc(F)c(C(=O)NC2CCC2)c1
	the generated data	CN1C(=O)C(NC(=O)c2ncn(Cc3ccccc3F)n2)COc2ccc(CCN3CCCO3)cc21
	the generated data	COc1ccc(F)cc1Cn1cnc(C(=O)NC2Cc3ccc(OCCC4CC4)cc3N(C)C2=O)n1
	the generated data	Cc1cn2c(-c3cccc(F)c3)cc(NC(=O)c3cncc(NC(=O)c4cn[nH]c4C)c3)cc2n1
	the generated data	COc1ncc(-c2ccc3nc(NC(C)=O)cn3n2)cc1C(=O)NCc1cccc(F)c1OC1CCC1C
	the generated data	CNC(=O)c1n[nH]c2cc(-c3cnc(OC)c(C(=O)NCc4ccccc4NC4CC(F)O4)c3)cc(F)c12
	the generated data	CNC(=O)c1n[nH]c2cc(-c3cc(F)c(C(=O)NC(C)c4ccc(OC5CC5F)cc4)cc3F)ccc12
	the generated data	CCCNC(=O)C1CCCC(NC(=O)C2=CC(F)=C(c3cccc(Br)c3)N(NC(=O)c3ccncc3)OC2)C1
	the generated data	CC(COc1cc(F)ccc1C(N)=O)Oc1ccc(-c2ccn3nc(N)nc3c2)c(=O)nc1
	the generated data	COc1ccc(-c2ccc3nc(NC(C)=O)cn3n2)cc1C(=O)NC(C)c1cc(F)cc(F)c1OCC1CC1
	the generated data	COc1cc(Cc2cnc(C)n2C2=CC(CN(C)C)=Nc3cc(Br)ccc3C2)[nH]c(=O)c1
	the generated data	CNc1nc(=O)[nH]c2cc(C(=O)Nc3cnc(OC)c(C(=O)NC4CC4)c3)cc(Cc3ccc(F)cc3)c12
	the generated data	COc1ncc(C2=CC=NC(NC(C)=O)=CN2)cc1C(=O)NCc1ccc(OCc2ccccn2)cc1C
	the generated data	CCC(F)(F)CNC(=O)c1cc2cc(-c3cc(F)c4c(C(C)=O)c[nH]c4n3)ccn2c1
	the generated data	COc1cccc(NC(=O)C2=CN(O)C(c3ccc4cc(NC(C)=O)cn4c3)=CN=C2C)c1
	the generated data	CN1CN(Cc2ccc(C3CCCC3)cc2)CC(NC(=O)c2n[nH]c(Cc3ccc(F)cc3F)n2)C1=O
	the generated data	CNC(=O)C1=C(C(=O)Oc2cc(F)ccc2F)C(F)=C(F)N(C2=CC3=NC(C(C)=O)=CC3=N2)C=C1F
	the generated data	COc1nc(C)c(-c2ccc3n[nH]c(C)c3n2)cc1C(=O)NCc1ccccc1OC(F)C1CC(C)O1
	the generated data	Cc1ncc(-c2ccn3nc(N)nc3c2)cc1C(=O)NCC1CCN(Cc2cccc(F)c2)C1
	the generated data	Nc1nc2cc(-c3cnc(N)c(C(=O)Nc4ccccc4OCC4CC4)c3)ccn2n1
	the generated data	CC(=O)Nc1nc2cc(-c3cnc(C)c(NC(=O)OCC4CCC4)c3)cc(C)c2s1
	the generated data	CCOC1=C(C(=O)OC2CCc3ccc(OCCc4ccccn4)cc3N(C)C2=O)N=CN(N2CCC2)C=C1
	the generated data	COC1=NC(C)=C(c2ccnc3nc(C(=O)NCc4cccnc4)ncc23)C=CN1CO
	the generated data	Cc1c(-c2ccn3nc(N)nc3c2)cnc(N)c1C(=O)NCc1ccccc1OCn1cccc1
	the generated data	NC(=O)NC1=NC2=CC(C3=CC=C(CNC(=O)C4CC(Nc5ccc(F)cc5)N4)CC3)=CC2=C1
	the generated data	CC1=NC(=O)NC2=CC(CN(C)c3ccnc(C(=O)N4CCOC4)c3)=CC=NC2=C1OCc1cccc(F)c1
	the generated data	Cc1cc(NC(=O)Cc2cc(-c3ccc(N4CCN(C)CC4)nc3)cc(O)c2C(C)n2ccnc2)ccc1Cl
	the generated data	CNCC1=CN(C(=O)Nc2ccccc2)C=CC(c2cnc3c(C)cc(C(=O)NC4CCC4)cc3c2)=C1
	the generated data	COC(=O)Cc1cn2[nH]c(-c3cnc(OC)c(C(=O)NCCc4cc(F)ccc4OC4CC4)c3)cc2n1
	the generated data	CC1=C(C(=O)Nc2ccc3n[nH]cc3c2)C(c2ccc(F)c(C(=O)NCc3ccccc3)n2)NC1
	the generated data	CNc1cn2ccc(-c3cncc(C(=O)NCc4ccccc4OC4CCOCC4)c3)cc2n1
	the generated data	COc1ncc(-c2ccc3nc(NC(C)=O)cn3n2)cc1C(=O)NCc1cc(F)cc(OC2COC(C)C2)c1
	the generated data	CC1=CC=C(CNC(=O)c2c(F)cccc2C2CCCN(C)C2)C=C(N)N1c1ccccc1
	the generated data	CN1C(=O)C(NC(=O)c2c[nH]c(Cc3ccccc3)n2)COc2cc(C#CC3(O)COC3)ccc21
	the generated data	COc1ccc(-c2ccc3nc(NC(=O)Cc4ccc(F)cc4)cn3n2)cc1OCC1CC1
	the generated data	CN1C(=O)C(NC(=O)c2n[nH]c(Cc3ccncc3F)n2)COc2ccc(F)cc21
	the generated data	COCC1=Cc2ncc(C(=O)NCc3ccc(C)cc3)c(N3CCP(Cc4nc(Nc5ccccc5)no4)OCC3=O)c2C1
	the generated data	COc1ncc(-c2ncn3cc(C(=O)NC(N)c4ccccc4)cnc23)cc1-c1ccccc1
	the generated data	COc1ncc(-c2ccn3nc(C(=O)NCc4ccc(F)cc4)nc3c2F)cc1COCC1CCC1
	the generated data	Cc1ccc(OCc2cc3nc(N)cn3cn2)cc1C(=O)NCc1ccnc2c1OCC2
	the generated data	COc1ccc(CNC(=O)C2=CC(C(=O)O)=CN3C=C(NC(=O)Cc4ccccc4)C=NC3=N2)cc1
	the generated data	COc1ccccc1CNC(=O)c1nc(N)ncc1C1=CN=C2CC(CC3CC3)C(C)=NC=C12
	the generated data	CCOc1ccc(-c2cnc3nc(C(C)=O)cn3n2)cc1CN(C)Cc1cc(C(=O)NCC2CC2)ccn1
	the generated data	CC(C)C(=O)COc1ccc2c(c1)N(C)C(=O)c1ncc(C(=O)NCc3c(F)cccc3Cl)n1O2
	the generated data	CC#CC1=Cc2nc(C3=CN=C4C(NC(C)C)=CC=C34)cc(Br)c2Nc2ccccc21
	the generated data	COc1cc(-c2ccc3c(OC)cnn3c2)cc(NC(=O)C2CCCC(c3ccccc3)C2)n1
	the generated data	Cn1c(=O)c(=O)n(-c2cc(CN3COCC3(O)F)c(-c3ccncc3F)nn2)c2ccccc21
	the generated data	Cc1n[nH]c2c1C(Cl)=CN(C(=O)N1CCc3ccccc3CN1)C=C2
	the generated data	CC(CC1=CC=CN(NC(=O)c2ccc(NC(=O)Cn3cccc3)nc2)C=C1)c1ccccc1O
	the generated data	CC(=O)NC1=NN=C2C1=CN=C2c1cc(F)c(C)c(C(=O)NCc2ccccc2Oc2ccccc2)c1
	the generated data	CCc1ncc(-c2ccc3nc(NC(C)=O)cn3n2)cc1C(=O)NCC1CC(c2ccccc2)C1
	the generated data	CCN1C(=O)C(NC(=O)c2cc(OCc3ccccc3)ccn2)COc2cc(C(F)(F)F)c(C)cc21
	the generated data	COc1ccn(CNC2=CC(=O)n3nc(CN(C)CC(C)c4ccccc4)c(Cl)c32)c1
	the generated data	COc1ncc(-c2ccn3nc(N)nc3c2)cc1C(=O)NCc1ccccc1Oc1cccc(F)c1O
	the generated data	COc1ncc(-c2ccc3nc(NC(C)=O)cn3n2)cc1C(=O)NCc1cc(Br)cc(OCC2CC2)c1
	the generated data	CCOc1ncc(-c2ccn3nc(N)nc3c2)cc1C(=O)NCc1ccccc1S(=O)(=O)Cc1cccc(F)c1
	the generated data	COc1ncc2cc(-c3ccc(NC(=O)CN(C)C)cc3)cc(=O)c-2nc1OCc1ccc(F)cc1
	the generated data	COc1ccc(-c2ccc3nc(NC(=O)CN(C)c4cccnc4)nc-3cc2C(=O)NC(F)(F)F)cc1OC
	the generated data	CNC(=O)c1nc2ccc(-c3nc(OC)c4c(F)cc(OCC5CC5)cc4n3)c(C#N)cc-2c1N
	the generated data	COc1ccc(F)c(CC(=O)Nc2cc(-c3ccn(C(F)(F)F)c3)c(C(C)=O)cn2)c1NC(=O)C1CCC1
	the generated data	Cc1c[nH]c2nc(-c3ccn4c(OC(F)F)ccc4c3)ccc12
	the generated data	COc1ccc(Sc2ccccc2CNC(=O)c2cc(-c3ccc4n[nH]c(C(=O)NC(C)C)c4n3)cnc2C)cc1
	the generated data	COc1ncc(-c2ccn3nc(N)nc3c2)cc1C(=O)NCc1cccc(OCCC2CC(C)C2)c1
	the generated data	COc1cc(-c2ccn3nc(NC(=O)c4ccccc4)nc3c2C)ccc1OCCC1CCc2ccccc21
	the generated data	Nc1nc2cc(-c3cnc(O)c(C(=O)NCc4ccccc4CN4CC(F)C4)c3)ccn2n1
	the generated data	COc1nc(C)c(-c2ccc(NC3COC(=O)SC3)cc2)nc1COc1ccc(NC(=O)C2COC2)cc1
	the generated data	CC(=O)N1CC(NC(=O)c2ncn(Cc3ccccc3)n2)OCc2cc(C)ccc21
	the generated data	CCc1cc(=O)nc(-c2ccn3nc(N)cc3c2)cc1C(=O)NCc1ccc(OC2CCOCC2)cc1
	the generated data	COc1ncc(-c2ccn3nc(N)nc3c2)cc1C(=O)NCC1CC(c2ccccc2C)C1
	the generated data	CCc1ncc(OCc2cc3cc(N)nn3cn2)cc1C(=O)NCc1cc(F)ccc1OCC1CCCC1
	the generated data	CC(=O)Nc1cn2nc(-c3cnc(C)c(CNC(=O)Cc4cc(F)ccc4OC4CCC4)c3)ccc2n1
	the generated data	COc1c(C(=O)NCc2ccc(F)cc2CN2CCC2)cc(-c2ccn3nc(N)c(C)c3n2)nc1C
	the generated data	CCc1ncc(-c2ccn3nc(N)nc3c2)cc1C(=O)NCc1cc(F)ccc1OC1CCC1C
	the generated data	COc1ncc(-c2ccc3nc(NC(C)=O)cn3n2)cc1C(=O)NCc1cc(F)cc(OCC2CCC2)n1
	the generated data	Cc1ccc(C(=O)Nc2ccc(NC(=O)Cc3cccnc3)n2OCC(=O)NCc2cccs2)c(O)c1
	the generated data	COc1ncc(-c2ccn3nc(N)nc3c2)cc1C(=O)NCc1cccnc1OC1COCC(C)C1
	the generated data	COc1ncc(-c2ccc3nc(NC(C)=O)cn3n2)cc1C(=O)NCc1cccc(C(=O)NC2CC2)c1
	the generated data	CCC1=C(c2c(N3CCC3)cc(OC)nc2C)C=CN2N=C(NC(=O)C3CCCO3)C=CC2=N1
	the generated data	CCOc1ccc2c(c1)CN(C)C(=O)C(OC(=O)c1nc(NC(=O)Cc3ccccc3)n[nH]1)C2
	the generated data	CN1C(=O)C(NC(=O)c2ncn(Cc3ccc(F)cc3)n2)COc2ccc(CCN3C=CC(F)(F)C3)cc21
	the generated data	CN1C(=O)C(NC(=O)c2cc(Oc3ccccn3)ncc2F)COc2cc(C(O)(F)F)ccc21
	the generated data	CN1CC(c2ccc(C#CC(C)(O)F)cc2)OCC(NC(=O)c2ccnc(OCc3ccccc3)c2)C1=O
	the generated data	CC1=C(NC(=O)c2ccc(OCC(=O)N3CCc4ccccc43)cn2)C=C(C(=O)NCc2ccccc2)C1
	the generated data	c1cncc(C2CN(Cc3c[nH]nc3C3CCN(c4cnccn4)C3)CCC(c3cccs3)O2)c1
	the generated data	Cc1ccc(OCc2ccn3ncc(C4=CC=C5CCC(=O)NC5=CN4C)cc23)cn1
	the generated data	Cn1c(N)nc2cc(-c3ccc(C(=O)NCc4ccccc4OCC4CCC4)nc3)ccc21
	the generated data	CNC(=O)c1ccccc1C(C)C(=O)Nn1ccc(C2=NN3C=CC(C)=C(OC4CC4O)N=C3C=C2)c1
	the generated data	CCOC1=CC(C2=C(C)C3=NC=C(NC(=O)COc4ccccc4)C=CN3C=C2)=C2N=CC=C12
	the generated data	COc1nc(-c2ccc3nc(NC(=O)CO)cn3n2)ccc1CNCc1ccc(OC2CCC2)cc1
	the generated data	COc1ccc(CNC(=O)c2ccc(OCCc3cccs3)cc2-n2nccn2)cc1CO
	the generated data	CN1C(=O)C(NC(=O)c2n[nH]c(Cc3ccccc3)n2)COc2ccc(CCN3CCC3c3ccccc3)cc21
	the generated data	CC(=O)Nc1nc2cc(-c3cncc(C(=O)NCc4cc(F)ccc4OC4CC4)c3)ccn2n1
	the generated data	COc1ncc(-c2ccc3nc(NC(=O)C(C)c4ccccc4)nn3n2)cc1COCc1ccccc1
	the generated data	CC(=O)Nc1cn2nc(-c3cc(C(=O)NCc4ccccc4OC4CCO4)c(C)nc3C)ccc2n1
	the generated data	CC(=O)NC1=NC2=C(c3cncc(C(=O)Nc4ccccc4OC4CCC4)c3)C=CC2=N1
	the generated data	COc1ncn2cc(-c3cnc4cc(C(=O)NC(C)Cc5ccccc5)coc3-4)cc(F)c12
	the generated data	CC1=CC2C(CNC(=O)c3c(C)cccc3C)=NC(OC(C)Cc3ccco3)=NC(O)=C2N1
	the generated data	CCOC1CC=C(c2ncno2)CN1c1ccc(C(=O)NCCc2ccc(-c3ccccc3)nc2F)cn1
	the generated data	COc1ncc(-c2ccn3nc(NC(=O)C(C)C)cc3n2)cc1C(=O)NCc1cc(F)cc(OC2CCCO2)c1
	the generated data	COc1cc(F)ccc1CC(=O)Nc1ncc(C(C)C)c(-c2cc3nc(NC(C)=O)c4ccccc4nc-3c2)n1
	the generated data	COc1cc(-c2cnc3nc(NC(=O)CO)cc-3n2C)ccc1COCc1ccc(OCC2CC2)cc1
	the generated data	COc1cnc(-c2ccc(NC(=O)Cn3cccc3)nc2C)cc1C(=O)NC1CC(F)(OC2CC2)C1
	the generated data	COc1cc(-c2ccc3nc(Cl)c(C(F)(F)F)cc3c2)ccc1C(=O)NCc1ccc(C2CCC2)cc1
	the generated data	CC(=O)NC1=CC(c2nc(OCc3ccnc(CN4CCOC4)c3)cnc2NC(C)C)=C2N=CC=C12
	the generated data	CC(=O)c1ccc(N2C=Cn3nc(NC(=O)C(C)c4ccco4)c(N)c3C=C2F)c(F)c1Cl
	the generated data	CCc1ccc(OCC(=O)N2Cc3cnc(NC4CCC(CO)CC4)nc3NC(=O)N2CC)cc1
	the generated data	COC1=C(c2ccn(NC(=O)Cc3ccccc3)n2)COc2ccc(C(=O)NCc3ccc4n[nH]cc4c3)cc21
	the generated data	N#Cc1c(Oc2ccc(F)c(Cc3cccc(C(F)(F)F)c3)c2)ncc2cc(NC(=O)C3CC3)sc12
	the generated data	Cc1ncc(-c2ccc3nc(NC(=O)CNc4ccncc4)n(C)c3c(=O)c2N)c(F)c1OC(F)F
	the generated data	Cc1cccc(C2CC2Oc2cc(COc3ccco3)nc(NC(=O)n3[nH]c(C)nc3=O)c2)c1
	the generated data	CNC(=O)c1n[nH]c2cc(-c3cnc(OC)c(C(=O)NCC4CCC(NC(=O)c5ccccc5)CC4)c3)cc(Cl)c12
	the generated data	CN1C(=O)C(NC(=O)c2nc(OCc3ccccc3)n[nH]2)COc2ccc(C#CCN3CCOCC3)cc21
	the generated data	CCOc1c(C(=O)NC2C(=O)N(C)CC(C)C2C2CCCC2)n[nH]c1Cc1ccc2ccccc2n1
	the generated data	CC(=O)C1=NN2C=C(C(=O)NC3=CN=C4C=CC(C(=O)NCc5ccccc5)=CN4CO3)NN2C=C1
	the generated data	COc1cc(N)n(-c2ccc(NC(C)Cc3ccc[nH]3)nc2C(=O)NCc2cccc(F)c2)c1
	the generated data	CC(=O)C(=O)Nc1cc2cc(N3C=C(C)C4=C(F)C(OCC5CCC5)=NC=CC4=N3)ccn2n1
	the generated data	CC(=O)c1c[nH]c2nc(-c3ccn4cc(C(=O)NCCC(F)F)cc4c3)cc(F)c12
	the generated data	COc1ccc(F)cc1CC(=O)NC1=CC2=NC=C(c3cnc(OC)c(C)c3)OC2=C(F)C(C(C)=O)=C1
	the generated data	CNc1cn2cc(-c3cncc(C(=O)NCc4ccc(F)cc4C(=O)N4CCC(F)(F)C4)c3)ccc2n1
	the generated data	CC1=NC(C)=C(c2ccnc3nc(C(=O)NC(C)c4ccco4)cnc23)C=CN1C
	the generated data	Cc1cc(-n2ccc(NC(=O)CN3CCSC3)c2)cn2cc(OCc3ccccc3)c(C)c12
	the generated data	CCc1ncc(-c2ccn3nc(N)nc3c2)cc1C(=O)NCc1cc(F)ccc1C(=O)NC1CC1
	the generated data	CNC(=O)c1[nH]nc2ccc(-c3cnc(OC)c(C(=O)NCc4cc(F)ccc4OC4CC4)c3)nc12
	the generated data	Nc1nc2cc(-c3cnc(N)c(C(=O)NCc4ccccc4OCC4CC4)c3)ccn2n1
	the generated data	CNc1nc2cc(-c3cc(C(=O)NCc4ccccc4OCc4ccccc4C)c(C)nc3C)ccn2n1
	the generated data	Cc1ncc(C(=O)OCc2cnc(F)cc2NC(=O)C2CCC2)cc1-c1ccn2nc(N)cc2c1
	the generated data	COc1ncc(-c2ccc3nc(NC(=O)CO)cn3n2)cc1C(=O)NCc1ccc(OCC2CC2)cc1
	the generated data	Cc1nc2cc(C3=C(Cl)N=CN(NC(=O)COc4cc(C(F)F)ccc4F)C=C3)ccn2n1
	the generated data	COc1cc(C(=O)OCNC(=O)c2cc(F)c(-c3ccn4nc(N)cc4c3C)nc2-c2cc(OC(F)(F)F)ccc2F)c(C)cc1O
	the generated data	CN1C(=O)C(NC(=O)c2c[nH]c(Cc3ccccc3)n2)COc2cc(C#CC3COC(c4cccc(F)c4)OC3)ccc21
	the generated data	Cc1ncc2cc(-c3ccc(NC(=O)CN4CCOCC4C)nc3)cnc2c1C(=O)NCc1ccccc1
	the generated data	CNc1nc2cc(-c3cnc(Cl)c(C(=O)NCc4ccccc4OCC4CC4)c3)ccn2n1
	the generated data	CC(=O)Nc1cn2nc(-c3cc(C(=O)NCc4ccccc4OCC4CCCC4)c(C)nc3C)ccc2n1
	the generated data	CN1C(=O)C(NC(=O)c2c[nH]c(Cc3ccc(F)cc3)n2)COc2ccc(CN3CCC3)cc21
	the generated data	CC(=O)c1cn2cc(-n3cnc(C(=O)NCc4cc(F)cc(F)c4OC4CC(C)(C)C4)c3)ccc2n1
	the generated data	Cc1ncc(-c2ccn3nc(N)nc3c2)cc1C(=O)NCc1ccccc1OC(F)(F)c1ccccc1
	the generated data	CC(=O)NC1=NC(C(=O)Nc2cc(F)cc(OCC3CC(=O)Nc4ccncc4C3)c2)=C2N=CC=C12
	the generated data	Cc1ncc(-c2ccn3nc(N)nc3c2)cc1C(=O)NCc1ccc(OCC2CC2)cc1C(C)C
	the generated data	Cc1nc2cc(-c3cncc(NC(=O)Cc4ccccc4C(=O)NC4CCC(F)(F)C4)c3)ccn2n1
	the generated data	Cc1ncc2c(NC(=O)c3cc(CN4CC=CC=C4Sc4cccnc4)c(O)cc3O)c(F)ccc2n1
	the generated data	COc1cnc(-c2cc(C)nc3nc(C(=O)NCc4ccc(F)cc4)cc-3c2CNCC2CCC2)cn1
	the generated data	COc1ncc(C(=O)NCc2cc(F)ccc2OC2CCCC2)cc1-c1ccn2nc(C(C)C)nc2c1
	the generated data	COc1cccc(SCc2ccccc2NCc2cc(-c3ccc4n[nH]c(C(=O)NC(C)C)c4c(=O)n3)cnc2C)c1
	the generated data	COc1ncc(C(=O)Nc2cnc(OC)c(C(=O)NCc3cccc(F)c3F)n2)cc2cncc1-2
	the generated data	Cc1ncc(-c2ccn3nc(N)cc3c2)cc1C(=O)NCc1cc(F)cc(OCC2CCC2)c1
	the generated data	COc1cccc(C2=CC(Cl)=CN3C(C(=O)Nc4cccnc4)=NNC3=C2C)c1O
	the generated data	CC(=O)c1cn2cc(-c3cnc(C)c(C(=O)NCc4c(F)cccc4C(=O)N4CCC(F)(F)C4)c3)ccc2n1
	the generated data	COc1ccccc1C(F)(F)C(=O)Nc1nccc(-c2ccc3nc(NC(C)=O)nc-3c(C)n2)c1COCC(C)C
	the generated data	CC1=CC2=NC(NC(=O)c3cc(C4CCC4)cnc3NC(=O)COc3ccc(F)cc3)=CC2=N1
	the generated data	COc1cn(-c2ccc(N3CCOC(C)C3)cc2)nc1C(=O)Nc1ccc(OC(C)C)c2nccn12
	the generated data	CN1C(=O)C(NC(=O)c2nccc(NC3CCC3)n2)COC2=CC=C(N3CC3)C=CN21
	the generated data	Cc1cc(F)cc(OCC2CCCC2)c1CNC(=O)c1cnc(C)c(-c2ccn3nc(N)nc3c2)c1
	the generated data	COc1nc(=O)c2c(c3c1=C(Cl)C=C3)N=CC=2C1=CN=CC2=C(O)C(F)=CC(C(=O)NC(C)C)=CN12
	the generated data	CC1N=C(C(=O)Nc2n[nH]c(Cc3ccccc3)n2)COc2ccc(C#CC(C)(C)C)cc21
	the generated data	CCOc1ccc(F)cc1C(=O)NCc1cc(OCc2cccnc2)c(-c2ccc3nc(NC(C)=O)cn3n2)cn1
	the generated data	COc1ncc(-c2ccn3nc(Cl)cc3c2)cc1C(=O)NCc1nc(OCC2CCC2)ccc1F
	the generated data	CN1C(=O)C(NC(=O)c2n[nH]c(Cc3ccccc3F)n2)COc2ccc(CCCC(=O)NCc3ccccc3)n21
	the generated data	COc1nc(C)c(-c2ccn3nc(C)cc3c2)nc1C(=O)NCc1cc(F)cc(OC2CCCO2)c1C
	the generated data	Cc1cc(-c2ccc3nc(NC(=O)COc4ccccc4)nc-3cc2OCC(F)F)cnc1C
	the generated data	Cc1ncc(C(=O)NCc2cc(F)ccc2OC2CCC2)cc1-c1ccn2nc(N)nc2c1
	the generated data	CN1C=C(c2ccn3nc(C(=O)NC(F)(F)F)cc3c2)C(Cl)=NC=C1C(=O)N(C)c1ccccc1
	the generated data	Cc1ccc2nc(-c3ccc(SCn4ccc(Br)c4)cc3C(=O)Nc3ccc(F)cc3)[nH]c2c1
	the generated data	CNc1cn2ccc(-c3cnc(O)c(C(=O)NCc4ccccc4NC4CCOC4)c3)cc2n1
	the generated data	CNC(=O)c1c[nH]c2nc(-c3cc(NCC4CC4c4ccc(F)cc4)nc(=O)c(OC)c3)cc(F)c12
	the generated data	CC(C)C#Cc1ccc2c(c1)OCC(NC(=O)c1ncn(Cc3ccccc3)n1)C(=O)N2C
	the generated data	CC(=O)Nc1cn2nc(-c3cccc(C(=O)NCc4cc(F)ccc4OC4COC4)c3)ccc2n1
	the generated data	COc1c(CN2CCC2)cccc1C(=O)NCn1c(OC)ncc2cc(-c3ccc(F)c(NC(C)=O)c3)nc-2c1=O
	the generated data	COc1ncc(-c2ccc3nc(NC(C)=O)cn3n2)cc1C(=O)NCc1cc(F)cc(OCC2COC2)c1C
	the generated data	CN1C(=O)C(NC(=O)c2n[nH]c(Cc3ccccc3)n2)COc2ccc(C#CCC3CCOC3)cc21
	the generated data	COc1nc(C)c(-c2ccc3n[nH]c(C)c3c2)nc1C(=O)NCc1ccc(F)cc1CN1CCOC1
	the generated data	O=C(CN1CCC(F)(F)CC1)Nc1cn2ncc(-c3cccc(C(=O)NCc4cc(OC(F)(F)F)ccc4F)c3)cc2n1
	the generated data	CCNC(=O)c1c2nc(N)nc-2ccc(-n2ccc(OC)c2)c1Cn1ccc(Cl)c1
	the generated data	CC(=O)N1CC(NC(=O)c2ncn(Cc3ccccc3)n2)COc2ccc(C#CC3CCC3)cc21
	the generated data	COc1nc(-c2ccn3cc(NC(C)=O)cc3n2)ccc1C(=O)NCc1ncc(OCC2CCCC2)cn1
	the generated data	COC1=CN(c2ccc(NC(=O)CO)c3nccc-3c2)C(=O)CN(Cc2cccnc2-c2cccc(N)c2)C1
	the generated data	COc1cc(C(=O)Nc2ccc(F)cc2F)cc(C2=NN3C=CC(NC(=O)CN4CCO4)=CN3C=C2)n1
	the generated data	COc1ccc(C2=C(NC(=O)C3CC3)C(F)=C(F)N(C3NC(=O)N(C(C)=O)C3F)N=C2)cn1
	the generated data	COc1ncc(-c2cnc3nc(N)c(C(=O)NCc4ccncc4)cn3c2=O)cc1OCC1CC1
	the generated data	CC(=O)NC1=CNC(C(=O)Nc2cc(C(=O)NCCc3ccc(C)cc3)c(Cl)cc2C)=Nc2cccn21
	the generated data	COc1ncc(-c2ccn3nc(N)cc3c2)cc1C(=O)NCc1ccccc1C(=O)NC1CCOC1
	the generated data	CC(=O)N1C(=O)C(NC(=O)c2ncn(Cc3ccc(F)cc3)n2)COc2cc(C(F)(F)F)ccc21
	the generated data	CC(=O)Nc1cnc2nc(-c3cnc(C)c(C(=O)NCc4cccnc4OCC4CC4)c3)ccc2n1
	the generated data	CC(=O)N1C(=O)N(Cc2ncn(OCc3ccc(F)cc3F)n2)COc2ccc(CCC(=O)NC3CC3)cc21
	the generated data	Cc1ncc(-c2ccn3nc(N)nc3c2)cc1C(=O)NCc1cc(F)cc(OC2CC2)c1CC(F)F
	the generated data	CC(=O)Nc1cn2nc(-c3cc(F)cc(C(=O)NCc4cc(F)ccc4C(=O)N4CCC(F)C4)c3)ccc2n1
	the generated data	Cc1nc(-c2ccn3nc(N)cc3c2)cc(C(=O)NCc2ccc(OCC3CCC3C)cn2)c1C
	the generated data	CC1=C(NC(=O)c2n[nH]c(Cc3cccnc3)n2)COc2ccc(CN3CCC(F)C3)cc21
	the generated data	CCc1ncc(-c2ccc3nc(NC(=O)CN4CCOCC4)cn3n2)cc1C(=O)NCc1ccc(O)cc1
	the generated data	COC1=C(C(=O)Nc2ccn3nc(C)ncc23)C=CN(CNC(=O)c2ccccc2Sc2ccccc2)C=N1
	the generated data	CN1C(=O)C(NC(=O)c2n[nH]c(Cc3ccccc3F)n2)COc2ccc(CCC(=O)N3CCCC3)cc21
	the generated data	CCOc1cnc(C2=Nc3cnc(C(=O)NC(N)c4ccc(F)cc4)cc3OCC2)c2cccnc12
	the generated data	CNc1cnn2cc(-c3ccnc(C(=O)NCc4cc(F)ccc4N4CCC(F)C4)c3)cnc12
	the generated data	Cc1cc(OCC2CCCC2)c(CNC(=O)c2cnc(C)c(-c3ccn4nc(N)nc4c3)c2)cn1
	the generated data	Cc1ncc(-c2ccc3nc(NC(=O)CN4CCOCC4)cn3n2)cc1C(=O)Nc1ccc(F)c(OC(F)F)c1
	the generated data	Cc1ccc(-c2ccn3nc(N)cc3n2)cc1C(=O)NCc1cc(F)ccc1OC1CCCOC1
	the generated data	CC(=O)N1c2cc(CCCCOCc3ccccn3)ccc2OCC1C(=O)Nc1n[nH]c(Cc2ccccc2)n1
	the generated data	CCNS(=O)(=O)Nc1ccc(F)c(C(=O)c2cc[nH]c3ncc(-c4cnc(C5CC5)nc4)c2-3)c1F
	the generated data	COc1ncc(-c2ccn3nc(N)nc3c2)cc1C(=O)NCc1ccc(OCC2CC(C)O2)cc1
	the generated data	CN1CC(NC(=O)c2n[nH]c(Cc3ccc(F)cc3F)n2)COc2ccc(C(C)(C)O)cc21
	the generated data	COc1ccc(-c2ccn3nc(N)cc3c2)cc1C(=O)NCc1ccc(F)cc1OC1CCOC1
	the generated data	COC1=NC=C(c2cnc3nc(C(=O)NCc4ccccc4)nn3c2CC(=O)C(C)c2ccccc2)C1
	the generated data	COc1cccc(F)c1CNC(=O)c1cc(C2CC2)c(-c2ccc3nc(NC(C)=O)cn3c2)cn1
	the generated data	Cc1ncc(-c2ccc3nc(NC(=O)CN4CCN(C)CC4)cn3n2)cc1OC(C)c1cc(OC(F)(F)F)ccc1F
	the generated data	Cc1nc(NC(C)C)cc(-c2ccccc2)c1N1CCC(C(=O)NCC2CCOc3ncccc3C2)CC1
	the generated data	Cc1ccc2c(c1)OCC(NC(=O)c1cc(O)nc(OCc3ccccc3)n1)C(=O)N2C
	the generated data	NC1=NC2=CC(c3ccc(C(=O)NCc4ccccc4Sc4ccc(OC(F)F)cc4)nc3)=NC2=N1
	the generated data	CN1C(=O)C(NC(=O)c2cc(OCc3ccccc3)ncn2)COc2ccc(C#CC3(F)CC3(F)C(=O)O)cc21
	the generated data	CC(=O)Nc1cn2nc(-c3ccc(C(=O)NCc4ccc(F)cc4C(=O)NC4CCC4)c(C)n3)ccc2n1
	the generated data	Cc1ncccc1N1CCN(Cc2ccc3c(c2)N(C)C(=O)C(NC(=O)c2nc(OCc4ccccc4)n[nH]2)C3)C1
	the generated data	COc1cc(C2=C(c3ccc(F)cc3)CN3C=CC(CN4OCC4N)=NN3C=C2)cnc1C
	the generated data	COc1ncc(-c2ccn3ncc(N)c3c2)cc1C(=O)NCc1ccc(OCC2CCC2)cn1
	the generated data	CCOC1=CC=C2C=C(C(=O)NCC3=NCc4c(c(NC(C)=O)nn4-c4ccccc4)C=C3)C=C2OC1
	the generated data	Cc1cnc(-c2ccc3n[nH]cc3c(=O)n2)nc1C(=O)N(C)Cc1cc(OC(F)(F)F)ccc1F
	the generated data	COc1ncc(-c2ccc3nnc(NC(C)=O)c-3cn2)cc1C(=O)NCc1cc(F)ccc1F
	the generated data	COc1ncc(-c2ccc3nc(NC(C)=O)cn3n2)c(F)c1C(=O)NC1CCC1
	the generated data	CN1C(=O)C(NC(=O)c2n[nH]c(Cc3ccccc3F)n2)COc2ccc(NCC3(F)CCC3)cc21
	the generated data	CC1=Nc2cc(-c3cc(F)c(NC(=O)COc4cnccc4C(N)=O)cc3C(F)F)ccc2CCC1
	the generated data	CN1C(=O)C(NC(=O)c2ccc(C(F)(F)F)cn2)N2C=CC(OCCNc3cc4ccccn4c3)=CN12
	the generated data	CC(Cc1ccccc1)C(=O)NC1=CC=CN(Nc2ccc(C(=O)N(C)C)c3nccn23)C=C1CO
	the generated data	CC(C)COc1cc(N2CC(=O)N(C)C3=NC=CC3=N2)cc(C(=O)NCc2ccccc2Cl)n1
	the generated data	COc1ncc(-c2ccn3nc(N)nc3c2)cc1C(=O)NCc1ccccc1S(=O)(=O)Cc1cccc(F)c1F
	the generated data	COc1ccc(CNC(=O)c2cc(-c3ccc(C)nc3)ncc2CNc2nccs2)cc1OC
	the generated data	CNC(=O)c1n[nH]c2cc(C3=CN=C(OC)C(CNC(=O)c4ccccc4)=NO3)cc(F)c12
	the generated data	CC(C)CNCc1ccc2c(c1)N(C)C(=O)C(NC(=O)c1ncn(Cc3cc(F)ccc3F)n1)CO2
	the generated data	CCC(=O)Nc1nc(-c2ccn3nc(NC(=O)CC(C)c4ccccc4)cnc23)c2ccccn12
	the generated data	COc1cnc(-c2ccn3nc(C(=O)NC(C)C)cc3c(=O)n2)cc1OCc1cc(F)ccc1F
	the generated data	CC1CCN(Cc2ccc3c(c2)N(C)C(=O)C(NC(=O)c2nc(NCc4ccccc4)n[nH]2)CO3)C1
	the generated data	CC1=C(NC(=O)c2cnc(C=Nc3ccccc3)n2C)COc2ccc(CN3CCn4cccc43)cc21
	the generated data	CC1CCN1C(=O)C1=CC=C2NC(Oc3ccc(C(=O)NCc4cccc(F)c4)c(C(F)F)c3)=C(C#N)C=C2O1
	the generated data	CC1=C(F)C=C(c2nnc(C)o2)N(c2ccc(O)cc2C)N1NC(=O)Cc1ccccc1
	the generated data	CC(=O)Nc1cn2nc(-c3ccc(C(=O)NCc4ccc(C5CCCN(C)CC5)cc4)cc3)ccc2n1
	the generated data	CC#Cc1ccc(OC2=CN(OC(=O)c3nc(NC4CC4)ccc3F)C=C(C)c3ccccc32)cc1
	the generated data	Cc1ncc(-c2ccn3nc(N)nc3c2)cc1C(=O)NCc1cc(C(F)c2ccc(Cl)cc2)n[nH]1
	the generated data	CC(=O)Nc1cn2nc(-c3cc(C)cc(C(=O)NCc4cc(F)cc(-n5cc(F)cc5C)c4)c3)ccc2n1
	the generated data	C#CCN(Cc1cc2c(=O)n(C)c(CN3CCN(C)CC3)nc2cc1F)c1ccc(C(=O)NCc2ccccc2)cc1
	the generated data	Cc1cc2nc(N)nc-2cnc1C1=CC=C(C(=O)NCC(C)C)N(Cc2ccccc2)C(=O)N1
	the generated data	Cc1cccc(CNC(=O)C2=Nc3ncc(NC(=O)Cc4ccco4)cc3C(=O)NC2C)c1Cl
	the generated data	COc1ncc(-c2ccn3nc(N)nc3c2)cc1C(=O)NCc1cccnc1N1CCC1
	the generated data	NC1=NC2=CC(c3ccc(C(=O)NCc4ccccc4OCc4ccc(C(F)(F)F)cn4)nc3)=NC2=C1
	the generated data	CCOc1ccccc1C(=O)NCc1cc(C2CC2)c(-c2ccn3nc(N)nc3c2)cn1
	the generated data	CC1=NC=C(c2ccc3n[nH]c(Cc4ccnn4C)c3n2)CC1C(=O)NC1(O)COc2ccccc21
	the generated data	CCOc1nc(C)c(-c2ccc3nc(NC(C)=O)cn3n2)cc1C(=O)NCc1ccc(OC2CC2)cc1F
	the generated data	Cc1ccc(OC2=NC3=CC(Cl)=C(c4ccc5nccc-5cc4CO)C3=N2)cc1C(N)=O
	the generated data	CCc1ccc(-c2ccn3ncc(N)c3c2C)nc(=O)c1CNC(O)(F)c1ccccc1
	the generated data	Cc1ncc(-c2ccn3nc(N)nc3c2)cc1C(=O)NCc1ccc(OC2CC2)cn1
	the generated data	Cc1ccc(-c2cnc3cc(NC(=O)C4CCOCC4)cc(C(=O)Nc4ccccc4)c(F)c2-3)cn1
	the generated data	CCc1ccc(-c2ccn3nc(N)nc3c2)c(C(=O)NCCC(C)c2ccc[nH]2)c1
	the generated data	CN1C(=O)C(NC(=O)c2n[nH]c(Cc3ccccc3)n2)COc2ccc(C#CC3CCC(F)C3)cc21
	the generated data	CC(=O)Nc1nc2ccc(-c3cc(C(=O)NCc4cc(F)ccc4OC4CC4)ccn3)cn2n1
	the generated data	COc1ncn2cc(C3=CN=C4C(C(=O)NCc5ccc(OC(C)C)cc5)=NC(F)=C34)cc(F)c12
	the generated data	CC(=O)C1=CN2NC(c3ccc4nc(NC(=O)CN(C)C)ccc4c3F)=CN=C2C=C2C=CC=C21
	the generated data	CCc1nc(=O)c(-c2ccc3nc(NC(C)=O)cn3n2)ccc1C(=O)NC1COc2cc(C(C)C)ccc2O1
	the generated data	CC(=O)N1CC(c2cnc(OCc3ncccn3)c(COCc3ccc4cccnc4c3)c2)C1
	the generated data	CN1C(=O)C(NC(=O)c2n[nH]c(Cc3ccccc3)n2)COc2ccc(CN3CCC3c3ccc(F)cc3)cc21
	the generated data	CC(=O)N(C1=NN2C=C(c3ccc(CN4CCC(C)C(=O)C4)cc3)SC2=CC=C1)c1cc[nH]c1
	the generated data	Cc1ccc(-c2ccn3nc(N)nc3c2)cc1C(=O)NCc1cc(C(F)c2ccccc2F)co1
	the generated data	COc1nc2ccc(-c3ccc(NC(=O)CN4CC[SH](C)C4)cc3)cn2c(=O)c1N(C)C1CC1
	the generated data	CC(C)NC(=O)Cc1ccc2c(c1)N(C)C(=O)C(NC(=O)c1ncn(Cc3cc(Cl)ccc3Cl)n1)CO2
	the generated data	COc1nc(C)c(-c2ccn3nc(N)nc3c2)cc1C(=O)NCc1cc(F)cc(OC2CCN2)c1C
	the generated data	COc1cc(-c2cnc3nc(N)nc-3c(C(=O)NCc3ccc(F)cc3)c2COC(F)(F)F)cnc1C
	the generated data	Cc1ncc(-c2ccn3nc(N)cc3c2)cc1C(=O)NCc1ccc(F)cc1OCC1CCC(F)C1
	the generated data	COc1ncc(-c2ccn3nc(N)nc3c2)cc1C(=O)NCc1cc(OCc2ccccc2C)n[nH]1
	the generated data	CC1=NC=C(C2=NC=C3C(C(=O)NC(C)C(=O)NCc4ccccc4)=CN=C3C2=O)C=CN1Cc1ccccc1
	the generated data	Cc1ccc(-c2ccn3nc(N)nc3c2)cc1C(=O)NCc1cc(F)ccc1C(=O)NC1CC(F)(F)C1
[truncated: 1,006 more rows]

## Sheet: Figure 5b
Figure 5b
	Drug Concentration (nM)	Activity (%)_x000D_ 1_x000D_	Activity (%) _x000D_2	Activity (%) Average	SD
RI-962	1	88	77	82.5	7.77817
	3	93	97	95	2.82843
	10	80	81	80.5	0.707107
	30	62	59	60.5	2.12132
	100	25	10	17.5	10.6066
	300	-2	-2	-2	0
	1000	26	-3	11.5	20.5061
	3000	12	-5	3.5	12.0208
	10000	-5	-2	-3.5	2.12132

## Sheet: Figure 5c
Figure 5c
	Drug Concentration (nM)	Inhibition (%)_x000D_ 1_x000D_	Inhibition (%) _x000D_2	Inhibition (%) Average	SD
RI-962	3000	98.0118	100.597	99.3045	1.82817
	1000	97.3314	98.9643	98.1479	1.15463
	333.333	95.9253	96.651	96.2882	0.513171
	111.111	94.4738	96.0614	95.2676	1.12256
	37.037	92.8409	95.1542	93.9976	1.63573
	12.3457	75.6501	84.2682	79.9592	6.0939
	4.11523	22.3541	45.8951	34.1246	16.646
	1.37174	-10.0318	21.2201	5.59419	22.0984
	0.457247	-16.6541	12.466	-2.09404	20.591
	0.152416	-15.1572	1.08104	-7.0381	11.4822

## Sheet: Figure 7a
Figure 7a
	Drug Concentration (μM)	Cell Viability (%)_x000D_ 1_x000D_	Cell Viability (%)_x000D_ _x000D_2	Cell Viability (%)_x000D_ _x000D_3	Cell Viability (%)_x000D_ Average	SD
RI-962	10	110.076	105.572	110.331	108.66	2.67737
	3.33333	104.145	115.634	106.426	108.735	6.08225
	1.11111	113.059	97.9372	110.286	107.094	8.05022
	0.37037	110.795	109.182	108.865	109.614	1.03489
	0.123457	102.629	111.989	112.272	108.963	5.48774
	0.0411523	94.819	96.2621	98.9785	96.6865	2.11201
	0.0137174	84.1626	81.5084	70.8067	78.8259	7.07046
	0.00457247	40.5071	35.3458	33.1048	36.3192	3.79594
	0.00152416	23.9537	24.5366	21.6108	23.3671	1.54863
	0.000508053	21.7749	22.6691	20.7563	21.7334	0.957089
	0.000169351	23.1445	22.9634	19.0528	21.7202	2.31181
	5.64503e-05	21.8938	20.3828	18.3794	20.2186	1.76294
	Drug Concentration (μM)	Cell Viability (%)_x000D_ 1_x000D_	Cell Viability (%)_x000D_ _x000D_2	Cell Viability (%)_x000D_ Average	SD
GSK3145095	10	89.7808	97.3282	93.5545	5.33682
	3.33333	88.6235	89.4361	89.0298	0.5746
	1.11111	95.3829	78.2197	86.8013	12.1363
	0.37037	79.8202	71.4602	75.6402	5.91142
	0.123457	78.5398	84.2157	81.3777	4.0135
	0.0411523	98.3994	78.1458	88.2726	14.3215
	0.0137174	31.4208	42.1325	36.7767	7.57428
	0.00457247	13.802	13.8636	13.8328	0.0435303
	0.00152416	8.87712	8.84019	8.85866	0.0261182
	0.000508053	7.35041	5.99606	6.67323	0.957667
	0.000169351	8.53238	7.25191	7.89214	0.905431
	5.64503e-05	9.11106	10.4162	9.76361	0.922843

## Sheet: Figure 7b
Figure 7b
	Drug Concentration (μM)	Cell Viability (%)_x000D_ 1_x000D_	Cell Viability (%)_x000D_ _x000D_2	Cell Viability (%)_x000D_ _x000D_3	Cell Viability (%)_x000D_ Average	SD
RI-962	10	81.583	93.1511	100.078	91.604	9.34407
	3.33333	97.028	109.119	91.2244	99.1237	9.12942
	1.11111	109.563	99.2902	100.647	103.167	5.58088
	0.37037	107.98	97.0592	90.3196	98.4529	8.91229
	0.123457	98.0967	111.217	105.694	105.003	6.58752
	0.0411523	87.1916	97.0202	83.9777	89.3965	6.79506
	0.0137174	70.9587	90.8968	87.4802	83.1119	10.6627
	0.00457247	61.3641	62.7915	62.3937	62.1831	0.736684
	0.00152416	37.5335	32.6894	35.3337	35.1855	2.42546
	0.000508053	26.1681	20.4035	27.7438	24.7718	3.86422
	0.000169351	21.6906	20.3099	26.7532	22.9179	3.39241
	5.64503e-05	18.7498	16.7529	21.7452	19.0827	2.51275
	Drug Concentration (μM)	Cell Viability (%)_x000D_ 1_x000D_	Cell Viability (%)_x000D_ _x000D_2	Cell Viability (%)_x000D_ Average	SD
GSK3145095	10	90.6556	96.7448	93.7002	4.30568
	3.33333	91.0769	84.9648	88.0208	4.32193
	1.11111	88.0055	88.4344	88.22	0.303293
	0.37037	81.4108	89.0089	85.2099	5.37263
	0.123457	92.67	84.0074	88.3387	6.12544
	0.0411523	62.0864	70.3814	66.2339	5.86548
	0.0137174	32.8355	50.3217	41.5786	12.3646
	0.00457247	23.246	33.7393	28.4926	7.41986
	0.00152416	27.8416	32.0466	29.9441	2.97336
	0.000508053	20.0521	25.337	22.6945	3.73701
	0.000169351	21.5686	20.8257	21.1972	0.525347
	5.64503e-05	22.549	24.7932	23.6711	1.58687

## Sheet: Figure 7c
Figure 7c
	Drug Concentration (μM)	Cell Viability (%)_x000D_ 1_x000D_	Cell Viability (%)_x000D_ _x000D_2	Cell Viability (%)_x000D_ _x000D_3	Cell Viability (%)_x000D_ Average	SD
RI-962	3.33333	94.0882	91.2777	89.2278	91.5312	2.44008
	1.11111	94.5566	99.3267	100.973	98.2853	3.33238
	0.37037	93.796	91.5441	93.6542	92.9981	1.26116
	0.123457	82.0683	95.343	89.172	88.8611	6.64281
	0.0411523	80.2162	88.4629	87.1866	85.2885	4.43892
	0.0137174	47.6805	48.7677	49.5155	48.6546	0.922716
	0.00457247	20.6584	21.5178	31.7887	24.655	6.19289
	0.00152416	7.31061	10.4219	16.5672	11.4333	4.71045
	0.000508053	4.28094	2.63933	3.33551	3.41859	0.823953
	0.000169351	0.718384	1.99901	1.82282	1.5134	0.694121
	5.64503e-05	0.692599	1.13953	1.34151	1.05788	0.33207
	Drug Concentration (μM)	Cell Viability (%)_x000D_ 1_x000D_	Cell Viability (%)_x000D_ _x000D_2	Cell Viability (%)_x000D_ Average	SD
GSK3145095	3.33333	80.3624	74.0165	77.1895	4.48724
	1.11111	81.9662	83.2515	82.6088	0.908843
	0.37037	51.2495	55.2435	53.2465	2.82419
	0.123457	33.1095	29.9212	31.5154	2.25447
	0.0411523	8.56993	11.3209	9.94539	1.94519
	0.0137174	2.58466	3.35968	2.97217	0.548019
	0.00457247	1.74826	0.969409	1.35883	0.550732
	0.00152416	0.53586	1.1152	0.825532	0.409657
	0.000508053	0.236597	0.140679	0.188638	0.0678241
	0.000169351	0.370882	0.263454	0.317168	0.075963
	5.64503e-05	0.328678	0.443779	0.386229	0.0813889

## Sheet: Figure 7d
Figure 7d
	Drug Concentration (μM)	Cell Viability (%)_x000D_ 1_x000D_	Cell Viability (%)_x000D_ _x000D_2	Cell Viability (%)_x000D_ _x000D_3	Cell Viability (%)_x000D_ Average	SD
RI-962	3.33333	95.1449	85.9777	90.0431	90.3886	4.59335
	1.11111	95.0911	96.4507	97.1641	96.2353	1.05317
	0.37037	94.3776	97.5411	98.2276	96.7154	2.05348
	0.123457	83.0566	84.5778	85.9777	84.5374	1.46098
	0.0411523	76.6221	80.7413	76.7163	78.0266	2.35148
	0.0137174	34.0169	40.2629	39.4014	37.8937	3.38499
	0.00457247	7.91528	8.02297	9.57103	8.5031	0.926425
	0.00152416	2.63843	2.05959	3.28457	2.66086	0.6128
	0.000508053	0.0673068	0.632684	1.03653	0.578839	0.486848
	0.000169351	0.996141	0.215382	0.969218	0.726914	0.443204
	5.64503e-05	1.13075	1.5346	1.58844	1.41793	0.250155
	Drug Concentration (μM)	Cell Viability (%)_x000D_ 1_x000D_	Cell Viability (%)_x000D_ _x000D_2	Cell Viability (%)_x000D_ Average	SD
GSK3145095	3.33333	90.8476	86.659	88.7533	2.96179
	1.11111	87.7822	82.008	84.8951	4.08297
	0.37037	95.9612	93.1599	94.5605	1.98075
	0.123457	86.7251	82.444	84.5846	3.02719
	0.0411523	73.6176	72.8512	73.2344	0.541904
	0.0137174	32.564	38.9989	35.7815	4.55012
	0.00457247	6.48109	10.5508	8.51593	2.8777
	0.00152416	2.22643	2.41142	2.31892	0.130804
	0.000508053	0.693695	1.03724	0.865467	0.242922
	0.000169351	0.839041	1.16937	1.00421	0.233579
	5.64503e-05	1.84325	1.06367	1.45346	0.551247

[truncated: 24 more sheets: Figure 7f, Figure 7g, Figure 7h, Figure 7i, Figure 7j, Figure 8a, Figure 8b, Figure 8c , Figure 8d , Figure 8f, Figure 9a , Figure 9b, Figure 9f, Figure 9g , Figure 9h, Figure 9i, Figure 9j, Supplementary Figure 2, Supplementary Figure 3, Supplementary Figure 4b …]
